# Supplementary material for: Identification of 15 lncRNAs Signature for Predicting Survival Benefit of Advanced Melanoma Patients Treated with Anti-PD-1 Monotherapy
Source: Cells. 2021 Apr 22;10(5):977. doi: 10.3390/cells10050977 (PMC8143567; doi:10.3390/cells10050977)
Supplement: Supplementary file 1 [file cells-10-00977-s001.zip › Zhou et al_R_Suppl Table1.csv]

id	SRR5088813	SRR5088815	SRR5088818	SRR5088819	SRR5088821	SRR5088822	SRR5088824	SRR5088826	SRR5088827	SRR5088829	SRR5088831	SRR5088834	SRR5088836	SRR5088839	SRR5088840	SRR5088843	SRR5088846	SRR5088849	SRR5088850	SRR5088853	SRR5088856	SRR5088857	SRR5088861	SRR5088864	SRR5088866	SRR5088867	SRR5088872	SRR5088878	SRR5088880	SRR5088883	SRR5088885	SRR5088887	SRR5088890	SRR5088891	SRR5088895	SRR5088897	SRR5088898	SRR5088900	SRR5088904	SRR5088906	SRR5088908	SRR5088909	SRR5088911	SRR5088913	SRR5088914	SRR5088916	SRR5088920	SRR5088922	SRR5088924
ENSG00000237845.1	0.024312752	0.013362366	6.05E-05	0.00057852	0.011241531	0.000193127	3.16E-05	0.033466741	0.000893989	0.039272261	0	4.80E-05	0.021283851	0.011085853	0.000474936	3.68E-05	0.000212342	4.35E-05	0.00018772	0.042410442	0.248357596	0.000951578	0.05484289	0.001526212	5.93E-05	0	0.00148161	0.312226212	1.075542168	0.000561173	0	1.65E-05	5.21E-05	4.98E-05	0.237814349	0.358725997	9.26E-05	4.13E-05	0.000417748	0.000351601	0.001648848	5.18E-05	0	8.96E-05	0.007626623	0	3.67E-05	0.017776001	0.114710331
ENSG00000227230.1	0.10096418	0.079381789	0.058372955	0.572718655	0.014380586	0.153888334	0.009790285	0.360463964	0.108925491	0.11989524	0.013796409	0.010011467	0.161820341	0.020891026	0.000474936	0.013750681	0.000212342	0.113579344	0.29359644	0.021763753	0.8638302	0.011700007	0.151747045	0.218061739	0.091651522	0.002715998	0.00148161	1.339226314	1.235741705	0.456315351	0.061684048	0.823519544	0.33400297	0.726366472	0.730482553	0.114662209	0.036749342	0.1135113	0.000417748	0.055813183	0.001648848	0.067748059	0.440135193	8.96E-05	0.206533437	0.052706402	0.177208325	0.106455855	0.205710949
ENSG00000259865.1	2.464484784	1.44219224	2.602244686	2.59890482	0.571584118	2.790135477	2.644523127	1.948449238	2.331091572	1.390278226	0.907670643	1.928961406	2.305047547	0.283017781	3.905792212	0.3845862	2.264492636	1.403644354	2.467694991	1.882887753	4.084743245	0.351776482	1.572960442	2.673953256	0.950314064	3.263325105	1.991307277	6.527819695	4.997171092	3.405348813	4.123380167	4.514706993	3.789910266	2.476291639	1.417115317	1.53401679	2.849887107	1.576488433	0.770255735	2.24787113	4.094554391	2.483706666	3.621616923	2.642184766	2.375769725	1.163062958	2.826133984	4.08227156	1.37719069
ENSG00000272002.1	0.003610516	0.223333346	0.010517025	0.089942215	0.054534587	0.000193127	0.02005147	0.047400296	0.295063031	0.000248184	0.008800997	0.009718501	0.034771634	0.018736295	0.000474936	0.02603303	0.000212342	0.040200275	0.022478169	0.037311387	0.000434691	0.003929098	0.041209666	0.001526212	0.011325663	0.163999375	0.00148161	1.491277781	4.67E-05	1.279942276	0.331379408	1.022424756	0.859752565	0.630037377	0.321943805	0.111376695	0.059079805	0.053867239	0.000417748	0.121280784	0.062028682	1.25816232	0.057727727	8.96E-05	0.208971087	0.291092917	0.110409665	0.53613796	0.048713024
ENSG00000145063.15	2.76E-05	0.091959046	0.51041049	0.030605487	0.004825025	0.000193127	0.027319556	1.580189881	0.066323079	0.021489879	0.114752256	0.062173204	0	6.25E-05	0.000474936	0.11855581	0.092305349	0.020028037	0.124788253	0.025469059	0.146610766	0.14638291	0.035197457	0.398595756	0.030763039	0.00582933	0.00148161	1.549098881	0.259176348	0.917292836	0.020040118	0.049855087	0.358862218	0.038918635	0.788659925	5.47E-05	0.022581787	4.13E-05	0.034282314	0.000351601	0.001648848	5.18E-05	0.157412434	8.96E-05	4.57E-05	0.003391048	0.033798698	0.075471098	0.065615878
ENSG00000236213.2	0.523683192	0.049066432	0.467809453	0.00057852	0.228471366	0.043409816	0.62450266	0.034325188	0.096763043	0.032601077	0.004927573	1.105397338	0.027199447	0.047050551	0.440550721	0.118867547	0.995137237	0.007399765	0.00018772	6.18E-05	0.000434691	0.131718482	0.091858908	0.196686816	0.012822704	0.379274869	0.175535089	1.917033363	0.056632146	2.088356911	0	0.239571378	0.121931745	0.553774242	3.80E-05	0.116054317	9.26E-05	0.059418886	1.140208339	1.451064774	0.269589642	5.18E-05	0	0.143225109	0.194366591	0.172119606	0.349937358	1.636015935	0.017755726
ENSG00000279873.2	0.022061096	0.179543331	1.012759059	1.161696493	0.58833052	0.224369746	0.194008133	0.381235933	0.072823904	0.170365643	0	0.472948502	0.119460947	0.036910514	0.250409026	0.016431702	0.294959928	0.332868871	0.492319443	0.292497038	0.285553527	0.045367971	0.197005206	0.041155336	0.083471402	1.007052123	0.077088876	1.588610746	0.744499718	0.000561173	0.100399993	1.156260602	1.201346578	0.82402947	0.547252508	0.542286423	0.1106894	0.57634021	0.944032128	0.456253596	0.080280578	0.205267995	0.423370691	0.162384272	0.030941305	0.179170746	0.357277645	0.750754444	0.16343706
ENSG00000286360.1	0.209116585	0.260931911	0.530769898	0.221815314	0.058816558	0.113579344	0.05298054	0.661321348	0.612726622	0.016799658	0.001380873	0.08835594	0.081442636	0.174075908	1.060668693	0.059916212	0.280525125	0.025404715	0.068088235	0.115795638	0.64315728	0.119589984	1.474796918	0.106492902	0.146851436	0.087306095	0.00148161	1.878750882	0.76617531	0.245934314	0.21635376	1.248943629	1.670545661	0.18180695	0.757277164	0.20494136	0.027032974	0.241913702	0.064068599	0.000351601	0.053029402	0.146824008	0.521742241	0.449421374	0.160881557	0.045744461	0.087946425	0.449761651	0.10616432
ENSG00000229839.6	0.05509658	0.007267631	6.05E-05	0.3161579	0.408186399	0.068285896	0.030503242	0.029943536	0.046137936	0.090855437	0.02005147	4.80E-05	0.14638291	0.050083603	0.411381177	0.219582778	0.047550493	0.007147704	0.079821957	0.019425487	0.321829544	0.028414795	0.067930382	0.001526212	0.032852166	0.068595327	0.00148161	1.116859928	0.353240531	0.000561173	0.169964592	0.824155728	0.522561067	0.006176602	0.58816064	0.527268518	0.4606873	0.01099119	0.137038149	0.148782092	0.261107514	0.10978511	0.068916007	0.223717906	4.57E-05	0.289090928	0.356479456	0.305599576	0.074664559
ENSG00000230836.1	0.262854454	1.727064297	0.043254608	0.835381739	1.167533094	0.334617851	0.915024607	0.007949428	0.055318536	1.164072599	0.518858773	0.127091389	0.015617482	0.032685773	2.543355346	0.746061008	0.588556942	2.900816118	0.265057164	0.293504455	0.186914288	2.114348793	1.071508747	0.479395862	1.435806828	1.454106738	0.00148161	4.715107985	5.93397496	1.482565568	0.156259378	3.903926506	1.801760057	4.98E-05	5.559346609	0.735698741	0.085660952	0.040031464	0.000417748	0.032911253	0.115726202	3.62653769	0.559671954	1.145597676	0.853928188	0.455368078	1.101582148	0.176060254	0.588556942
ENSG00000270462.1	2.76E-05	5.26E-05	0.350323378	0.032725276	0.043172988	0.442445942	0.016929461	0.008442244	0.000893989	0.016061353	0	4.80E-05	0.006810203	6.25E-05	0.000474936	3.68E-05	0.000212342	0.020649095	0.026447269	0.078621619	0.000434691	0.00329976	0.001172117	0.115356054	5.93E-05	0.458961034	0.00148161	0.705954697	0.087306095	0.000561173	0	0.116221553	0.146795636	0.268173439	0.055946407	0.07347765	0.121562632	4.13E-05	0.096467689	0.000351601	0.252294575	5.18E-05	0.145265331	8.96E-05	0.037254173	0.023067861	0.258452046	0.296108404	0.174846235
ENSG00000235319.1	0.15886831	5.26E-05	0.150509769	0.053160531	0.011423723	0.000193127	0.015552899	0.205601203	0.000893989	0.000248184	0.00921197	0.215641305	0.096132054	0.026436823	0.000474936	0.107146939	0.186456953	0.014812187	0.202629231	0.041963052	0.228361329	0.024486799	0.001172117	0.076338873	0.126486001	0.329910357	0.708230881	1.102342095	0.044034717	0.168412608	0.264309764	0.167159105	0.027782768	0.212765416	0.257015435	5.47E-05	9.26E-05	0.023918996	0.000417748	0.000351601	0.053075197	5.18E-05	0.093516032	0.174788192	4.57E-05	0	0.079723764	0.000338461	0.001914034
ENSG00000235908.1	0.003577181	0.025802148	0.347375295	0.107233878	0.010902604	0.000193127	0.016319237	0.307544046	0.000893989	0.018230352	0.006441222	0.184957887	0.149822182	0.042900412	0.000474936	0.024969051	0.046409537	0.033035166	0.15808614	0.021283851	0.000434691	0.001865736	0.001172117	0.001526212	0.105923627	0.018725228	0.00148161	0.643777178	0.175877355	0.000561173	0.041274944	0.012613351	0.044618183	0.119313262	0.332817249	0.013792041	0.077103761	0.013243751	0.000417748	0.033953475	0.001648848	0.040774859	0.043777314	0.105486805	0.015102578	0.041824431	0.020459199	0.000338461	0.226876226
ENSG00000281691.1	0.10653965	0.018288878	0.024996031	0.059519242	0.021222864	0.000193127	0.123030265	0.269130604	0.000893989	0.055484352	0.022290019	0.042960224	0.030908332	0.021957265	0.063882724	0.006405192	0.000212342	0.032142799	0.00018772	0.047641538	0.176030456	0.110730727	0.036476919	0.001526212	5.93E-05	0.004904372	0.00148161	0.834651765	1.095176546	0.083721079	0.015996316	0.120072681	0.051828936	0.217029796	0.063159556	0.119415634	0.065566996	0.011413647	0.000417748	0.000351601	0.001648848	0.238750112	0.21904597	0.074691459	0.017649619	0.113470669	0.064472452	0.16195229	0.325792474
ENSG00000280620.1	0.024712082	0.012539813	0.021318241	0.00057852	0.006954279	0.000193127	0.013063866	0.306131177	0.000893989	0.018176461	0.038817338	0.013893094	0	6.25E-05	0.000474936	3.68E-05	0.240345034	4.35E-05	0.024294603	0.008006155	0.000434691	0.026089243	0.001172117	0.001526212	0.106474379	0.027173917	0.107599847	0.506953468	4.67E-05	0.000561173	0	0.238210006	5.21E-05	0.453723954	0.083338125	5.47E-05	9.26E-05	4.13E-05	0.023612336	0.000351601	0.001648848	0.163938639	0.034372591	8.96E-05	4.57E-05	0	0.003942656	0.040953273	0.042687095
ENSG00000241219.1	2.76E-05	5.26E-05	6.05E-05	0.00057852	3.30E-05	0.000193127	3.16E-05	0.002708556	0.000893989	0.019058013	0.005482203	0.104782265	0.080189017	6.25E-05	0.169536791	3.68E-05	0.000212342	4.35E-05	0.00018772	6.18E-05	0.000434691	0	0.001172117	0.001526212	5.93E-05	0.010232528	0.00148161	0.263690839	4.67E-05	0.000561173	0.101040757	1.65E-05	5.21E-05	4.98E-05	3.80E-05	0.104938079	9.26E-05	0.07729441	0.000417748	0.000351601	0.128987892	0.132270389	0	0.147298114	4.57E-05	0.046524338	0.025173417	0.000338461	1.97E-05
ENSG00000272656.1	0.002406005	0.023904668	0.046350719	0.07440918	0.065137524	0.000193127	0.139277289	0.018526242	0.000893989	0.277681345	0.027295904	0.161903863	0.738222625	6.25E-05	0.048057563	3.68E-05	0.000212342	0.025159725	0.069578232	0.008590946	0.845066083	0.014644309	0.001172117	1.22962692	0.256070679	0.10117402	0.00148161	1.469395344	0.304095911	0.033834536	0.083043801	0.336048363	0.102501675	0.541075267	0.075213881	0.106021167	0.078990705	4.13E-05	0.177140037	0.05298054	0.001648848	0.057845188	0.099270104	8.96E-05	0.358490732	0.042097599	0.556837403	0.214876125	1.97E-05
ENSG00000244327.1	2.76E-05	5.26E-05	6.05E-05	0.027722994	3.30E-05	0.000193127	3.16E-05	0	0.000893989	0.000248184	0.001957187	0.041866499	0	0.010732773	0.000474936	3.68E-05	0.000212342	4.35E-05	0.00018772	6.18E-05	0.000434691	0	0.001172117	0.001526212	5.93E-05	0	0.00148161	0.723744845	0.366062939	0.000561173	0.043048231	1.65E-05	5.21E-05	4.98E-05	0.12277684	5.47E-05	9.26E-05	0.039342536	0.000417748	0.000351601	0.090129271	5.18E-05	0	8.96E-05	0.026067853	0.016125496	0.018502042	0.060398465	0.005959936
ENSG00000281016.1	0.034162706	5.26E-05	6.05E-05	0.00057852	3.30E-05	0.000193127	0.092266262	0.268906132	0.000893989	0.054265933	0.00296498	0.162182111	0.00465446	0.010698568	0.000474936	3.68E-05	0.000212342	0.038377776	0.01344508	6.18E-05	0.000434691	0.003144683	0.001172117	0.001526212	5.93E-05	0	0.00148161	0.44522243	0.032062471	0.000561173	0.126702037	0.061038065	0.255922652	4.98E-05	3.80E-05	0.024058958	0.024557006	4.13E-05	0.000417748	0.000351601	0.001648848	5.18E-05	0.07219323	8.96E-05	0.006740859	0	0.130936029	0.000338461	1.97E-05
ENSG00000250635.1	2.76E-05	0.012904444	6.05E-05	0.00057852	3.30E-05	0.000193127	0.004604283	0	0.000893989	0.037635417	0.017967991	0.037194243	0.043006296	0.075740816	0.000474936	3.68E-05	0.000212342	4.35E-05	0.00018772	6.18E-05	0.000434691	0	0.177174181	0.001526212	5.93E-05	0	0.00148161	0.474906539	0.073921163	0.000561173	0.003670676	1.65E-05	5.21E-05	4.98E-05	3.80E-05	5.47E-05	9.26E-05	0.112450678	0.03070106	0.000351601	0.001648848	0.021174055	0.000754195	0.034848935	0.066179812	0	3.67E-05	0.000338461	0.009830205
ENSG00000229618.3	0.574793895	5.26E-05	6.05E-05	0.00057852	3.30E-05	0.577549198	3.16E-05	0	0.000893989	0.000248184	0.029988813	0.055695291	0.048371059	6.25E-05	0.000474936	0.465848919	0.000212342	4.35E-05	0.05029429	6.18E-05	0.000434691	0.023924863	0.001172117	0.001526212	0.968275582	0.20504258	0.00148161	1.7002332	4.67E-05	0.041874147	0	0.037163604	5.21E-05	1.714494925	3.80E-05	5.47E-05	9.26E-05	0.035467829	0.000417748	0.08419448	0.001648848	5.18E-05	0.040478034	8.96E-05	4.57E-05	0	0.056665214	0.000338461	1.97E-05
ENSG00000214772.2	2.76E-05	5.26E-05	6.05E-05	0.00057852	0.033272578	0.000193127	3.16E-05	0	0.000893989	0.000248184	0	0.128050601	0	6.25E-05	0.000474936	3.68E-05	0.000212342	4.35E-05	0.00018772	6.18E-05	0.000434691	0.012455831	0.001172117	0.001526212	0.047611349	0	0.00148161	0.14070741	4.67E-05	0.111456504	0.000345181	1.65E-05	0.140182377	4.98E-05	0.031013409	0.035299979	9.26E-05	0.010067682	0.000417748	0.000351601	0.08475487	5.18E-05	0.020511783	8.96E-05	4.57E-05	0.004543541	3.67E-05	0.000338461	0.012184939
ENSG00000259884.1	1.06101416	1.715822905	0.131953179	0.027223794	0.042419018	0.164826859	0.014354023	0.004690901	0.14070741	0.000248184	0.052563559	4.80E-05	0.291593647	6.25E-05	0.000474936	0.150480867	2.028127092	0.017437372	0.585286818	0.05451135	0.261450763	0.198176138	0.001172117	0.256435126	0.776586746	0.063985183	0.00148161	3.752057503	0.3161579	2.171133963	0	0.037943189	0.429778739	4.98E-05	0.053842034	5.47E-05	0.195504797	0.046097329	0.035337099	0.363480469	0.058398646	5.18E-05	0.043048231	8.96E-05	0.006374226	0.069368888	0.441683534	0.893988851	0.015661942
ENSG00000277767.1	0.149216028	0.131391668	0.143711811	0.632699471	2.102794147	0.307738246	0.351048833	2.660345318	0.199472634	0.21841888	0.121562632	0.461936709	0.477203053	0.083354112	0.000474936	0.290002834	0.513348974	0.235478556	0.092606814	0.133727476	0.32405189	0.026964294	0.181476896	0.182479298	0.120053975	0.059273589	0.00148161	2.671530571	0.65185501	0.3845862	0.421504487	0.261372	0.83010645	0.164826859	0.062574443	0.071726403	0.28354749	0.955161236	1.242020014	0.000351601	1.778360629	0.039332977	0.081928334	0.071804885	0.527268518	0.308942286	0.088820636	1.225798457	0.139469922
ENSG00000258525.2	2.76E-05	5.26E-05	6.05E-05	0.082026601	0.299034736	0.000193127	0.014118028	0.079228102	0.000893989	0.000248184	0.398056393	0.17618426	0.07090084	0.02265673	0.000474936	3.68E-05	0.025738528	4.35E-05	0.282240238	0.026666836	0.000434691	0.010389826	0.001172117	0.001526212	5.93E-05	0	0.00148161	0.826931272	4.67E-05	0.047077841	0.018230352	0.012121725	0.057289652	4.98E-05	3.80E-05	0.037559307	0.021174055	4.13E-05	0.623913973	0.159056348	0.001648848	0.006888855	0.096263338	8.96E-05	0.021796349	0.234312821	0.233083644	0.000338461	0.284755143
ENSG00000264672.6	0.237622303	0.019643329	0.03999646	0.570193671	0.578382511	0.587127232	0.604596461	0.822425572	0.817028695	0.385280529	1.380922471	0.198376785	0.008141364	0.164217724	0.138635372	0.162182111	0.064285156	1.585809503	0.036361	0.099887369	0.000434691	0.595821096	0.001172117	2.096127977	0.434203162	0.039832402	0.202263787	1.968776043	4.67E-05	0.000561173	0.236781543	0.131883727	0.031708215	0.034307548	0.187764007	0.568600478	0.097810427	0.158557513	0.068960538	0.079677127	0.073174854	0.082963316	0.074964257	0.129957392	1.948449238	0.217243455	0.219234753	0.073702365	0.47074402
ENSG00000256124.6	2.76E-05	1.583379786	6.05E-05	0.239324385	0.432541095	0.189538042	1.170859553	1.743553187	2.125750564	5.344637572	1.260397518	0.293896543	0.130538961	2.346966751	0.000474936	0.155338467	0.000212342	2.880333963	0.225527827	0.110767434	0.630420428	0.699107218	0.736334613	0.279524156	1.867860756	0.733637567	0.52852396	3.52647179	3.163295286	0.279301802	0.760100404	1.994745622	0.218974422	0.523495696	1.479585526	0.257835824	9.26E-05	0.680142431	0.000417748	0.000351601	0.129230636	2.376580765	1.959628908	8.96E-05	2.112854406	4.436333205	2.121516757	0.715582213	1.342954599
ENSG00000265800.1	0.223566514	0.22581831	0.03811532	0.773854505	0.380811618	1.344275636	3.16E-05	0.02397475	0.000893989	0.169445193	0.018950539	0.056951051	0.025076819	0.142041504	0.000474936	0.025763375	0.043234147	0.15658068	0.00018772	1.100230141	0.074951136	0.008896212	0.001172117	0.001526212	0.013636507	0.020268057	0.00148161	1.428163267	0.36033121	0.033615799	0.258067359	0.198176138	5.21E-05	0.333878659	3.80E-05	0.048390294	9.26E-05	4.13E-05	0.019859238	0.138736579	0.095886945	0.170589996	0.04607843	0.02167869	0.299807048	1.12039932	0.844689489	0.069340283	0.072110814
ENSG00000263786.1	0.308492149	0.261870972	0.174405085	0.121429764	0.074773602	0.000193127	0.006715986	0.400338497	0.000893989	0.197068313	0.015898944	0.011759175	0.021110415	0.042735641	0.000474936	0.076715107	0.000212342	0.038926968	0.022731975	0.167737381	0.000434691	0.053246571	0.046619657	0.001526212	0.227902801	0.01360515	0.00148161	0.893721079	0.194863574	0.000561173	0.212402056	0.19781483	0.035391612	0.041513011	0.027782768	5.47E-05	0.076146537	0.181869825	0.039459018	0.083105953	0.001648848	0.048738772	0.34326346	8.96E-05	0.224995375	0.002735089	0.446395751	0.042609405	0.067618539
ENSG00000267546.2	0.220247543	0.883982866	0.018979668	0.456609726	0.074547271	1.855706957	0.05161689	0.046513106	0.900783261	1.164870906	0.474296563	0.022277178	0.041173007	0.18286562	0.057181167	0.04093535	0.022489569	0.119270419	0.086762186	3.244009766	0.680320808	0.58604955	0.288486944	0.001526212	0.105117719	0.127847396	0.074749692	2.178824226	1.423203881	0.724683609	0.05484289	0.846815306	0.101663567	0.034162706	0.680504945	0.122152364	0.049161141	2.186981272	0.26848554	0.143937841	0.001648848	0.065926434	0.233409994	0.107186737	0.18642741	0.117692715	1.049579491	0.403740245	0.166045337
ENSG00000163597.15	7.09220667	6.203808296	6.383956286	6.1165238	4.519399547	6.253581856	3.283736615	3.63577443	6.030726044	5.106464495	4.794745758	2.307411743	2.423332953	3.228838323	2.374159176	7.35143252	1.10275172	3.833569222	3.096795667	9.183005721	4.741542724	4.907165879	4.621534853	3.131944912	6.540782458	4.023840564	3.872708985	9.141115936	6.973848941	5.20046112	1.968776043	3.775472012	6.77342847	4.05022006	3.817896997	2.63089973	3.367874312	3.006516661	3.744352913	3.216163435	2.364120392	5.284805632	5.228426181	5.255060118	5.233455596	7.167241848	7.869315532	5.029728918	4.065582832
ENSG00000234912.12	2.893932732	3.42935129	1.055379406	3.741316884	2.262032659	5.16042966	0.474906539	3.086724336	1.814475923	2.74976723	0.576120064	2.745027917	1.165623158	1.280083469	0.68827926	1.750195407	0.51585254	3.778119851	1.04812745	6.146188052	4.929649651	3.139443412	3.216600359	1.289209784	1.512945195	2.110879977	3.036871368	5.765635673	4.110536991	0.932889439	0.858744742	2.646852713	3.459847394	2.621597263	1.344275636	0.960250813	0.989515231	2.032933944	2.200029286	0.437464561	2.949558536	1.849274978	4.452766517	1.400617038	4.986175236	1.132780094	1.037065419	2.851824121	1.421019383
ENSG00000266970.1	0.48359263	0.185773528	0.726366472	0.133074085	0.536747987	1.734091534	0.123841426	0.382827999	0.581355579	1.110751991	0.106092947	0.026607163	0.074993893	0.176468285	0.036624578	0.362587525	0.052466267	0.249850231	0.012166506	0.357149877	0.301984253	0.808518938	1.637135036	0.001526212	1.093392987	0.145203032	0.676980318	2.057634684	1.908183762	0.056776911	0.113772246	1.65E-05	0.169380237	0.175535089	0.379804024	0.079502921	0.047654482	0.043732906	0.138736579	0.151828631	0.048296761	0.056109651	0.12092567	0.016001165	0.931140892	0.005959936	3.67E-05	0.039437406	0.085343166
ENSG00000267432.6	0.149875281	1.3758093	6.05E-05	1.687498342	3.30E-05	0.088405681	3.16E-05	0.067186719	0.000893989	0.000248184	0.200025073	4.80E-05	0	0.028495157	0.000474936	0.737076656	0.000212342	1.899199238	0.025723802	1.362970676	0.108882687	1.605722072	0.001172117	0.001526212	0.147852063	0.382479911	0.00148161	4.209133445	1.072090261	0.000561173	0.555863644	0.163004227	0.743797998	4.98E-05	1.232832548	5.47E-05	9.26E-05	4.13E-05	0.000417748	0.041687015	0.001648848	0.102341428	0.635206913	0.046246924	4.57E-05	0.254146882	0.225098867	0.370461847	0.289691009
ENSG00000262172.1	0.033558367	0.279870323	6.05E-05	0.00057852	0.073685645	0.000193127	3.16E-05	0	0.000893989	0.000248184	0	0.018408961	0.000780348	0.130464539	0.000474936	0.207928469	0.000212342	0.181277136	0.114356694	0.112671234	0.121931745	0.141860498	0.001172117	0.139225441	0.194366591	0.007739976	0.00148161	0.570293274	0.096065346	0.000561173	0	0.016368926	0.051503248	4.98E-05	0.034343773	5.47E-05	9.26E-05	0.006182947	0.000417748	0.000351601	0.001648848	5.18E-05	0.014064675	8.96E-05	0.238709577	0	3.67E-05	0.000338461	0.105903779
ENSG00000263069.6	1.633566175	1.097038868	0.422638139	1.505718352	2.927819346	1.669044615	0.127400515	0.493908715	0.95263347	1.788238604	1.167234947	2.136110067	0.058419464	0.339809864	0.215970148	0.140460392	0.336048363	1.259767534	0.142236659	1.978627376	0.178326403	1.256434169	0.700569093	0.552223088	1.009376679	0.25519014	0.166045337	2.111879855	3.11879383	1.075824443	0.459789019	1.642302991	0.557823514	0.049357032	0.334343877	1.06032624	0.413681581	1.703200687	0.687374635	0.023499946	1.285493198	0.402440072	0.809398718	0.168143001	2.427298913	1.957505606	1.847447019	0.31949158	1.211884509
ENSG00000262873.2	0.266807631	0.585760904	0.048713024	0.896308821	0.7643665	0.755209618	0.07028286	0.849837325	0.091090065	1.500203953	0.258297579	0.092066481	0.068813259	1.044959784	0.122439647	0.685492238	0.032788744	0.77623429	0.044961608	0.585286818	0.071644625	0.721869721	0.921470777	1.554725611	0.173464581	0.495751292	1.430634835	2.40720114	0.715342064	0.075556669	0.134157009	0.163938639	0.047861645	0.054420067	0.652039647	0.087393318	0.165578096	0.250096563	0.673662291	0.50024972	0.544875146	0.983102178	0.013568347	0.117617655	1.520847219	0.33536039	0.749398063	0.342447518	0.086503223
ENSG00000260005.6	0.346813378	0.847846661	0.585488432	0.144981574	0.739353181	0.22451319	0.202458516	0.406539953	0.459182268	0.749632667	0.375150168	0.155374905	0.045244656	0.245892615	0.025263097	0.953489211	0.120514573	0.66018776	0.112985295	0.86128831	0.203349383	0.238497236	0.138736579	0.048089627	0.783564048	0.692226475	2.502613484	2.48004099	1.897472753	1.598738211	0.084285185	0.140807739	0.083584098	0.131883727	0.293294565	0.181051015	0.3276406	0.155887395	0.302556071	0.037031621	0.180596323	0.095346049	1.568173723	0.0238108	0.80573425	1.333467411	1.210258668	0.151533078	0.356667922
ENSG00000262223.8	5.695418455	4.126164885	1.217189706	6.523724791	6.255297773	3.539141389	2.442769774	5.341843041	0.712996889	4.155950964	2.889148119	0.019040751	2.044727346	0.366779739	0.502500945	2.245409035	0.870115481	6.648111857	2.800250237	4.88334453	3.317262422	5.923764141	5.203631917	3.910987986	2.949558536	4.52107257	0.976853635	8.247515704	6.597271905	7.275415567	0.153471159	4.518228546	2.087563705	0.581579106	4.764352045	1.251651106	0.148114356	2.985727432	0.026706496	0.029521703	2.540917343	1.870846346	3.782214505	4.522459957	7.613011981	3.05643844	3.820931725	4.708553867	1.319190091
ENSG00000262877.5	2.208018442	0.578007079	2.364120392	2.482493026	1.741469005	0.378273983	0.288988885	0.706793172	1.295293459	1.684863514	0.515498939	0.086946623	0.404828422	0.966943879	0.448846276	0.355391007	0.403006037	1.734285402	2.449895482	2.184223065	1.491277781	1.78439773	2.78342342	1.098906135	1.365246423	1.798808153	2.238113193	4.111417204	3.424265323	2.549903422	0.618406334	1.363285654	1.356185997	0.965862319	1.257502002	0.255841884	1.071508747	3.108469185	0.072123443	0.048110107	1.561797711	1.805459208	2.21789126	0.163999375	0.784833415	1.816778983	1.128371741	1.344575291	0.377779931
ENSG00000265688.2	0.092339979	0.262676016	0.686568079	1.239303647	0.467061961	1.103052695	0.203678981	0.203937993	1.994332481	1.773532875	0.777479502	0.06170762	0.242562963	1.656572719	0.062596615	0.286104762	0.255279876	0.098486607	0.148648869	0.950314064	0.799197438	0.331612371	0.582337362	0.63792645	1.034658875	0.983866043	0.231703188	3.186017753	2.457582679	0.989786071	0.429615094	0.126908937	0.93827197	1.128734681	0.107672916	0.083338125	0.89722712	0.013039349	0.113531385	0.179667044	0.104870635	0.145958528	0.353632571	0.358490732	2.505041076	0.066440163	0.739600952	0.050306203	0.769259518
ENSG00000266445.1	0.074350901	0.303557622	6.05E-05	0.405688928	0.021330075	0.032969771	0.612036849	0.016794813	0.210970979	0.062414202	0.644360793	0.006079007	0.018442563	6.25E-05	0.025723802	3.68E-05	0.046350719	0.17780049	0.088675899	0.306660098	0.000434691	0.04950375	0.001172117	0.001526212	0.419877262	0.010064168	0.00148161	1.045901598	0.591080796	0.179170746	0.042569422	0.083163941	0.146265549	0.054952569	0.028123633	0.028641289	0.01901432	0.029599169	0.023836525	0.000351601	0.356407688	0.017363565	0.077860376	8.96E-05	0.178559071	0.487056036	0.421706392	0.033933355	0.294085789
ENSG00000266236.1	0.782254695	0.372957442	0.035258589	0.507860504	0.526421415	1.051772734	0.075556669	0.016377174	0.299179805	0.115064385	0.112091337	0.061644228	0.038215207	0.90321982	0.078469733	0.258413039	0.125607414	0.049280278	0.108761713	0.565237654	0.125787803	0.261870972	0.635841702	0.001526212	0.861054409	0.256926185	0.00148161	1.392859982	1.652277134	0.565237654	0.074350901	0.081616317	0.276285914	0.039245738	0.151303445	0.100454683	0.517659372	0.091074528	0.153195957	0.000351601	0.589518428	0.448406244	0.376563327	0.224020081	1.088989566	1.786403118	0.355274165	0.796187298	0.157232862
ENSG00000262652.1	0.355740863	0.319951496	0.082162008	0.00057852	3.30E-05	0.016750931	3.16E-05	0.025750102	0.16340898	0.000248184	0.002783892	0.010694611	0.029538149	0.030371884	0.000474936	0.114025822	0.000212342	0.030605487	0.00018772	6.18E-05	0.000434691	0.094953982	0.001172117	0.001526212	5.93E-05	0.027047152	0.00148161	0.986630394	4.67E-05	0.000561173	0.026117578	0.020222506	5.21E-05	0.046097329	0.021174055	0.014618828	9.26E-05	0.009700603	0.000417748	0.000351601	0.001648848	5.18E-05	0.04084882	0.037345331	0.023699367	0.113262738	0.02319132	0.031400607	0.053629147
ENSG00000262147.1	0.595115875	0.163704897	0.515935337	0.668833347	0.854596072	0.3117836	0.082855954	0.006022335	0.465645939	0.121582973	0.36033121	0.008220332	0.011909161	0.142933358	0.023345796	0.275490679	0.066523032	0.075417405	0.029116054	0.541511666	0.171877208	0.227144828	0.001172117	0.001526212	0.232678198	0.002262127	0.00148161	1.446081182	0.092644622	0.000561173	0.068543358	0.047982616	5.21E-05	0.328257495	0.163938639	0.043150503	9.26E-05	4.13E-05	0.000417748	0.320218785	0.172060505	0.069256879	0.052201048	0.151986153	0.570695953	0.112167962	0.751712727	0.49861086	0.581860992
ENSG00000263321.1	0.307360549	0.116054317	0.068645153	0.108192847	0.251466744	0.05721811	3.16E-05	0.035669621	0.000893989	0.561806987	0.112532542	4.80E-05	0.017038934	6.25E-05	0.022501512	3.68E-05	0.000212342	0.280797316	0.013718134	0.499945619	0.36930463	0.131659366	0.001172117	0.001526212	0.058544069	0.218587673	0.00148161	1.091894796	0.422152544	0.000561173	0.011360068	0.182354354	0.042294795	4.98E-05	0.0668367	0.093709787	0.092339979	4.13E-05	0.000417748	0.000351601	0.001648848	0.071356876	0.047327222	8.96E-05	0.702345989	0.672058085	0.010466738	0.188462881	0.317348053
ENSG00000262410.1	0.624091009	0.326252425	0.280346151	1.172402487	0.308442263	0.669135107	0.243997079	0.238628823	0.000893989	0.436255128	0.248096203	0.043777314	0.152258065	0.259677567	0.084680739	0.258837262	0.087243949	0.369099306	0.150451966	1.282637061	0.306179748	0.406875102	0.138587695	0.218587673	0.311275757	0.011186417	0.059685104	3.008504243	0.828024819	0.777989402	0.186204959	0.918729949	0.227232034	4.98E-05	0.106680968	0.376684817	0.02963291	0.536572672	0.055450313	0.159788796	0.453723954	0.170906717	0.169038414	0.07219323	0.978290459	0.233650303	0.550649997	0.370678573	0.131906924
ENSG00000262663.1	0.176374175	0.28374044	0.275890497	0.156290433	0.102850154	0.000193127	3.16E-05	0.015068565	0.046308471	0.000248184	0.159457499	0.027918377	0.012623572	0.087360987	0.062574443	0.103488349	0.000212342	0.361133428	0.00018772	0.096565526	0.028625804	0.137176992	0.080549605	0.001526212	0.204975398	0.345424084	0.00148161	1.019044985	0.660003447	0.314137138	0.133987536	0.197469153	0.023631121	0.012851578	3.80E-05	0.154072043	0.292690231	0.098593694	0.000417748	0.000351601	0.232756772	5.18E-05	0.030619822	0.03543587	0.140960338	0.359869457	0.462989075	0.201772269	0.031868583
ENSG00000272625.1	0.1774427	0.266421624	0.142800498	0.056368819	0.690929839	0.089596353	0.019612799	0.021433095	0.311396193	0.000248184	0.078192085	0.007667904	0.001206265	0.322970584	0.000474936	0.165440895	0.000212342	0.036732717	0.00018772	0.027136021	0.049289441	0.091025812	0.150164358	0.001526212	0.032807064	0.090489543	0.081305086	1.46243616	4.67E-05	0.28135618	0.055460079	0.00438439	0.067677283	0.072556806	0.034386648	0.032573466	0.315702142	0.074532695	0.647134826	0.075335632	0.565374039	5.18E-05	0.383306454	8.96E-05	0.149270466	0.215759117	0.025060097	0.031117808	0.055460079
ENSG00000265399.1	0.880410417	0.564155305	0.025555892	0.692401925	0.065298073	0.036446125	0.172026901	0.168654888	0.08263972	0.675492894	0.306471236	0.319898773	0.018375625	2.113632903	0.186266987	2.07593824	0.119637235	1.176561128	0.06981217	0.578382511	0.366549968	0.707087774	0.808037953	0.675697625	0.228588749	0.114315199	0.280597325	2.111879855	0.737319245	0.185016307	0.074435151	0.216688947	0.197124871	0.15752127	0.227063191	1.214879007	0.590555352	0.300645849	0.146980423	0.491581538	0.384391793	0.51359038	0.010768023	0.224160495	1.350814106	0.232756772	0.223214203	0.762962738	0.145307637
ENSG00000264575.1	2.35999008	1.410840827	0.034967393	2.196485946	0.539272139	0.275537645	0.309495841	1.37030861	2.017125187	1.494524111	0.223566514	0.117990416	0.197668935	2.379025103	0.274476891	0.24634217	0.271804469	1.086213034	0.130228979	0.928479323	0.98508386	0.260681359	0.269728571	0.515232448	0.333178121	0.159220022	1.745118285	3.217480771	1.224527481	1.191421899	0.482774136	1.031167332	0.867222396	0.243161273	0.405234496	2.399112657	0.518683553	1.132499703	0.49955287	1.337156867	0.548151629	0.418633896	1.50429176	0.542196228	1.624596943	0.299973694	1.058911292	2.036978631	1.355484724
ENSG00000265413.1	0.58414539	0.695101369	1.217813166	0.689837343	0.179796422	1.286320522	0.096166451	1.576831662	0.000893989	0.779782842	0.241827646	4.80E-05	0.175720299	0.749186529	0.044401641	0.166483245	0.012818321	0.454683356	0.108192847	0.927473245	0.025704209	0.002079141	0.23291738	0.868962039	0.021713026	0.484422558	0.00148161	2.077581624	0.950853522	1.481408711	0.024115853	0.323313152	0.263346577	4.98E-05	0.411150553	0.243161273	0.387996579	0.97547279	0.037134554	0.000351601	0.6022728	0.342937804	0.075673083	0.171523032	2.145339955	1.37509105	1.141200758	0.223946285	0.054534587
ENSG00000273284.1	0.367718075	0.235823868	2.654684888	1.167533094	0.366359512	0.414955506	0.178384832	0.308088146	0.958911963	1.561079703	0.219386832	0.130138567	0.090357348	0.330371342	0.059746739	0.605840783	0.065566996	0.796187298	0.079796471	0.403428595	0.288879609	0.799894165	0.855139302	0.434664643	0.493656539	0.382089335	0.815337314	2.501034596	1.752415819	0.102461211	0.150665528	1.325362186	0.555639088	0.745607405	0.425556298	0.18982607	0.535796154	0.04682037	0.536747987	0.293097319	0.635113308	0.506359916	0.348457099	0.470316382	0.110200947	1.217668713	1.483712803	0.455690932	0.264104198
ENSG00000266554.2	5.448646675	5.26E-05	0.019074281	0.392286654	0.574462954	0.815057105	1.591834325	0.137745238	0.274697097	0.000248184	0.514445791	0.110409665	2.902232686	0.146931298	1.444236728	3.68E-05	0.134942307	3.9582771	3.820931725	0.621827571	1.800627842	5.073876848	0.045617173	0.001526212	4.715107985	1.105695281	1.558949772	8.812668391	0.949732464	5.095843008	0	0.250409026	4.469025288	0.139166311	1.413071072	5.47E-05	0.061618243	1.749779902	0.28012899	0.000351601	3.648770185	2.054443545	3.903054043	2.031358527	5.681611299	0.35272942	1.22962692	1.817538888	0.188524195
ENSG00000264301.1	1.153966488	5.26E-05	0.01363266	0.00057852	3.30E-05	0.076011716	1.350967664	0	0.244731925	0.000248184	0.302556071	0.008452166	0.295607038	6.25E-05	0.11859712	3.68E-05	0.000212342	0.485560438	0.227063191	6.18E-05	0.275125158	1.135537284	0.048263087	0.001526212	0.920190987	0.084877955	0.00148161	3.80004179	0.157117703	3.135685368	0	0.016557452	1.107296951	4.98E-05	0.255459749	5.47E-05	9.26E-05	0.250220224	0.000417748	0.000351601	0.179050677	0.107068491	0.933784732	0.427774887	0.475834012	0.092818247	0.22994128	0.783832717	1.97E-05
ENSG00000264365.1	0.031729347	0.226503597	6.05E-05	0.392716463	0.004373186	0.351292484	0.125252107	0.096798946	0.000893989	0.550297973	0.003942656	4.80E-05	0.001246018	6.25E-05	0.000474936	0.021770689	0.000212342	0.094359208	0.049077124	0.988876894	0.197068313	0	0.074605168	0.085545328	0.060733237	0.189632937	0.00148161	1.555750157	0.094549875	0.101628268	0	0.136791817	1.079794976	0.155548796	0.022160631	0.017019737	0.083816846	0.277317794	0.000417748	0.000351601	0.088955518	0.051119466	0.129589663	0.059443705	0.39875643	0.004736103	0.028194418	0.58833052	0.044045386
ENSG00000273321.1	0.911252346	0.232280614	6.05E-05	1.311378033	0.105981771	0.421344338	0.325102133	0.685018293	0.000893989	0.641324128	0.121680754	4.80E-05	0.004765436	6.25E-05	0.197606143	0.24211045	0.027349204	0.901861103	0.844829392	1.880659941	1.171466561	0.638154663	0.501183011	1.194614728	0.087709325	0.159134317	0.246620823	2.62639303	1.130583649	0.89414276	0	0.467360749	2.124599406	0.009610298	0.198241787	0.029838265	0.037943189	0.111721996	0.171240987	0.10496359	1.855119855	5.18E-05	0.291407215	0.173665967	0.068057017	0.001883613	0.886150958	1.008865128	0.054721677
ENSG00000259985.1	0.961350867	0.512140903	3.757586784	2.343363291	4.630500294	0.313090818	0.558248619	0.996021587	1.019315442	2.539638849	1.735713189	0.109220971	1.998649107	2.143492644	0.462723523	1.019044985	0.3974798	0.731898568	0.516155558	1.14037598	0.44316663	2.79816461	2.336205227	0.471356558	1.412747018	1.638866777	0.968042303	3.92311307	3.450265939	0.525472401	1.462790775	1.934815165	0.72255417	0.583739856	2.303423256	0.352250757	0.139469922	2.14489659	0.310698325	0.053547672	0.410636992	1.097513555	0.318723616	0.502669008	1.713303917	0.589135111	2.915309491	2.236090302	1.52019991
ENSG00000263393.1	0.305439902	0.139992845	0.247133759	0.07669957	0.034670259	0.000193127	0.012306794	0.027812203	0.139469922	0.320055955	0.050798458	0.007619626	0.064173893	0.086169072	0.034575208	0.072293024	0.000212342	0.095275864	0.166161495	0.041423638	0.035943522	0.052280436	0.069033724	0.001526212	0.094171856	0.015363111	0.00148161	1.273427011	0.660003447	0.000561173	0.034044628	0.00200767	0.007660711	4.98E-05	0.161016234	0.018317536	0.021222864	4.13E-05	0.064309759	0.192766897	0.131953179	5.18E-05	0.132193835	0.046737947	0.299807048	0.017482239	0.277317794	0.160850854	0.008220332
ENSG00000274776.1	0.191666155	0.372957442	0.025862932	0.359232084	0.045669324	0.050036283	0.01328691	0.072545813	0.000893989	0.213700961	0.254895371	0.006877012	0.011965834	0.298722082	0.030395487	3.68E-05	0.000212342	0.634010437	0.00018772	0.025933602	0.022264353	0.000911694	0.074260742	0.072643212	0.040256635	0.195958459	0.00148161	0.66240878	0.009404785	0.000561173	0.139010804	0.066929326	0.030886734	0.319046494	0.105636365	0.331831697	9.26E-05	0.047158598	0.025237272	0.053393622	0.189064298	0.032254001	0.149875281	0.241229044	0.624906105	0.119025732	0.266896271	0.037311387	1.97E-05
ENSG00000267251.2	0.15247541	0.331499202	0.969112971	0.462506817	0.096281417	0.201267227	0.043388058	0.009251126	0.236740932	1.532511458	0.315542074	0.004543541	0.119025732	0.884771658	0.036407907	0.013206032	0.000212342	0.680504945	0.298775912	0.372638308	0.311511833	0.146168769	0.202049659	0.001526212	0.056368819	0.001373114	0.00148161	2.362958129	1.51894958	0.214912794	0.268091111	0.471694713	0.317256467	4.98E-05	0.159928916	0.036178025	0.05161689	0.305324216	0.098377017	0.034976438	0.001648848	0.071177876	0.175720299	0.337413626	0.806314898	0.158445253	0.25261601	0.023051738	1.97E-05
ENSG00000267372.2	0.091651522	0.020406349	6.05E-05	0.521910042	1.14054362	0.126317304	0.003929098	0.626221692	0.06972728	0.230231385	0.057833097	4.80E-05	0	6.25E-05	0.126589551	0.251818395	0.000212342	0.740288366	0.080516826	1.800986473	0.143609393	0.083322138	0.001172117	0.001526212	5.93E-05	0.01167406	0.00148161	1.349962738	0.163820759	0.327419176	0.384330002	0.113193222	0.355509736	4.98E-05	0.295868256	0.016569604	0.188795823	0.010551988	0.000417748	0.042286771	0.001648848	0.101748893	0.810361257	0.1741058	4.57E-05	0.062254571	0.017426395	0.727143564	0.072556806
ENSG00000267141.1	0.155498263	0.209847275	0.009581144	0.098005914	3.30E-05	0.000193127	3.16E-05	0.012475156	0.000893989	0.045348805	0.143069018	0.013916865	0.000973631	0.023600986	0.000474936	0.082882006	0.055273529	0.329634466	0.139992845	0.049774455	0.023455652	0	0.001172117	0.379677673	5.93E-05	0.085784198	0.00148161	0.417185941	0.098263601	0.177025854	0.040014625	0.019921022	0.062139269	0.020198558	0.197282012	0.035669621	0.219196972	0.037524502	0.000417748	0.000351601	0.072016817	0.012374598	0.016472475	8.96E-05	0.560622353	0.011514349	0.112091337	0.08392419	0.053854636
[truncated: 2 more columns]
