# Supplementary material for: Identification of 15 lncRNAs Signature for Predicting Survival Benefit of Advanced Melanoma Patients Treated with Anti-PD-1 Monotherapy
Source: Cells. 2021 Apr 22;10(5):977. doi: 10.3390/cells10050977 (PMC8143567; doi:10.3390/cells10050977)
Supplement: Supplementary file 1 [file cells-10-00977-s001.zip › Zhou et al_R_Suppl Table2.csv]

id	gtf_v34_gene_id.gene_name	logFC	AveExpr	t	P.Value	adj.P.Val	B
ENSG00000000003.15	TSPAN6	0.402068106	5.208471473	1.204149339	0.23426516	0.855259656	-5.948790451
ENSG00000000005.6	TNMD	-0.865356687	-3.433650169	-0.988812178	0.327569777	0.894148344	-5.269387549
ENSG00000000419.12	DPM1	0.09117368	5.567048676	0.45337621	0.652261558	1	-6.630480851
ENSG00000000457.14	SCYL3	0.119917796	4.16539392	0.948040051	0.347720119	0.904863241	-6.069869232
ENSG00000000460.17	C1orf112	0.128032221	3.45603228	0.521298674	0.604486087	1	-6.275777288
ENSG00000000938.13	FGR	-0.589491588	3.462033659	-1.195848103	0.237459853	0.858024589	-5.728298942
ENSG00000169340.10	PDILT	-3.512147051	-5.888353486	-4.190798627	0.000114501	0.093873432	0.998616135
ENSG00000001036.14	FUCA2	-0.200332783	6.158900497	-1.131597114	0.263262797	0.866812692	-6.204416176
ENSG00000001084.13	GCLC	-0.200945457	5.554276067	-1.133638907	0.262413256	0.866696601	-6.102962362
ENSG00000001167.14	NFYA	0.385081616	5.919875542	1.72878409	0.090088532	0.731139979	-5.321816764
ENSG00000001460.18	STPG1	0.042588963	3.006754654	0.120793144	0.904344459	1	-6.342099439
ENSG00000001461.17	NIPAL3	-0.167700184	5.46546595	-0.461986849	0.646117289	1	-6.617070816
ENSG00000001497.16	LAS1L	0.129334959	5.318374226	0.966948772	0.338276033	0.899317455	-6.226364475
ENSG00000001561.7	ENPP4	-0.736087279	3.527022277	-1.870693829	0.067312441	0.689562027	-4.761908335
ENSG00000001617.12	SEMA3F	-0.374028671	3.124180512	-1.191252283	0.239242117	0.858909065	-5.683159717
ENSG00000172461.11	FUT9	-3.4900883	-5.641619916	-2.973949047	0.004535772	0.36741178	-2.267708122
ENSG00000001629.10	ANKIB1	-0.138156549	6.354423585	-1.087596089	0.282047191	0.881710721	-6.284041224
ENSG00000001630.17	CYP51A1	-0.227944088	0.950899831	-0.516092345	0.608090488	1	-5.953034978
ENSG00000001631.15	KRIT1	0.039494153	3.678886425	0.27748347	0.782565903	1	-6.406714496
ENSG00000002016.18	RAD52	0.081251551	3.471021924	0.402239594	0.689241496	1	-6.333646526
ENSG00000002079.14	MYH16	0.131132548	-4.566545076	0.228890136	0.819898485	1	-5.748545664
ENSG00000002330.13	BAD	0.249630469	2.900347004	0.932475483	0.35562239	0.910626986	-5.903646176
ENSG00000002549.12	LAP3	-0.247798039	7.250062262	-1.309277071	0.196492862	0.820948047	-6.186489014
ENSG00000157005.4	SST	-3.178617098	-5.770243099	-2.939893499	0.004980899	0.374933112	-2.38119285
ENSG00000002586.20_PAR_Y	CD99	0	-6.401268295	0	1	1	-7.086074501
ENSG00000002587.10	HS3ST1	-0.139636536	1.824675317	-0.376749892	0.707971656	1	-6.123854825
ENSG00000002726.20	AOC1	-1.155665464	-1.571190319	-1.853405171	0.069796307	0.694692816	-4.282365319
ENSG00000002745.13	WNT16	-0.124002288	-2.437911101	-0.167819865	0.867409594	1	-5.733476744
ENSG00000002746.15	HECW1	-0.898944734	-1.995537473	-1.201792085	0.235169131	0.855704417	-5.130478505
ENSG00000002822.15	MAD1L1	0.58543116	1.604855792	1.190733462	0.239443925	0.858935654	-5.463270815
ENSG00000002834.18	LASP1	-0.055163564	7.485122818	-0.404593926	0.687521148	1	-6.9955111
ENSG00000002919.14	SNX11	-0.053301941	4.678861935	-0.418671026	0.677269807	1	-6.508902448
ENSG00000002933.9	TMEM176A	-0.666940209	4.315203214	-1.307022035	0.19725179	0.821744756	-5.717735447
ENSG00000003056.8	M6PR	-0.17586418	7.013424086	-1.006930159	0.318871181	0.890599194	-6.485397976
ENSG00000003096.14	KLHL13	0.288426906	1.971692138	0.486576558	0.628708508	1	-6.087265177
ENSG00000003137.8	CYP26B1	0.057316328	2.61373783	0.133811596	0.894094768	1	-6.285105044
ENSG00000003147.19	ICA1	-0.073821079	3.403339009	-0.202834628	0.840096734	1	-6.38896788
ENSG00000003249.14	DBNDD1	0.593779598	3.606770752	1.114243537	0.270562207	0.874310018	-5.809337219
ENSG00000003393.15	ALS2	-0.062171321	5.357069202	-0.413495934	0.681031426	1	-6.618512022
ENSG00000003400.15	CASP10	-0.617443586	3.424370974	-1.661547668	0.102932465	0.748150203	-5.090493764
ENSG00000003402.20	CFLAR	-0.292614697	6.408863322	-1.463698004	0.149605829	0.783585098	-5.82991871
ENSG00000003436.16	TFPI	-0.555560141	4.508369923	-1.529237547	0.132579026	0.780495439	-5.44101356
ENSG00000003509.16	NDUFAF7	0.139364924	4.174913581	0.841810665	0.403947518	0.940217238	-6.163456739
ENSG00000003756.17	RBM5	0.263456973	6.62159195	1.851779152	0.070033857	0.69524908	-5.233268439
ENSG00000003987.14	MTMR7	-0.033271315	0.618580825	-0.12687273	0.899555724	1	-6.028313398
ENSG00000003989.18	SLC7A2	-0.741952349	4.338888156	-1.616050441	0.11244746	0.76017256	-5.290603506
ENSG00000004059.11	ARF5	0.15958056	5.990516972	1.135708598	0.2615541	0.866264805	-6.16018699
ENSG00000004139.14	SARM1	0.051180242	2.383069922	0.211717273	0.833197972	1	-6.241177113
ENSG00000004142.12	POLDIP2	-0.087758318	6.482290589	-0.680120452	0.499600687	0.991095567	-6.662330463
ENSG00000004399.12	PLXND1	0.097749973	6.655518263	0.36887128	0.713798654	1	-6.851766438
ENSG00000004455.17	AK2	0.065164268	7.296856935	0.539163837	0.592193629	1	-6.891187776
ENSG00000004468.13	CD38	-0.804020502	3.027901438	-1.32704858	0.190588863	0.814628418	-5.515011829
ENSG00000004478.8	FKBP4	-0.079674173	6.759473821	-0.307431753	0.759806081	1	-6.896592113
ENSG00000004487.17	KDM1A	0.036883538	6.502173985	0.184151058	0.854648198	1	-6.876669145
ENSG00000004534.15	RBM6	0.168077769	6.237677485	0.882947366	0.381537851	0.927634548	-6.453002821
ENSG00000004660.15	CAMKK1	0.048574604	2.876215149	0.201228676	0.841345375	1	-6.310688151
ENSG00000004700.16	RECQL	-0.31623161	5.63318216	-1.385256406	0.172192578	0.794774692	-5.808697474
ENSG00000004766.17	VPS50	0.00106474	5.207744883	0.008589012	0.993181608	1	-6.678205861
ENSG00000004776.13	HSPB6	0.023888482	0.740993662	0.037638867	0.970127187	1	-6.048274638
ENSG00000163394.6	CCKAR	-3.116311396	-5.81250391	-3.102165101	0.003171878	0.338024039	-2.053738689
ENSG00000004779.10	NDUFAB1	0.16381148	5.743500449	1.169913292	0.247644795	0.861289868	-6.080581162
ENSG00000004799.8	PDK4	-0.929010458	5.129995298	-1.724352634	0.090892092	0.732470918	-5.239301432
ENSG00000004809.14	SLC22A16	-0.82780643	-3.375042612	-1.117804058	0.269053006	0.873022125	-5.149359966
ENSG00000004838.14	ZMYND10	0.172273857	-1.2152661	0.481933277	0.631979957	1	-5.729112965
ENSG00000004846.16	ABCB5	0.927625311	2.930583661	0.810974762	0.421267067	0.949004522	-5.992116289
ENSG00000004848.8	ARX	-0.650013094	-3.988565768	-0.768099847	0.44608116	0.962815341	-5.441722463
ENSG00000004864.14	SLC25A13	0.216897635	6.199289523	0.831574961	0.409647316	0.942953085	-6.489725444
ENSG00000004866.20	ST7	-0.300297691	5.179166519	-1.695661904	0.096239441	0.741130014	-5.278912376
ENSG00000004897.12	CDC27	-0.036911907	6.595529015	-0.278290068	0.781950291	1	-6.874281072
ENSG00000004939.15	SLC4A1	0.03037826	-3.037545314	0.034612003	0.972528495	1	-5.712782481
ENSG00000004948.15	CALCR	-0.617556907	-1.600968898	-1.09942094	0.276909296	0.877454891	-5.260835122
ENSG00000004961.15	HCCS	-0.084129228	4.70537272	-0.680751263	0.49920482	0.990965587	-6.370397323
ENSG00000260802.1	SERTM2	-2.934323022	-4.112422937	-3.410606657	0.001299442	0.266362169	-0.998370632
ENSG00000005001.10	PRSS22	-0.171345125	-3.793994136	-0.204715093	0.838635183	1	-5.683708614
ENSG00000005007.13	UPF1	0.013189303	6.090614913	0.130439776	0.896747794	1	-6.815287198
ENSG00000005020.13	SKAP2	-0.188554476	5.937394772	-0.682614969	0.498036249	0.990940386	-6.570244839
ENSG00000005022.6	SLC25A5	0.107843672	8.399494919	0.554086328	0.582017415	1	-7.09685762
ENSG00000005059.16	MCUB	-0.594396372	3.987548111	-1.671635399	0.100914692	0.74539923	-5.149436128
ENSG00000005073.6	HOXA11	0.236948027	1.131857535	0.362151457	0.718782262	1	-6.028920382
ENSG00000232131.1	NCOA7-AS1	-2.920196987	-5.820436594	-4.723028571	1.96E-05	0.045431474	2.685480882
ENSG00000005100.13	DHX33	0.049426917	5.711718837	0.223990613	0.823687654	1	-6.732453927
ENSG00000005102.14	MEOX1	-1.021368823	0.598865825	-1.280409552	0.206375809	0.830577402	-5.274722249
ENSG00000005108.16	THSD7A	-0.799575772	1.485774276	-1.619686052	0.111661732	0.759462513	-4.916481571
ENSG00000005156.12	LIG3	0.143795326	4.878147371	0.803628534	0.425458538	0.951352797	-6.299758659
ENSG00000005175.10	RPAP3	0.017892737	5.391840734	0.148578285	0.88249077	1	-6.696018016
ENSG00000005187.12	ACSM3	-0.642486689	0.740430103	-1.176087005	0.24519216	0.859149091	-5.406703245
ENSG00000005189.19	REXO5	-0.194779746	1.997945857	-1.019719734	0.312825463	0.887709057	-5.712884556
ENSG00000005194.15	CIAPIN1	0.135155982	5.436987402	1.005569088	0.31951918	0.89101639	-6.207304981
ENSG00000159261.12	CLDN14	-2.890768172	-2.445049041	-3.227376883	0.002219619	0.310840827	-1.451070886
ENSG00000005238.19	FAM214B	0.178591205	4.745836484	0.758951159	0.451485054	0.964257935	-6.313409324
ENSG00000005243.10	COPZ2	-0.072045439	3.501308007	-0.180750005	0.857302712	1	-6.405532523
ENSG00000005249.13	PRKAR2B	-0.288315278	4.421614043	-0.760914455	0.45032218	0.963768301	-6.275237338
ENSG00000005302.19	MSL3	0.16601718	5.301554726	1.157741686	0.252531951	0.864888408	-6.023604801
ENSG00000005339.15	CREBBP	0.056988891	6.185505338	0.418418392	0.677453248	1	-6.75064893
ENSG00000005379.17	TSPOAP1	0.658745427	2.317612251	1.758263462	0.08489176	0.723384112	-4.767312188
ENSG00000005381.8	MPO	0.620610381	-1.932426908	0.914503398	0.364891052	0.914984774	-5.390935155
ENSG00000005421.9	PON1	-1.260415375	-4.148084386	-1.32829271	0.190180637	0.814374278	-4.934316283
ENSG00000005436.14	GCFC2	-0.189277327	4.70060586	-1.2053478	0.233806542	0.855055096	-5.885902272
ENSG00000005448.17	WDR54	0.071334957	3.035386066	0.215397441	0.830343587	1	-6.328444271
ENSG00000005469.12	CROT	-0.329973428	4.157167675	-1.636325511	0.108122405	0.756364989	-5.223311388
ENSG00000005471.18	ABCB4	-0.623930537	2.115624066	-0.958011119	0.342718659	0.901638228	-5.79581511
ENSG00000005483.21	KMT2E	0.126463844	6.969752233	0.925301912	0.359303482	0.912496738	-6.546007777
ENSG00000005486.17	RHBDD2	0.078780986	5.298261409	0.438456827	0.662965135	1	-6.593948922
ENSG00000005513.10	SOX8	1.342693431	2.601953558	1.540726699	0.129759946	0.777021198	-5.114860953
ENSG00000215182.8	MUC5AC	-2.799945515	-5.637896554	-2.695028004	0.009590784	0.445872222	-2.842367883
ENSG00000005801.18	ZNF195	0.127821419	4.555975173	0.829344564	0.410895833	0.944011032	-6.230782395
ENSG00000005810.18	MYCBP2	-0.054605231	6.503570752	-0.295198617	0.769078311	1	-6.853595335
ENSG00000005812.11	FBXL3	-0.120096226	5.833206133	-0.888049003	0.378814484	0.92528843	-6.390020609
ENSG00000005844.18	ITGAL	-0.623115397	3.959237296	-1.210642062	0.231788421	0.853549866	-5.782351073
ENSG00000005882.12	PDK2	-0.217894129	3.53611363	-1.255087294	0.215347286	0.838898423	-5.660867729
ENSG00000005884.18	ITGA3	0.05897597	5.883825588	0.10104851	0.919920633	1	-6.78203217
ENSG00000005889.15	ZFX	0.160822552	5.560055337	1.272635407	0.209099881	0.832970563	-5.928910905
ENSG00000123496.8	IL13RA2	-2.776963444	0.584147286	-2.217030136	0.031249628	0.575244351	-3.811893719
ENSG00000005961.19	ITGA2B	0.096346642	-0.478690836	0.202760068	0.840154696	1	-5.889274201
ENSG00000005981.13	ASB4	-0.978660308	-0.867599937	-1.011210074	0.316839318	0.890125852	-5.410375387
ENSG00000198758.10	EPS8L3	-2.609718808	-5.445835999	-2.155216089	0.03604028	0.590880111	-3.970162448
ENSG00000189325.7	BNIP5	-2.592316021	-5.712170213	-3.081544521	0.003361524	0.348686788	-2.040806832
ENSG00000006016.11	CRLF1	0.207859587	0.507489411	0.545599511	0.587794579	1	-5.873775033
ENSG00000006025.12	OSBPL7	0.253940064	3.024994069	0.934459763	0.354608508	0.910018339	-5.919177451
ENSG00000006042.12	TMEM98	0.070977875	6.179357705	0.187409095	0.852106894	1	-6.818564566
ENSG00000006047.13	YBX2	1.117154964	-1.57316761	1.402564208	0.166995174	0.789975067	-4.901213628
ENSG00000006059.4	KRT33A	0.542610055	-6.225845851	1.821089083	0.074647253	0.704270984	-5.284884264
ENSG00000006062.17	MAP3K14	-0.085427636	3.831470568	-0.441016185	0.661123854	1	-6.373688402
ENSG00000006071.15	ABCC8	-0.078997061	-4.660509371	-0.099255477	0.921336787	1	-5.797301523
ENSG00000006116.4	CACNG3	0.252639047	-6.114943714	1.178306169	0.244314856	0.858935654	-6.096755667
ENSG00000006118.14	TMEM132A	-0.145574387	3.428290311	-0.373460637	0.710402261	1	-6.344888403
ENSG00000006125.18	AP2B1	0.00606759	7.851147045	0.042526687	0.966250123	1	-7.145165197
ENSG00000006128.12	TAC1	-0.288414267	-5.215832594	-0.521601804	0.604276532	1	-5.843497612
ENSG00000006194.10	ZNF263	0.082741538	4.935277457	0.650965711	0.518082804	1	-6.421086617
ENSG00000006210.7	CX3CL1	0.367367906	3.773591552	0.904460743	0.370137442	0.918173433	-6.046091121
ENSG00000006282.21	SPATA20	0.198243702	5.719466464	0.822993241	0.414463872	0.945652902	-6.415817117
ENSG00000006283.18	CACNA1G	-0.544773045	-2.743589767	-0.789684327	0.433483245	0.955784336	-5.449386164
ENSG00000006327.14	TNFRSF12A	-0.107139353	3.757255064	-0.267669804	0.790067025	1	-6.423556302
ENSG00000006377.11	DLX6	0.382629683	-1.684343701	0.422952674	0.674163859	1	-5.712350428
ENSG00000006432.15	MAP3K9	-0.652531615	1.89458464	-1.496386151	0.140909949	0.78320273	-5.140851704
ENSG00000006451.8	RALA	-0.13434075	6.464161051	-1.003839452	0.320343931	0.89101639	-6.389528294
ENSG00000006453.14	BAIAP2L1	-0.155285432	3.56866423	-0.31765134	0.752087158	1	-6.38556916
ENSG00000006459.11	KDM7A	-0.110511433	5.352051702	-0.625772638	0.534342338	1	-6.509108265
ENSG00000006468.14	ETV1	0.291387361	5.540925852	0.623549243	0.53578996	1	-6.526919189
ENSG00000006530.18	AGK	0.023096864	5.29000999	0.166650821	0.868324509	1	-6.676006232
ENSG00000006534.16	ALDH3B1	-0.331403528	3.929969633	-1.120611113	0.267867384	0.871380499	-5.872810327
ENSG00000006555.11	TTC22	-1.289545982	-1.338919861	-1.779467124	0.081310376	0.716411582	-4.415154488
ENSG00000006576.16	PHTF2	-0.048291641	5.908223978	-0.317403217	0.752274268	1	-6.74319801
ENSG00000006606.8	CCL26	-0.640623291	-3.128881053	-0.989643235	0.327167338	0.894148344	-5.274322908
ENSG00000006607.14	FARP2	0.332832136	6.681743785	1.298439143	0.200160577	0.824415795	-6.078078627
ENSG00000006611.16	USH1C	-0.613709513	-4.767400938	-0.771356174	0.444166929	0.961162912	-5.508125344
ENSG00000006625.18	GGCT	0.19397656	5.13497675	1.035615874	0.305420341	0.887709057	-6.127342675
ENSG00000006634.8	DBF4	0.189597822	4.582415655	0.870487589	0.38824104	0.932458808	-6.197647126
ENSG00000006638.13	TBXA2R	0.209667889	1.008999621	0.4716019	0.639285606	1	-5.971185739
ENSG00000006652.14	IFRD1	0.201762782	5.8343522	1.100791733	0.276317966	0.876534028	-6.171219418
ENSG00000006659.13	LGALS14	0.448591756	-6.247524198	1.902659733	0.062917127	0.679068755	-5.165126262
ENSG00000006695.12	COX10	0.184946886	3.851371857	1.506441664	0.138316978	0.782043681	-5.361443814
ENSG00000006704.10	GTF2IRD1	0.210995236	3.93355769	0.775360442	0.441819657	0.959178864	-6.178944629
ENSG00000006712.15	PAF1	0.061798518	5.327845389	0.638245716	0.526259181	1	-6.491509931
ENSG00000006715.16	VPS41	0.119553504	6.796681116	0.878104257	0.384134637	0.928636606	-6.557454739
ENSG00000006740.17	ARHGAP44	-0.401614036	0.625484291	-1.179966954	0.243659784	0.858935654	-5.383965758
ENSG00000006744.19	ELAC2	0.141002897	5.858241392	0.966779676	0.33835973	0.899322985	-6.313849324
ENSG00000006747.15	SCIN	0.043573024	3.381257583	0.048532999	0.961486996	1	-6.40263477
ENSG00000006756.16	ARSD	0.043768608	5.087575957	0.202845275	0.840088457	1	-6.63822651
ENSG00000006757.12	PNPLA4	0.121002787	3.88911465	0.554200114	0.581940145	1	-6.32104799
ENSG00000006788.14	MYH13	1.023168404	-3.299220168	1.179828102	0.243714503	0.858935654	-5.090470845
ENSG00000006831.10	ADIPOR2	-0.227807948	7.055038769	-1.077749522	0.286376075	0.884155453	-6.422638962
ENSG00000006837.12	CDKL3	0.431110187	-0.277307686	1.710907233	0.093366581	0.736574251	-4.577737383
ENSG00000007001.13	UPP2	-0.343964225	-4.402191959	-0.442921714	0.659754328	1	-5.644827262
ENSG00000007038.11	PRSS21	-1.005743756	-1.920088107	-1.144432012	0.257954925	0.86595497	-5.197101322
ENSG00000007047.15	MARK4	-0.008844008	4.48077411	-0.06988743	0.944565174	1	-6.562221212
ENSG00000007062.11	PROM1	-0.286697461	1.149736292	-0.478516615	0.63439194	1	-5.997140789
ENSG00000007080.11	CCDC124	0.303350086	4.472081401	1.686892068	0.097924817	0.743811489	-5.171506822
ENSG00000007129.18	CEACAM21	0.161010114	0.440143124	0.33438865	0.739500706	1	-5.956861371
ENSG00000007168.13	PAFAH1B1	0.001950799	7.367888544	0.016389915	0.986989289	1	-7.053177677
ENSG00000007171.18	NOS2	0.787565904	-0.553752766	1.426671251	0.159959528	0.789847803	-4.949114698
ENSG00000007174.18	DNAH9	-0.806830303	-1.849701353	-0.778587343	0.439933409	0.958071036	-5.519108189
ENSG00000007202.15	KIAA0100	-0.093993413	7.406525598	-0.927122524	0.358366913	0.911754005	-6.632470714
ENSG00000007216.15	SLC13A2	-0.172681437	-5.786886481	-0.303827022	0.762534697	1	-6.351031165
ENSG00000007237.18	GAS7	0.63965869	7.666247929	1.400927707	0.167481343	0.790532031	-6.109693774
ENSG00000222001.2	AC106876.1	-2.576337213	-5.806918609	-3.665923047	0.000601679	0.199571276	-0.446424173
ENSG00000007264.15	MATK	0.532450325	1.02090654	0.980817671	0.331458025	0.895973397	-5.611669468
ENSG00000007306.15	CEACAM7	-0.847573884	-5.212498156	-1.083721336	0.283745176	0.882389464	-5.341857143
ENSG00000007312.13	CD79B	0.55151345	2.073293795	0.879147054	0.383574569	0.928195403	-5.831925753
ENSG00000007314.12	SCN4A	0.472176464	-0.808809761	0.791846205	0.432233235	0.954956861	-5.578196032
ENSG00000007341.19	ST7L	0.206892522	3.694829152	1.110643385	0.272094276	0.875043076	-5.836685191
ENSG00000262294.1	AC129507.2	-2.544270377	-5.817496682	-4.353704454	6.72E-05	0.074816945	1.544698298
ENSG00000007372.23	PAX6	-0.208153754	-3.796873057	-0.247456604	0.805579655	1	-5.674804017
ENSG00000110975.8	SYT10	-2.543314209	-5.903264793	-3.989734105	0.000218594	0.127786519	0.372133342
ENSG00000170419.10	VSTM2A	-2.520208549	-5.898283221	-3.073053036	0.003442671	0.348686788	-2.159343951
ENSG00000166104.15	AC126323.1	-2.492569287	-3.976902399	-2.983332806	0.00441981	0.36741178	-2.024097485
ENSG00000007402.11	CACNA2D2	0.948252222	0.509893278	1.986290897	0.052558865	0.652211467	-4.184883494
ENSG00000007516.14	BAIAP3	-0.366909763	0.20985711	-0.82089093	0.415649055	0.946225066	-5.673291645
ENSG00000164825.4	DEFB1	-2.463024756	-2.846323305	-2.506294886	0.015537718	0.502475818	-3.056488537
ENSG00000187957.8	DNER	-2.453004698	-1.952561559	-2.906227248	0.005460667	0.387251124	-2.210770167
ENSG00000007545.16	CRAMP1	0.21709966	3.854617861	1.437687463	0.156822313	0.789847803	-5.457672678
ENSG00000007866.21	TEAD3	-0.128411562	3.457100343	-0.482978773	0.631242696	1	-6.302134744
ENSG00000166796.12	LDHC	-2.449949416	-2.396388728	-2.896816669	0.005602267	0.38898663	-2.224806475
ENSG00000007923.16	DNAJC11	0.034207721	4.987379713	0.242468497	0.809420208	1	-6.612640445
ENSG00000007933.13	FMO3	-1.380224356	1.263305596	-1.875864636	0.06658427	0.687817672	-4.489582659
ENSG00000007944.15	MYLIP	0.400018099	5.784675084	1.446148201	0.154445652	0.788663752	-5.728522398
ENSG00000007952.18	NOX1	0.214726547	-0.200009272	0.608159782	0.545865327	1	-5.760579346
ENSG00000007968.7	E2F2	0.419178139	2.301992839	1.238886376	0.22123714	0.843784075	-5.498791438
ENSG00000008018.9	PSMB1	-0.202397833	6.882093319	-1.516386754	0.135789892	0.780959814	-5.833694153
ENSG00000008056.14	SYN1	-0.826974013	-1.340790877	-1.884989392	0.065315596	0.685427829	-4.241391407
ENSG00000008083.14	JARID2	0.247055957	5.77581438	1.088147627	0.281806076	0.881710721	-6.173933147
ENSG00000008086.13	CDKL5	-0.227345542	3.75660065	-0.761156614	0.450178868	0.963768301	-6.176932799
ENSG00000008118.10	CAMK1G	0.428522229	-0.132780987	0.66599075	0.508512665	0.997891508	-5.729140072
ENSG00000117595.12	IRF6	-2.422809201	0.718921417	-2.760940958	0.008065556	0.425874001	-2.665857555
ENSG00000008130.15	NADK	0.036966453	5.850480753	0.268455759	0.789465527	1	-6.746537741
ENSG00000008196.13	TFAP2B	0.411318953	-2.463673566	0.298687747	0.766430151	1	-5.698963765
ENSG00000008197.5	TFAP2D	-0.059476191	-6.337107979	-0.856211414	0.396011707	0.936977139	-6.652047267
ENSG00000008226.20	DLEC1	0.425141076	-1.030720641	1.416668292	0.162850353	0.789847803	-4.92998576
ENSG00000008256.16	CYTH3	0.147435198	6.907829511	0.541131712	0.590846853	1	-6.814537932
ENSG00000008277.14	ADAM22	-0.179061486	2.859620508	-0.417341113	0.678235695	1	-6.248460849
ENSG00000008282.8	SYPL1	-0.003876352	7.453047689	-0.032819048	0.973951026	1	-7.069257412
ENSG00000008283.16	CYB561	0.074986806	4.904750926	0.289830113	0.773158285	1	-6.586918748
ENSG00000008294.21	SPAG9	0.049807232	7.599203367	0.28842442	0.774227662	1	-7.053731152
ENSG00000008300.17	CELSR3	0.236956796	1.891948721	0.629704059	0.531787632	1	-5.999219976
ENSG00000008311.15	AASS	0.048747813	4.993969698	0.182773418	0.85572324	1	-6.626226318
ENSG00000138472.11	GUCA1C	-2.407915145	-6.046311002	-4.103976986	0.000151619	0.104902143	0.66709729
ENSG00000008324.11	SS18L2	0.17191969	4.096929526	1.132359233	0.262945469	0.866812692	-5.870716504
ENSG00000008382.15	MPND	0.077130539	3.235485446	0.439213074	0.662420849	1	-6.28539326
ENSG00000008394.13	MGST1	-0.607648834	4.028462069	-0.939169041	0.352209806	0.908259028	-6.077911589
ENSG00000008405.12	CRY1	-0.006679861	4.670132072	-0.042712859	0.966102465	1	-6.592798231
ENSG00000008438.5	PGLYRP1	-0.59201495	-3.89552591	-0.990191419	0.326902061	0.894148344	-5.264536544
ENSG00000008441.16	NFIX	-0.07323189	5.44751568	-0.227277099	0.821145494	1	-6.69283751
ENSG00000008513.16	ST3GAL1	0.074457356	6.761135855	0.232442389	0.817153963	1	-6.913654336
ENSG00000008516.17	MMP25	-0.963711254	0.692732537	-1.751459832	0.086068423	0.724849722	-4.627873873
ENSG00000008517.17	IL32	-0.766641668	3.729294459	-1.632441469	0.108940274	0.756364989	-5.179543804
ENSG00000008710.20	PKD1	0.261022069	4.586979704	1.513526509	0.136512899	0.782043681	-5.453803136
ENSG00000008735.14	MAPK8IP2	0.475245525	1.908514087	0.633753217	0.529163102	1	-5.993085226
ENSG00000008838.20	MED24	0.171975	5.634818914	1.389650062	0.170861527	0.793242198	-5.788871755
ENSG00000008853.17	RHOBTB2	0.172126526	4.567532541	0.998307346	0.322991453	0.892641883	-6.079489395
ENSG00000008869.12	HEATR5B	0.024601141	5.459381758	0.173553155	0.862925289	1	-6.703161209
ENSG00000008952.17	SEC62	-0.106455834	7.551336864	-0.948035155	0.347722586	0.904863241	-6.642158856
ENSG00000198488.10	B3GNT6	-2.404515215	-5.806158842	-2.830049813	0.006709152	0.406215631	-2.726159062
ENSG00000009307.16	CSDE1	-0.002982816	9.326413353	-0.021319878	0.9830763	1	-7.45435856
ENSG00000009335.18	UBE3C	-0.144836918	6.954333827	-1.128153557	0.264700007	0.868058634	-6.346216167
ENSG00000009413.16	REV3L	0.02069637	6.140390837	0.077582845	0.938473022	1	-6.829062223
ENSG00000009694.13	TENM1	-0.839752768	0.202522741	-1.211003026	0.23165129	0.853549866	-5.310229695
ENSG00000009709.12	PAX7	0.511167008	-5.599427661	1.09157138	0.280312543	0.880926271	-5.649251604
ENSG00000009724.17	MASP2	0.00475682	0.936386201	0.010659865	0.991537718	1	-6.075240443
ENSG00000009765.15	IYD	-1.403897972	-4.947417094	-1.486913486	0.143387708	0.783585098	-4.809389628
ENSG00000009780.15	FAM76A	0.059333401	3.738596837	0.444935992	0.65830792	1	-6.354653117
ENSG00000009790.15	TRAF3IP3	-0.595158955	2.688799205	-1.165851976	0.249267859	0.862827413	-5.658337964
ENSG00000009830.11	POMT2	0.241575692	4.778098147	1.334445381	0.188171564	0.812414735	-5.726601069
ENSG00000124429.18	POF1B	-2.396380504	-1.89086377	-2.284591401	0.026665667	0.560508981	-3.51816529
ENSG00000156463.18	SH3RF2	-2.395543212	-1.283870621	-2.729771837	0.008756558	0.439001752	-2.625402861
ENSG00000009954.11	BAZ1B	-0.035944927	6.94012234	-0.212873898	0.832300632	1	-6.952604806
ENSG00000010017.13	RANBP9	-0.055014254	6.116673916	-0.463045981	0.645363232	1	-6.722322811
ENSG00000010030.14	ETV7	-0.997819087	0.999862568	-1.746317408	0.086966769	0.725348765	-4.669175272
ENSG00000010072.16	SPRTN	0.215941431	4.208848422	1.577320816	0.121099433	0.76753818	-5.30658869
ENSG00000010165.20	EEF1AKNMT	0.18370861	5.665674122	1.172381775	0.246662024	0.860388565	-6.065002802
ENSG00000010219.13	DYRK4	-0.008757375	3.972419317	-0.052524396	0.95832251	1	-6.487324828
ENSG00000010244.18	ZNF207	0.15518389	7.417639384	1.631158421	0.109211553	0.756364989	-5.744539653
ENSG00000010256.11	UQCRC1	0.037223863	6.752765974	0.238724675	0.81230585	1	-6.910287239
ENSG00000010270.13	STARD3NL	0.165487263	5.892638357	1.04475252	0.301218742	0.887709057	-6.241084313
ENSG00000010278.14	CD9	-0.294905753	6.680792988	-0.740156027	0.462705787	0.970383068	-6.660806495
ENSG00000010282.15	HHATL	1.013902419	-1.660726799	0.956838572	0.343304334	0.902188801	-5.369321366
ENSG00000010292.13	NCAPD2	0.056052907	6.298704909	0.282692673	0.778592623	1	-6.817578684
ENSG00000010295.19	IFFO1	0.218870596	5.103529688	1.048356581	0.299572331	0.887709057	-6.108492274
ENSG00000010310.9	GIPR	-0.952062208	-0.874483758	-1.778570887	0.081459155	0.716411582	-4.445563978
ENSG00000010318.21	PHF7	0.061962638	2.18570673	0.308662185	0.758875403	1	-6.189467235
ENSG00000010319.7	SEMA3G	-0.498956711	2.458600495	-1.045544836	0.300856264	0.887709057	-5.75443579
ENSG00000229155.1	LINC02038	-2.383693351	-6.037970095	-4.251836394	9.39E-05	0.083742085	1.076018952
ENSG00000010327.10	STAB1	-0.064274117	5.637580908	-0.175207497	0.861632181	1	-6.734784946
ENSG00000010361.14	FUZ	0.143946122	3.398990049	0.694586973	0.490565526	0.989004748	-6.163290308
ENSG00000010379.16	SLC6A13	-0.667507857	-4.473817595	-0.963214235	0.340127699	0.900746752	-5.318208236
ENSG00000010404.18	IDS	-0.163222694	3.436016275	-0.783516719	0.437061209	0.957258717	-6.112236915
ENSG00000010438.16	PRSS3	-1.004017752	-3.738726831	-1.014471107	0.31529705	0.889658051	-5.246138946
ENSG00000010539.11	ZNF200	0.10510026	3.75479493	1.044374854	0.301391627	0.887709057	-5.917400816
ENSG00000010610.10	CD4	-0.320104921	6.234608626	-0.790374962	0.433083681	0.955784336	-6.545437278
ENSG00000010626.15	LRRC23	0.029486454	2.970124397	0.152426111	0.879471218	1	-6.333036439
ENSG00000010671.16	BTK	-0.213309822	3.968070158	-0.536497066	0.594021029	1	-6.350816486
ENSG00000010704.18	HFE	-0.762129845	3.552301057	-1.932754721	0.059004899	0.671240516	-4.656427078
ENSG00000010803.16	SCMH1	0.267410237	4.970809773	1.753918552	0.085641639	0.724849722	-5.13687837
ENSG00000010810.17	FYN	-0.009591639	6.327460168	-0.046436191	0.963149656	1	-6.863651516
ENSG00000204614.9	TRIM40	-2.373539318	-6.010040265	-3.981305098	0.000224536	0.127786519	0.267573767
ENSG00000010932.17	FMO1	-0.018952661	1.600983789	-0.026913375	0.978637166	1	-6.159027127
ENSG00000011007.12	ELOA	-0.257602	6.042319935	-1.737516501	0.088522318	0.729845821	-5.346767559
ENSG00000011009.11	LYPLA2	0.19160944	5.335443067	1.165203563	0.249527698	0.863040643	-6.019645139
ENSG00000011021.23	CLCN6	0.24025373	4.925115726	1.528935825	0.132653713	0.780495439	-5.481567749
ENSG00000011028.14	MRC2	-0.468225819	4.752868072	-0.866747865	0.390267301	0.933546261	-6.245104099
ENSG00000011052.21	NME1-NME2	0.334551998	-3.361886552	0.66266749	0.510621145	0.998448041	-5.505997344
ENSG00000011083.9	SLC6A7	-0.801549113	-4.10885271	-1.305046055	0.197918619	0.822547407	-4.952939965
ENSG00000011105.14	TSPAN9	-0.052452052	5.404787512	-0.256577648	0.79856953	1	-6.678622123
ENSG00000011114.15	BTBD7	-0.112666828	5.409208283	-0.978920781	0.332385102	0.896406219	-6.236949615
ENSG00000011132.12	APBA3	0.196631148	2.999459363	1.188354643	0.240370811	0.858935654	-5.655777938
ENSG00000011143.17	MKS1	0.245195907	3.678500657	1.523107187	0.134103104	0.780495439	-5.312538391
ENSG00000011198.10	ABHD5	-0.18361164	4.750163944	-1.229125911	0.224842536	0.847423235	-5.865512971
ENSG00000011201.12	ANOS1	-0.352181009	2.976882946	-0.852353916	0.398127885	0.937983794	-5.998156263
ENSG00000011243.18	AKAP8L	0.0569112	4.89571835	0.41434204	0.680415854	1	-6.540880089
ENSG00000011258.16	MBTD1	0.048198673	5.046213535	0.297750763	0.767141023	1	-6.606741274
ENSG00000011260.14	UTP18	0.028244686	5.924744051	0.241636983	0.810060888	1	-6.764907681
ENSG00000011275.18	RNF216	0.014522396	5.903399202	0.097606441	0.922639439	1	-6.786779389
ENSG00000011295.16	TTC19	0.223820676	5.787604013	1.706053124	0.094273506	0.738283119	-5.342108767
ENSG00000011304.20	PTBP1	0.162953562	7.383256434	1.574943549	0.121647528	0.76753818	-5.824761703
ENSG00000011332.19	DPF1	0.603723671	-0.983132468	1.355449564	0.181434438	0.805666951	-5.006414434
ENSG00000011347.10	SYT7	-0.364856973	1.478808861	-0.677324039	0.501357651	0.992555631	-5.930585922
ENSG00000011376.12	LARS2	-0.00697912	4.655953794	-0.049363334	0.960828631	1	-6.590647457
ENSG00000011405.13	PIK3C2A	-0.013992266	6.551477682	-0.079088768	0.937281266	1	-6.901534553
ENSG00000011422.12	PLAUR	-0.623386103	4.566052749	-1.385821429	0.172020958	0.794620324	-5.650193587
ENSG00000011426.11	ANLN	-0.095748555	5.671477735	-0.296815848	0.767850526	1	-6.710959006
ENSG00000011451.21	WIZ	0.236562177	5.017828086	1.806741481	0.076890274	0.708461713	-5.055677329
ENSG00000011454.17	RABGAP1	-0.118817803	5.59795739	-1.055095277	0.296510576	0.887709057	-6.19166566
ENSG00000011465.17	DCN	-1.19194008	7.756785187	-1.81811778	0.075107193	0.704755208	-5.538658684
ENSG00000011478.12	QPCTL	0.160409864	3.420244654	0.710646565	0.480642333	0.982815927	-6.155300373
ENSG00000224063.6	AC007319.1	-2.371269634	-3.348813878	-3.690401286	0.000558096	0.196424808	-0.293618921
ENSG00000011523.14	CEP68	-0.072604929	5.090529819	-0.464515469	0.64431764	1	-6.553257943
ENSG00000011566.15	MAP4K3	-0.086610818	5.650940143	-0.492654335	0.624437714	1	-6.630986608
ENSG00000011590.14	ZBTB32	-0.170548111	-1.489432282	-0.374836166	0.709385439	1	-5.753923725
ENSG00000011600.12	TYROBP	-0.272904609	5.675104616	-0.6678275	0.507349339	0.997841711	-6.538621373
ENSG00000011638.10	TMEM159	-0.212938231	4.202128592	-0.925563229	0.359168956	0.912458499	-6.103484423
ENSG00000011677.13	GABRA3	0.061156317	-0.755545137	0.04926599	0.960905813	1	-5.880707728
ENSG00000012048.23	BRCA1	0.023891998	4.626748162	0.093822006	0.925629744	1	-6.58099664
ENSG00000012061.16	ERCC1	0.232782194	5.585159661	1.490841627	0.142356077	0.783585098	-5.637773882
ENSG00000012124.17	CD22	-0.669167127	3.029659591	-1.023515633	0.311046183	0.887709057	-5.855325149
ENSG00000012171.20	SEMA3B	0.208549488	2.857390232	0.380797609	0.704984789	1	-6.253086387
ENSG00000012174.12	MBTPS2	-0.136526258	5.714233342	-0.791131409	0.432646296	0.95537706	-6.451390564
ENSG00000012211.13	PRICKLE3	-0.069890075	2.710280423	-0.414585693	0.680238629	1	-6.22581372
ENSG00000012223.13	LTF	-1.696802923	0.957799838	-1.989475816	0.05219527	0.651413077	-4.263167925
ENSG00000012232.9	EXTL3	-0.118831532	5.794124097	-0.618243265	0.539252816	1	-6.586378539
ENSG00000138435.16	CHRNA1	-2.368524455	-0.266976316	-2.674819113	0.010108998	0.452621976	-2.79465187
ENSG00000012660.14	ELOVL5	0.042995687	7.223403798	0.259685328	0.796184858	1	-6.990594616
ENSG00000012779.11	ALOX5	-0.683212538	3.716199576	-1.500314349	0.139892454	0.782319143	-5.372347937
ENSG00000012817.15	KDM5D	-0.708263179	-0.118446273	-0.460149322	0.647426421	1	-5.862449527
ENSG00000012822.16	CALCOCO1	0.054589201	6.100280228	0.371503197	0.711850161	1	-6.755055303
ENSG00000012963.15	UBR7	0.082819051	5.591406972	0.772837988	0.443297446	0.960357055	-6.438888039
ENSG00000012983.11	MAP4K5	0.045855454	5.955861892	0.314365649	0.75456612	1	-6.749122843
ENSG00000013016.16	EHD3	0.176548699	3.598836508	0.420969521	0.67560175	1	-6.342149937
ENSG00000013275.8	PSMC4	-0.023295919	6.045979286	-0.227476823	0.820991066	1	-6.790636874
ENSG00000013288.9	MAN2B2	-0.270927257	5.603551069	-1.564995145	0.12396292	0.769825137	-5.548468231
ENSG00000013293.6	SLC7A14	-0.37210417	-4.992917038	-0.519955267	0.605415197	1	-5.778350798
ENSG00000013297.12	CLDN11	-1.246263988	1.232352147	-1.996725803	0.051375676	0.647064749	-4.272938466
ENSG00000013306.16	SLC25A39	0.129578235	6.233653941	0.813842793	0.419637479	0.947743076	-6.512258587
ENSG00000013364.19	MVP	-0.362308631	6.285395368	-1.177844964	0.244496997	0.859075155	-6.178229033
ENSG00000013374.16	NUB1	-0.142081832	6.265523475	-1.0811254	0.284886743	0.883134287	-6.275733917
ENSG00000129354.11	AP1M2	-2.35380378	-3.073527024	-2.87143037	0.006001455	0.397439942	-2.275541356
ENSG00000013392.8	RWDD2A	-0.170210189	3.07411378	-1.165774869	0.249298748	0.862827413	-5.700826224
ENSG00000232040.4	ZBED9	-2.33849481	-2.892869956	-2.83400429	0.006638322	0.406215631	-2.359590654
ENSG00000013503.10	POLR3B	-0.128806226	3.984056825	-0.805872887	0.424175343	0.951219556	-6.172217862
ENSG00000013523.11	ANGEL1	0.106594571	4.996105149	0.76136831	0.450053607	0.963768301	-6.352748384
ENSG00000013561.18	RNF14	0.253934159	6.396029507	1.7627793	0.084118189	0.722460383	-5.348372599
ENSG00000013563.14	DNASE1L1	0.019451224	3.943617178	0.092067578	0.927016392	1	-6.479877968
ENSG00000013573.17	DDX11	0.20928737	4.263294482	0.767962193	0.446162186	0.962938943	-6.232614542
ENSG00000013583.10	HEBP1	0.013519833	5.471425373	0.052460421	0.958373226	1	-6.718695628
ENSG00000013588.9	GPRC5A	-0.460917939	3.173140525	-0.723148329	0.47299617	0.977453615	-6.126530979
ENSG00000013619.14	MAMLD1	0.62629824	3.690218613	1.660928143	0.103057455	0.748579321	-5.095593848
ENSG00000013725.14	CD6	-0.667178855	2.189368549	-1.265062744	0.211779076	0.835734826	-5.479568127
ENSG00000013810.19	TACC3	0.257429626	4.924298402	1.289908284	0.203083594	0.82628208	-5.804599046
ENSG00000164266.10	SPINK1	-2.327662826	-2.761196922	-2.339201209	0.02340837	0.546006294	-3.387498402
ENSG00000014138.9	POLA2	0.231917042	1.762967243	1.300367002	0.19950442	0.824158074	-5.363488307
ENSG00000251074.1	AC147055.3	-2.313550451	-6.106900931	-6.135035279	1.40E-07	0.002129357	7.323889767
ENSG00000014216.16	CAPN1	-0.089791025	6.350920452	-0.584123138	0.561793331	1	-6.700380852
ENSG00000101311.15	FERMT1	-2.308038234	-1.240970875	-2.385670041	0.020921973	0.530155805	-3.35023843
ENSG00000014641.20	MDH1	-0.11561968	7.809073982	-0.833853851	0.408374057	0.94225476	-6.792359881
ENSG00000014824.14	SLC30A9	-0.08520431	6.575120197	-0.546749134	0.587010407	1	-6.761050996
ENSG00000014914.21	MTMR11	0.025716041	3.319197164	0.077647615	0.938421761	1	-6.390694236
ENSG00000014919.13	COX15	-0.190577548	5.010354171	-1.416754477	0.162825273	0.789847803	-5.665084074
ENSG00000015133.19	CCDC88C	-0.397456802	3.344020988	-1.053289069	0.29732911	0.887709057	-5.863083557
ENSG00000015153.14	YAF2	-0.044833231	4.153174803	-0.304228342	0.762230765	1	-6.47070883
ENSG00000015171.19	ZMYND11	-0.08756614	6.451715712	-0.650932134	0.518104298	1	-6.677213727
ENSG00000015285.11	WAS	-0.42058067	3.20683874	-1.055411813	0.296367289	0.887709057	-5.842987289
ENSG00000015413.9	DPEP1	-0.467117595	-2.161665681	-0.700776391	0.486727706	0.987661735	-5.544762692
ENSG00000015475.18	BID	-0.163492012	4.551327329	-0.826189143	0.412666127	0.944896444	-6.240461495
ENSG00000015479.19	MATR3	0.357441493	2.811083696	1.452030748	0.152809903	0.786962653	-5.295312659
ENSG00000015520.14	NPC1L1	-1.415985549	-3.515217159	-1.980871613	0.053182553	0.654790624	-4.004482049
ENSG00000015532.10	XYLT2	-0.080224867	4.284206777	-0.430494056	0.66870719	1	-6.445821429
ENSG00000015568.13	RGPD5	0.068614709	-6.369032269	1.027772607	0.309058979	0.887709057	-6.538899243
ENSG00000015592.16	STMN4	0.218188336	-5.390205599	0.493642984	0.623744223	1	-5.925406877
ENSG00000015676.18	NUDCD3	0.128083872	6.459499343	1.037222809	0.304678482	0.887709057	-6.346893727
ENSG00000016082.15	ISL1	-0.593053977	-3.386150281	-0.605572755	0.547568496	1	-5.540766408
ENSG00000016391.11	CHDH	-0.665491015	0.479125085	-1.074531315	0.287800885	0.884155453	-5.483770986
ENSG00000016402.13	IL20RA	-1.230635122	-2.502437293	-1.396224707	0.168884602	0.791991665	-4.879947545
ENSG00000016490.16	CLCA1	0.363042824	-5.948093717	0.739945141	0.46283259	0.970383068	-6.297929399
ENSG00000016602.9	CLCA4	-1.072750558	-4.844593463	-1.327211021	0.190535526	0.814457817	-4.991546762
ENSG00000016864.18	GLT8D1	0.092795068	6.082510603	0.806847263	0.423618976	0.950630904	-6.493509003
ENSG00000017260.19	ATP2C1	-0.103683342	7.145061565	-0.816869889	0.417921662	0.947219883	-6.680223182
ENSG00000017427.17	IGF1	-0.53398985	0.562361251	-0.839194504	0.405399666	0.941010564	-5.702881714
ENSG00000017483.15	SLC38A5	-0.423580661	1.898360919	-0.854790262	0.396790519	0.937344767	-5.853454567
ENSG00000017797.13	RALBP1	0.005877924	6.161394065	0.04776065	0.962099409	1	-6.834961055
ENSG00000018189.13	RUFY3	-0.128695045	5.676336896	-0.895534671	0.374840849	0.922775214	-6.357643936
ENSG00000018236.15	CNTN1	-0.988108398	2.100970313	-1.308889803	0.196623039	0.821114653	-5.420157216
ENSG00000018280.17	SLC11A1	-0.294206775	2.80049013	-0.582413343	0.562935099	1	-6.161667875
ENSG00000018408.14	WWTR1	-0.145474366	7.218985836	-0.448770129	0.655558353	1	-6.926942091
ENSG00000018510.16	AGPS	-0.081656546	6.620147625	-0.645844815	0.521366342	1	-6.709103843
ENSG00000018607.6	ZNF806	0.215233363	-5.893546429	0.62466638	0.535062353	1	-6.302968507
ENSG00000018610.15	CXorf56	0.178775503	4.871460471	1.715987695	0.092425103	0.736257688	-5.18627624
ENSG00000018625.15	ATP1A2	-0.36004453	-0.565890412	-0.415103064	0.67986237	1	-5.828069972
ENSG00000018699.13	TTC27	-0.031756933	4.588320778	-0.216269259	0.82966773	1	-6.558389614
ENSG00000018869.16	ZNF582	-0.22523219	0.738060608	-0.633613057	0.529253836	1	-5.862021145
ENSG00000019102.12	VSIG2	-0.575561495	-1.777224118	-0.856714602	0.395736181	0.936640984	-5.464343097
ENSG00000019144.19	PHLDB1	0.371840539	6.136417031	1.328983456	0.189954275	0.814374278	-5.944433443
ENSG00000019169.10	MARCO	-0.713713639	2.928338126	-0.99906698	0.322627043	0.89229163	-5.867139898
ENSG00000019186.10	CYP24A1	-0.566155087	-3.527996921	-0.626022452	0.534179814	1	-5.526429542
ENSG00000019485.13	PRDM11	0.195901344	3.397279481	0.839249109	0.405369324	0.941010564	-6.053293467
ENSG00000019505.8	SYT13	-0.175594501	-3.164561511	-0.177353547	0.859955302	1	-5.69538141
ENSG00000019549.13	SNAI2	0.485224041	6.000888407	0.979573176	0.332066059	0.896406219	-6.313268662
ENSG00000019582.15	CD74	-0.494798359	9.93100333	-1.027319372	0.309270142	0.887709057	-7.08080049
ENSG00000162670.11	BRINP3	-2.299029505	-4.97400296	-3.769900105	0.000436485	0.187809456	-0.057067302
ENSG00000019995.6	ZRANB1	-0.29077104	4.257849227	-1.819078862	0.074958163	0.704483024	-4.939612633
ENSG00000138109.11	CYP2C9	-2.287492565	-3.546061462	-2.299512453	0.025737817	0.556205489	-3.455810946
ENSG00000020181.18	ADGRA2	0.397501028	4.811915028	1.328128818	0.190234376	0.814374278	-5.735816379
ENSG00000020219.9	CCT8L1P	0.133542221	-6.308621498	1.339684453	0.18647357	0.810366626	-6.119663756
ENSG00000020256.20	ZFP64	0.149179495	4.106514752	0.990764275	0.326624999	0.894148344	-6.019715023
ENSG00000020426.11	MNAT1	0.042743207	3.98330405	0.293906055	0.770060039	1	-6.445773849
ENSG00000020577.14	SAMD4A	0.443387364	5.727842704	1.448432808	0.153808755	0.788413156	-5.713534704
ENSG00000020633.18	RUNX3	-0.530861491	4.560476656	-1.043576316	0.301757399	0.887709057	-6.049982475
ENSG00000020922.13	MRE11	0.133804291	4.979356111	1.023779851	0.31092259	0.887709057	-6.117782359
ENSG00000021300.14	PLEKHB1	0.947453659	4.493869583	1.673919468	0.100462364	0.74539923	-5.174450262
ENSG00000021355.13	SERPINB1	-0.421580559	6.34454056	-1.793176783	0.079062697	0.713118356	-5.308782017
ENSG00000021461.17	CYP3A43	-0.726250777	-4.80306426	-1.146523912	0.257097118	0.86595497	-5.183371189
ENSG00000021488.13	SLC7A9	0.026070679	-3.238008154	0.041645712	0.966948863	1	-5.705820072
ENSG00000021574.12	SPAST	-0.081101457	5.253058885	-0.635872918	0.527791896	1	-6.485286723
ENSG00000021645.19	NRXN3	-0.130873944	0.382087747	-0.219680849	0.827024226	1	-5.986804496
ENSG00000021762.20	OSBPL5	0.108945854	3.577421576	0.469531475	0.640754048	1	-6.319113493
ENSG00000021776.11	AQR	-0.160535059	5.901133625	-1.360256669	0.179918806	0.802952159	-5.881825172
ENSG00000021826.17	CPS1	-1.241021446	3.279083471	-1.868448517	0.06763073	0.689711476	-4.741719139
ENSG00000021852.13	C8B	-1.260663731	-4.829966704	-1.301614266	0.199080772	0.82388709	-5.019983392
ENSG00000022267.19	FHL1	-0.19591532	5.472547115	-0.484011403	0.630514879	1	-6.609972217
ENSG00000022277.12	RTF2	0.0844704	6.784706916	0.500743074	0.618773963	1	-6.816447154
ENSG00000022355.18	GABRA1	-0.682293661	-5.314746409	-1.112739667	0.271201446	0.874310018	-5.391837046
ENSG00000124915.10	MYRF-AS1	-2.287307082	-5.975348598	-4.87470718	1.17E-05	0.034872144	3.130439193
ENSG00000022567.9	SLC45A4	0.043956693	4.135170323	0.2113627	0.833473103	1	-6.489794258
ENSG00000022840.16	RNF10	0.017579496	6.943361589	0.17400189	0.8625745	1	-6.959164577
ENSG00000022976.15	ZNF839	0.032968665	2.669037492	0.179295874	0.858438169	1	-6.287146573
ENSG00000023041.11	ZDHHC6	-0.012899612	5.416705871	-0.09405575	0.925445018	1	-6.707569855
ENSG00000262558.1	AC129507.3	-2.286097925	-6.096359835	-6.176096123	1.21E-07	0.002129357	7.47239397
ENSG00000023191.17	RNH1	0.095561071	6.412939073	0.463827851	0.644806815	1	-6.767987868
ENSG00000023228.14	NDUFS1	-0.135322514	6.905067041	-0.947374192	0.348055808	0.904976344	-6.522858078
ENSG00000023287.13	RB1CC1	0.190525162	6.764134466	0.967010907	0.338245281	0.899317455	-6.467649522
ENSG00000023318.8	ERP44	-0.157908276	6.32417274	-1.203783702	0.23440521	0.855404815	-6.149153352
ENSG00000204983.14	PRSS1	-2.28190747	-5.520079666	-2.785340891	0.007560112	0.417727194	-2.608507095
ENSG00000023445.16	BIRC3	-1.020007758	4.810353486	-1.99130858	0.051987023	0.650182579	-4.728478221
ENSG00000023516.9	AKAP11	-0.255495873	6.325567994	-1.517812378	0.135430665	0.780495439	-5.736159583
ENSG00000023572.9	GLRX2	0.282858042	5.440344023	1.725392304	0.090703037	0.731913218	-5.254176498
ENSG00000023608.5	SNAPC1	-0.109754326	3.617395585	-0.508170076	0.61359402	1	-6.311418839
ENSG00000023697.13	DERA	-0.166421387	5.835769255	-0.83150178	0.409688244	0.942953085	-6.440165421
ENSG00000023734.11	STRAP	-0.084172398	7.228081625	-0.52568022	0.601460372	1	-6.890325569
ENSG00000184731.6	FAM110C	-2.279392677	-1.674630773	-2.666224615	0.010337073	0.454592183	-2.749593604
ENSG00000023892.11	DEF6	-0.138337431	3.475910416	-0.399557383	0.691203452	1	-6.341163899
ENSG00000023902.14	PLEKHO1	-0.056660846	5.535862601	-0.196551476	0.844984272	1	-6.712722173
ENSG00000023909.10	GCLM	-0.277771204	4.436191893	-1.285778703	0.204510013	0.827970379	-5.752661008
ENSG00000024048.10	UBR2	0.13352566	6.155842486	1.075765082	0.287254073	0.884155453	-6.25519593
ENSG00000024422.12	EHD2	-0.066973476	4.773561216	-0.181063434	0.857058012	1	-6.594747094
ENSG00000024526.17	DEPDC1	0.122347705	3.786529403	0.359199485	0.720975445	1	-6.392579231
ENSG00000264443.1	NCMAP-DT	-2.278648231	-5.976288383	-5.695284826	6.70E-07	0.008129017	5.853844561
ENSG00000025039.15	RRAGD	-0.009232887	6.014111658	-0.034791658	0.972385962	1	-6.809916077
ENSG00000025156.13	HSF2	-0.119943573	4.209604712	-0.709637318	0.481262609	0.983320015	-6.276950517
ENSG00000025293.17	PHF20	0.154800768	5.877240485	1.313433784	0.195099707	0.818725894	-5.92910893
ENSG00000025423.11	HSD17B6	-0.854604263	0.931145805	-1.453274787	0.152465722	0.786712508	-5.091556589
ENSG00000025434.19	NR1H3	-0.070926089	4.654820519	-0.245544095	0.807051611	1	-6.56331529
ENSG00000025708.14	TYMP	-0.390003904	5.060344971	-1.108187559	0.273142874	0.875630386	-6.055706319
ENSG00000025770.19	NCAPH2	0.309877817	5.066950037	1.844363263	0.071125954	0.697674141	-4.996262894
ENSG00000025772.8	TOMM34	0.176214968	4.902352294	1.071306951	0.289233356	0.884155453	-6.055499832
ENSG00000025796.14	SEC63	-0.231647661	6.989722919	-1.704216386	0.094618568	0.739024272	-5.564014627
ENSG00000025800.14	KPNA6	-0.141384682	6.050949871	-0.973744445	0.334923734	0.896965343	-6.348348956
ENSG00000026025.16	VIM	0.251412249	11.1001009	1.047990558	0.299739255	0.887709057	-7.317000898
ENSG00000026036.22	RTEL1-TNFRSF6B	0.299000966	0.450601677	0.884405331	0.380758296	0.927165088	-5.636304884
ENSG00000026103.22	FAS	0.103035519	4.422758127	0.366133549	0.715827527	1	-6.486066414
ENSG00000026297.16	RNASET2	-0.402689597	4.622956964	-1.404751043	0.16634722	0.789847803	-5.628839819
ENSG00000026508.19	CD44	0.296918987	9.951818716	0.994854739	0.324651212	0.89410615	-7.083682366
ENSG00000026559.14	KCNG1	0.449069223	-0.476615101	0.510569255	0.611924941	1	-5.780082704
ENSG00000026652.15	AGPAT4	-0.339567725	2.779405763	-0.942094548	0.350725022	0.907112433	-5.892685055
ENSG00000026751.17	SLAMF7	-0.865872939	4.474172335	-1.446447331	0.154362144	0.788663752	-5.559331944
ENSG00000026950.17	BTN3A1	0.198952874	5.981688527	0.836880082	0.406687005	0.94107217	-6.449623002
ENSG00000027001.10	MIPEP	-0.056272342	4.592605244	-0.329481408	0.743183683	1	-6.528407777
ENSG00000027075.15	PRKCH	-0.371371162	4.672831847	-1.463277782	0.149720307	0.783585098	-5.554448807
ENSG00000027644.5	INSRR	0.083297939	-3.442032163	0.126937386	0.899504816	1	-5.695333863
ENSG00000120907.18	ADRA1A	-2.257604911	-3.007601719	-2.722891589	0.008916256	0.439064314	-2.600633579
ENSG00000027847.14	B4GALT7	0.179855662	4.11072127	1.058482812	0.294979611	0.886780537	-5.951487341
ENSG00000027869.11	SH2D2A	-0.342019807	1.720081766	-0.938067763	0.352769799	0.908759327	-5.756098774
ENSG00000028116.17	VRK2	-0.271135689	4.348072094	-1.918004042	0.060895644	0.675530774	-4.778929967
ENSG00000028137.19	TNFRSF1B	-0.459187626	5.291846254	-1.25109144	0.216789054	0.840273029	-5.930159781
ENSG00000028203.18	VEZT	-0.123453616	5.693650355	-1.070488798	0.289597618	0.884155453	-6.191042612
ENSG00000028277.21	POU2F2	-0.395744372	2.657755309	-0.935255591	0.354202403	0.909558571	-5.88432249
ENSG00000028310.18	BRD9	0.205928852	5.071229252	1.309580374	0.196390954	0.820854655	-5.804554138
ENSG00000028528.15	SNX1	0.214107703	7.34636426	1.503291956	0.139125074	0.782043681	-5.923584296
ENSG00000028839.10	TBPL1	-0.235383755	3.834946976	-1.497535781	0.140611563	0.782871118	-5.382651849
ENSG00000172724.12	CCL19	-2.257161508	1.324302115	-2.200523533	0.032470458	0.576921242	-3.910663507
ENSG00000029363.17	BCLAF1	-0.08469689	7.032187841	-0.775248709	0.441885055	0.959270204	-6.691806079
ENSG00000029364.12	SLC39A9	-0.06145138	6.503092366	-0.499966727	0.61931656	1	-6.772199522
ENSG00000029534.21	ANK1	-0.186563501	-0.188230539	-0.290798977	0.772421483	1	-5.905260996
ENSG00000029559.7	IBSP	-0.289472872	-2.499373542	-0.288323058	0.77430479	1	-5.706436838
ENSG00000029639.11	TFB1M	-0.168512652	3.378386996	-0.884603565	0.380652381	0.927165088	-6.021877613
ENSG00000029725.17	RABEP1	0.049780425	6.302047532	0.353439184	0.725261892	1	-6.795712839
ENSG00000029993.15	HMGB3	-0.158012571	4.810126786	-0.641784445	0.523977691	1	-6.413145237
ENSG00000030066.13	NUP160	0.009675426	6.310623191	0.063279012	0.949799476	1	-6.859336554
ENSG00000030110.13	BAK1	0.187320254	4.575106592	1.325460937	0.191110769	0.815365628	-5.710080446
ENSG00000030304.14	MUSK	-1.532217686	-3.479689137	-1.909588198	0.061997387	0.677640266	-4.122646321
ENSG00000030419.16	IKZF2	-0.623961909	2.768286354	-1.957098187	0.055994382	0.662336803	-4.510826727
ENSG00000030582.18	GRN	-0.14415945	8.175685011	-0.584219656	0.561728912	1	-7.043699712
ENSG00000031003.10	FAM13B	0.192163036	5.973294364	1.31996564	0.192925605	0.817704409	-5.935387728
ENSG00000031081.11	ARHGAP31	-0.1184797	5.623615146	-0.389112823	0.698863602	1	-6.673172126
ENSG00000031691.7	CENPQ	0.311159779	3.576026048	1.708191963	0.093872999	0.737002695	-5.014621072
ENSG00000031698.13	SARS1	0.176041424	7.064890267	1.631568579	0.109124772	0.756364989	-5.679498653
ENSG00000031823.14	RANBP3	0.123583404	5.44502058	1.209645535	0.23216731	0.853554631	-5.98739534
ENSG00000032219.19	ARID4A	-0.125140655	5.104240788	-0.843248956	0.403150537	0.940052629	-6.311248021
ENSG00000032389.12	EIPR1	0.059952099	4.115635447	0.442083352	0.660356724	1	-6.410782812
ENSG00000032444.16	PNPLA6	0.139312191	5.171729278	0.73852395	0.46368765	0.97094022	-6.395615874
ENSG00000032742.17	IFT88	0.224568421	4.211124662	1.157559721	0.252605536	0.864909153	-5.858310051
ENSG00000033011.13	ALG1	0.243590075	4.023440368	1.525518878	0.133501872	0.780495439	-5.356648712
ENSG00000033030.15	ZCCHC8	-0.006093463	4.882294719	-0.065919324	0.947707894	1	-6.6247556
ENSG00000033050.9	ABCF2	0.055521545	4.460299862	0.387914846	0.699744253	1	-6.484143118
ENSG00000033100.16	CHPF2	-0.126707742	5.589194718	-0.689902899	0.49348105	0.990212577	-6.505495195
ENSG00000033122.21	LRRC7	-0.233978135	0.228845581	-0.679596358	0.499929714	0.991368597	-5.773206329
ENSG00000033170.17	FUT8	-0.072623463	5.075049559	-0.446632103	0.657091001	1	-6.559640617
ENSG00000033178.13	UBA6	-0.24684655	6.005724415	-1.711680508	0.093222773	0.736574251	-5.382739565
ENSG00000033327.13	GAB2	0.08229702	6.221298532	0.295190621	0.769084382	1	-6.798722038
ENSG00000033627.16	ATP6V0A1	0.126430655	6.461121574	0.743033785	0.460977434	0.970099587	-6.606833582
ENSG00000033800.13	PIAS1	-0.153451521	5.528420338	-1.473775438	0.14688108	0.783585098	-5.665890692
ENSG00000033867.16	SLC4A7	-0.027697385	5.801012791	-0.14522629	0.885122658	1	-6.765103671
ENSG00000034053.14	APBA2	0.255319337	3.378495173	0.450152242	0.654568378	1	-6.294056464
ENSG00000034152.19	MAP2K3	-0.146858532	5.103644706	-0.848370144	0.400320692	0.939020751	-6.306994382
ENSG00000034239.11	EFCAB1	-1.298898054	-3.24102071	-1.768957604	0.083069368	0.720194319	-4.342312051
ENSG00000034510.6	TMSB10	0.020420423	9.5323994	0.092130152	0.926966931	1	-7.494127454
ENSG00000034533.11	ASTE1	0.162091139	3.26082639	1.259032433	0.213930812	0.838294913	-5.609178802
ENSG00000034677.13	RNF19A	0.01937991	6.520394578	0.100559968	0.920306463	1	-6.892988801
ENSG00000263588.1	AC091043.1	-2.2551252	-5.981568188	-4.515346759	3.93E-05	0.058921807	1.951695693
ENSG00000034713.8	GABARAPL2	0.099963718	6.41868907	0.764220761	0.448367788	0.963768301	-6.584599169
ENSG00000034971.17	MYOC	-0.710210683	-2.815212987	-0.725744159	0.471417235	0.976515929	-5.491311386
ENSG00000035115.22	SH3YL1	0.157564376	4.581750354	0.775553477	0.441706687	0.959157557	-6.276777978
ENSG00000035141.8	FAM136A	0.005637515	5.490271847	0.037033153	0.970607699	1	-6.722214205
ENSG00000035403.18	VCL	-0.266109506	6.776532234	-1.483097387	0.144395564	0.783585098	-5.864975862
ENSG00000035499.13	DEPDC1B	0.350016783	3.007263721	1.109825169	0.272443325	0.875384162	-5.738604061
ENSG00000035664.11	DAPK2	-0.367825887	1.494252175	-0.985262451	0.329292459	0.894148344	-5.686294775
ENSG00000035681.9	NSMAF	0.227074577	6.050091813	1.365202437	0.178369594	0.801118218	-5.886961456
ENSG00000035687.10	ADSS2	0.127058189	6.621754124	0.698250438	0.48829193	0.988269153	-6.667797633
ENSG00000035720.8	STAP1	-0.930510187	-0.726220251	-1.182127448	0.242809514	0.858935654	-5.251549153
ENSG00000035862.12	TIMP2	-0.093148103	9.407243531	-0.342240328	0.733620693	1	-7.41631054
ENSG00000035928.16	RFC1	0.020119814	6.333762487	0.145981631	0.884529472	1	-6.855386711
ENSG00000036054.13	TBC1D23	-0.111007891	5.864043427	-1.048240326	0.299625342	0.887709057	-6.241802444
ENSG00000036257.13	CUL3	-0.078381722	6.228445079	-0.874336051	0.38616277	0.930442246	-6.467364272
ENSG00000036448.10	MYOM2	-0.386022629	0.358583764	-0.690260054	0.493258409	0.990212577	-5.783752271
ENSG00000036473.8	OTC	-1.199498026	-4.424068725	-1.354042071	0.18188005	0.806240652	-4.915108381
ENSG00000036530.9	CYP46A1	-0.363634089	-1.296752461	-0.895323612	0.37495252	0.922784914	-5.467495797
ENSG00000036549.13	AC118549.1	-0.153688342	6.250169399	-0.859172007	0.394392317	0.93553414	-6.486477888
ENSG00000036565.15	SLC18A1	0.461997692	-3.185410044	0.585222238	0.561059982	1	-5.553520914
ENSG00000036672.16	USP2	0.501975578	0.835278317	1.028820376	0.308571197	0.887709057	-5.544459182
ENSG00000036828.17	CASR	-1.089306308	-5.196880251	-1.835657567	0.072426318	0.699377006	-4.350730271
ENSG00000182798.10	MAGEB17	-2.236305846	-4.542794913	-3.194365469	0.002440426	0.318404729	-1.53062796
ENSG00000037241.7	RPL26L1	0.136342423	3.760549566	0.721525992	0.473984491	0.97814508	-6.196154323
ENSG00000037280.16	FLT4	-0.250821049	2.29595218	-0.812757914	0.420253448	0.948251349	-5.937135482
ENSG00000037474.15	NSUN2	0.104362893	6.498497742	0.533443673	0.59611662	1	-6.748694063
ENSG00000037637.11	FBXO42	-0.076943716	4.840382335	-0.733466683	0.466737701	0.97360717	-6.353820454
ENSG00000037749.12	MFAP3	0.018815122	4.945529956	0.124273225	0.901602838	1	-6.628546996
ENSG00000037757.14	MRI1	0.295091119	3.536314275	1.919454799	0.060707419	0.675190082	-4.653384151
ENSG00000037897.17	METTL1	0.177361575	4.017302274	0.964364752	0.339556534	0.899974897	-6.030320412
ENSG00000037965.6	HOXC8	0.616549283	1.269021299	1.0748351	0.287666179	0.884155453	-5.545007101
ENSG00000038002.9	AGA	-0.386274973	4.68033162	-1.923137237	0.060231882	0.673923152	-4.820027937
ENSG00000038210.14	PI4K2B	-0.25528434	4.947752937	-1.4461095	0.154456459	0.788663752	-5.61767344
ENSG00000038219.13	BOD1L1	-0.041957925	6.148940529	-0.293730586	0.770193341	1	-6.792227112
ENSG00000038274.17	MAT2B	6.44E-05	6.524027342	0.000460239	0.999634634	1	-6.899774563
ENSG00000038295.8	TLL1	-0.871398466	0.025030353	-1.239786169	0.22090693	0.843784075	-5.259198049
ENSG00000038358.15	EDC4	0.081443836	4.663651025	0.545485714	0.587872229	1	-6.442047826
ENSG00000038382.20	TRIO	0.019608611	6.314184433	0.091093139	0.927786658	1	-6.857660661
ENSG00000038427.16	VCAN	-0.067964201	6.888119815	-0.133406834	0.89441318	1	-6.957603272
ENSG00000038532.16	CLEC16A	-0.065886048	4.616162285	-0.53762645	0.593246796	1	-6.443103951
ENSG00000038945.15	MSR1	-0.537937606	6.171765563	-1.370436606	0.176741206	0.799995887	-5.92364502
ENSG00000039068.19	CDH1	1.254975057	4.564147711	1.030416425	0.307829176	0.887709057	-6.011526705
ENSG00000039123.16	MTREX	-0.119954692	6.319062553	-0.928582343	0.357617089	0.911454847	-6.43566435
ENSG00000039139.9	DNAH5	-1.32523638	-2.156312665	-1.911408147	0.061757702	0.677169351	-4.158066904
ENSG00000039319.17	ZFYVE16	-0.026031944	6.794353837	-0.11500831	0.90890436	1	-6.941297117
ENSG00000039523.20	RIPOR1	0.08437193	5.33273824	0.569503585	0.571593046	1	-6.532860254
ENSG00000039537.13	C6	-1.280356693	-0.815054069	-1.224566965	0.226541302	0.849037204	-5.203960213
ENSG00000039560.14	RAI14	0.167643912	6.546882538	0.772043365	0.443763582	0.960804138	-6.598899049
ENSG00000039600.11	SOX30	0.542261681	-2.154266639	1.066975954	0.291165242	0.884155453	-5.241078927
ENSG00000039650.12	PNKP	0.207683387	4.193146484	1.463707843	0.14960315	0.783585098	-5.468938975
ENSG00000039987.7	BEST2	0.278420045	-5.674922296	0.870319067	0.388332206	0.932458808	-5.924365635
ENSG00000040199.18	PHLPP2	-0.27177786	3.469476336	-1.378781392	0.174168726	0.797465136	-5.496689399
ENSG00000040275.17	SPDL1	0.245489105	4.381408607	1.113489189	0.270882719	0.874310018	-5.930287975
ENSG00000040341.18	STAU2	-0.021215507	5.351828677	-0.149361178	0.881876256	1	-6.690773448
ENSG00000040487.13	SLC66A1	0.067970888	3.619556335	0.383544048	0.702960815	1	-6.362494019
ENSG00000040531.16	CTNS	0.245137735	4.721881254	1.194457759	0.237998007	0.858169891	-5.889321452
ENSG00000040608.14	RTN4R	0.842866857	0.863931662	1.645343058	0.106242871	0.753878454	-4.774893661
ENSG00000040633.13	PHF23	0.151795277	5.631842392	1.381350641	0.173382522	0.796237586	-5.800154516
ENSG00000040731.10	CDH10	-0.555133053	-3.324531419	-0.586363525	0.560298991	1	-5.552278911
ENSG00000040933.16	INPP4A	0.055152383	5.337758506	0.415279621	0.679733988	1	-6.610721577
ENSG00000041353.10	RAB27B	-1.606222136	0.643852408	-1.98402458	0.052818917	0.652826043	-4.240818519
ENSG00000041357.16	PSMA4	-0.05946925	6.864953845	-0.548098393	0.586090698	1	-6.81051665
ENSG00000129514.8	FOXA1	-2.218832085	-3.0867656	-2.419435214	0.019266889	0.524955161	-3.22440187
ENSG00000041802.11	LSG1	-0.027720519	5.644651786	-0.207768969	0.836262847	1	-6.728029745
ENSG00000041880.14	PARP3	0.061319282	4.212470415	0.305628863	0.761170403	1	-6.475970446
ENSG00000041982.16	TNC	-0.616632027	6.951051893	-1.011061247	0.316909826	0.890125852	-6.48137497
ENSG00000041988.15	THAP3	0.328730091	3.385969504	1.93536443	0.058675667	0.670376768	-4.605427102
ENSG00000042062.13	RIPOR3	-0.663211869	0.510870616	-1.206457838	0.233382346	0.854743805	-5.345722597
ENSG00000042088.14	TDP1	0.161291477	4.237390369	1.069408681	0.290079001	0.884155453	-5.958796813
ENSG00000042286.15	AIFM2	-0.371248782	4.087844555	-1.598024601	0.116409788	0.764189259	-5.272879744
ENSG00000042304.12	C2orf83	-0.059378065	-6.192995406	-0.372808238	0.710884715	1	-6.799290213
ENSG00000042317.17	SPATA7	-0.123494343	3.184552254	-0.681031067	0.499029283	0.990965587	-6.149997366
ENSG00000042429.12	MED17	0.099424862	2.472159035	0.608694514	0.545513625	1	-6.092774352
ENSG00000042445.14	RETSAT	-0.112702055	6.289812018	-0.46856587	0.641439397	1	-6.752289933
ENSG00000042493.16	CAPG	-0.716993095	5.981421373	-1.234582786	0.222821536	0.845216269	-6.068583164
ENSG00000042753.12	AP2S1	0.121258549	6.246260835	0.741156915	0.462104242	0.970351732	-6.570459114
ENSG00000042781.14	USH2A	-0.206686248	-1.38031465	-0.301613111	0.764212038	1	-5.787252892
ENSG00000042813.8	ZPBP	0.014496756	-5.992230279	0.047165112	0.96257164	1	-6.630301953
ENSG00000042832.12	TG	-0.172112181	-0.256012272	-0.355258558	0.723907064	1	-5.876961784
ENSG00000042980.13	ADAM28	-0.524351061	3.199424738	-1.119943305	0.268149111	0.871595952	-5.777682545
ENSG00000043039.7	BARX2	-1.287808472	-3.445317194	-1.560818256	0.124945554	0.770122014	-4.63562791
ENSG00000043093.15	DCUN1D1	-0.206720122	5.406300093	-1.961762951	0.055432799	0.660458073	-4.854115664
ENSG00000043143.20	JADE2	0.154529952	5.663319988	0.662343755	0.510826794	0.998448041	-6.527791711
ENSG00000043355.12	ZIC2	-0.521154297	-2.085196322	-0.605040398	0.547919308	1	-5.608110193
ENSG00000043462.12	LCP2	-0.453543034	5.37064838	-1.323716004	0.19168563	0.816321425	-5.850923345
ENSG00000043514.17	TRIT1	0.241436215	4.365652512	1.471646017	0.147453552	0.783585098	-5.481129625
ENSG00000043591.6	ADRB1	-1.231906436	-3.018915635	-1.780713947	0.081103775	0.716262186	-4.32900616
ENSG00000117322.18	CR2	-2.215556263	-1.106661493	-2.089134951	0.041863979	0.614278225	-3.92065725
ENSG00000251205.3	AC016598.2	-2.214926246	-5.990943661	-6.195724338	1.13E-07	0.002129357	7.565691982
ENSG00000044115.21	CTNNA1	0.032759476	8.26099055	0.204417234	0.838866649	1	-7.206133001
ENSG00000044446.12	PHKA2	0.113359256	4.55583949	0.70148413	0.486289932	0.987252807	-6.32856892
ENSG00000044459.15	CNTLN	0.047806477	3.936060106	0.221066532	0.825951092	1	-6.45773018
ENSG00000044524.11	EPHA3	-1.021637215	2.715709908	-1.709460757	0.093636078	0.736781187	-4.930106951
ENSG00000044574.8	HSPA5	-0.134189234	9.160667358	-0.592937736	0.555925478	1	-7.245099967
ENSG00000046604.13	DSG2	-0.629041013	4.289824364	-0.77136137	0.444163878	0.961162912	-6.2570079
ENSG00000145692.15	BHMT	-2.204810901	-3.574269327	-2.23444366	0.030005882	0.570563641	-3.575052476
ENSG00000046651.15	OFD1	0.099559837	4.772975127	0.611433603	0.543713897	1	-6.420149773
ENSG00000046653.15	GPM6B	0.698089544	7.51718824	1.2215309	0.22767783	0.849037204	-6.306425621
ENSG00000046774.10	MAGEC2	0.27547936	-0.50919899	0.170504571	0.865309188	1	-5.890140879
ENSG00000046889.19	PREX2	-0.182812079	2.617101422	-0.414719446	0.68014135	1	-6.217474342
ENSG00000047056.16	WDR37	0.023654636	4.953839872	0.163917735	0.870464179	1	-6.624456224
ENSG00000047188.16	YTHDC2	0.16747785	5.531977894	1.227265942	0.225534466	0.848178088	-5.979466511
ENSG00000047230.15	CTPS2	-0.143104316	4.634475056	-0.778217627	0.44014928	0.958071036	-6.291034081
ENSG00000047249.18	ATP6V1H	0.105513558	6.195269012	0.55361949	0.582334491	1	-6.684688301
ENSG00000047315.17	POLR2B	-0.131904192	7.114209138	-1.167251494	0.248707692	0.862072044	-6.33037745
ENSG00000135480.16	KRT7	-2.202085442	-0.848458832	-2.866528697	0.006081511	0.397439942	-2.332995179
ENSG00000229886.1	AC068533.2	-2.20025163	-5.969140718	-4.885034065	1.13E-05	0.034872144	3.133552973
ENSG00000047410.14	TPR	0.107006352	7.498363143	0.505185995	0.615672892	1	-6.945766632
ENSG00000047457.14	CP	-1.177991454	1.898762091	-1.411350167	0.164403723	0.789847803	-5.267166359
ENSG00000047578.13	KIAA0556	0.181003058	4.613011964	0.885815704	0.380005148	0.926294038	-6.190039666
ENSG00000260963.2	AC026462.3	-2.193724428	-6.0092238	-4.714216759	2.02E-05	0.045431474	2.607063329
ENSG00000047597.7	XK	-0.354420844	-0.793144265	-0.470510717	0.640059343	1	-5.782329916
ENSG00000047617.15	ANO2	-0.083417466	-1.052036851	-0.156519442	0.876260992	1	-5.845430932
ENSG00000047621.12	C12orf4	-0.139614826	4.97755606	-0.951592568	0.345932726	0.903883246	-6.194932899
ENSG00000047634.15	SCML1	0.079710413	4.238373181	0.26666315	0.790837614	1	-6.49033135
ENSG00000047644.19	WWC3	0.275667898	5.633498267	1.175037632	0.245607802	0.859149091	-6.053341292
ENSG00000047648.23	ARHGAP6	-0.621739256	1.520356501	-1.320353757	0.192797002	0.817690702	-5.32827371
ENSG00000047662.5	FAM184B	-0.176398096	-0.983952182	-0.347200316	0.729914483	1	-5.807444668
ENSG00000047849.21	MAP4	-0.067578668	7.806556608	-0.476331763	0.635936433	1	-7.024936382
ENSG00000088386.17	SLC15A1	-2.193642048	-3.916482918	-2.461407268	0.017374372	0.514690321	-3.140568709
ENSG00000047936.10	ROS1	0.150442045	-3.625648137	0.163437491	0.870840253	1	-5.69051554
ENSG00000048028.11	USP28	-0.053408146	4.548708547	-0.326369447	0.745522417	1	-6.523714888
ENSG00000048052.21	HDAC9	-0.482250627	3.279497904	-1.662978444	0.102644281	0.747040055	-5.065657817
ENSG00000048140.18	TSPAN17	0.194601086	5.32361396	1.495045774	0.141258476	0.783585098	-5.592779238
ENSG00000048162.21	NOP16	0.34508433	4.232654962	1.732543672	0.089411432	0.730822823	-5.06261155
ENSG00000048342.16	CC2D2A	0.052232234	4.440188634	0.216705292	0.829329754	1	-6.533042908
ENSG00000048392.12	RRM2B	-0.147585145	6.31694027	-0.815006906	0.418977133	0.947300849	-6.534855897
ENSG00000048405.10	ZNF800	-0.073618925	5.032481722	-0.615346011	0.541148526	1	-6.462911024
ENSG00000048462.11	TNFRSF17	-0.928171497	-1.059581208	-1.086464945	0.282542142	0.881948407	-5.322139268
ENSG00000048471.14	SNX29	-0.308366458	5.011174546	-1.499821946	0.140019678	0.782319143	-5.551844128
ENSG00000048540.15	LMO3	1.034367484	-0.039403948	1.117459363	0.269198851	0.873132131	-5.351985403
ENSG00000048544.6	MRPS10	0.089151911	5.841587049	0.796702846	0.429432956	0.954231567	-6.461733402
ENSG00000048545.14	GUCA1A	0	-6.401268295	0	1	1	-7.086074501
ENSG00000048649.13	RSF1	-0.15135922	5.995215992	-0.587726786	0.559390667	1	-6.638668824
ENSG00000048707.15	VPS13D	-0.334265667	5.95145498	-1.663027413	0.10263443	0.747040055	-5.454601801
ENSG00000048740.18	CELF2	-0.036689865	6.774491601	-0.091884975	0.927160729	1	-6.939695224
ENSG00000048828.17	FAM120A	-0.034431042	7.442474484	-0.289015213	0.773778164	1	-7.027307976
ENSG00000048991.16	R3HDM1	-0.004822855	5.179187405	-0.0509772	0.959549091	1	-6.672178436
ENSG00000049089.15	COL9A2	0.232288907	1.423211287	0.580078945	0.564495827	1	-5.967294577
ENSG00000049130.16	KITLG	-0.36694814	4.125676156	-1.132814972	0.262755841	0.866812692	-5.888704357
ENSG00000166923.12	GREM1	-2.18648044	2.73721127	-3.015143478	0.004046979	0.361067923	-2.23043748
ENSG00000206685.1	RNU6-1189P	-2.174011892	-5.927225486	-5.550327755	1.12E-06	0.011297741	5.38431025
ENSG00000049239.13	H6PD	-0.22141164	6.250703613	-1.072363514	0.288763418	0.884155453	-6.28625286
ENSG00000049245.13	VAMP3	-0.115120303	7.126592751	-0.863710414	0.391917922	0.934411729	-6.637905273
ENSG00000049246.14	PER3	-0.229826565	4.489595198	-0.713932938	0.478625665	0.981011637	-6.319877304
ENSG00000049247.13	UTS2	0.002143735	-2.891633692	0.002775917	0.997796312	1	-5.719847636
ENSG00000049249.9	TNFRSF9	-1.058793608	1.236081358	-1.458529032	0.151018762	0.784768835	-5.121070644
ENSG00000049283.18	EPN3	-0.023332656	-3.217389337	-0.026596245	0.978888832	1	-5.706904483
ENSG00000260762.1	ACSM5P1	-2.157127312	-5.812014509	-3.463290679	0.001111002	0.256594196	-0.995807196
ENSG00000049449.10	RCN1	0.019531538	6.235540913	0.091213615	0.927691421	1	-6.84306324
ENSG00000049540.17	ELN	-0.513540932	3.270184716	-0.717677674	0.476333544	0.980134507	-6.145730668
ENSG00000049541.11	RFC2	0.175733333	5.124839885	1.109302405	0.272666501	0.875384162	-6.049251356
ENSG00000049618.24	ARID1B	-0.171598607	6.238484744	-1.096965924	0.277970558	0.878509793	-6.255303836
ENSG00000049656.14	CLPTM1L	-0.055413631	6.741818847	-0.382123962	0.70400707	1	-6.867046814
ENSG00000049759.18	NEDD4L	0.029455098	6.298640061	0.080685992	0.936017414	1	-6.856356304
ENSG00000049768.16	FOXP3	0.166862021	0.383184377	0.348252278	0.729129265	1	-5.944171898
ENSG00000049769.14	PPP1R3F	0.332262082	1.401320395	1.276409882	0.207773964	0.831622936	-5.346699964
ENSG00000049860.14	HEXB	-0.132391623	7.847698493	-0.592927135	0.555932516	1	-6.972556447
ENSG00000049883.15	PTCD2	0.139904579	4.108731595	0.909686157	0.36740163	0.91663382	-6.095742767
ENSG00000050030.15	NEXMIF	-0.743347939	-2.860125557	-0.971952314	0.335805642	0.898099126	-5.302331015
ENSG00000050130.18	JKAMP	0.01264642	5.771678881	0.109322479	0.913389238	1	-6.763800763
ENSG00000050165.18	DKK3	-0.673953427	4.479078642	-1.525935774	0.133398159	0.780495439	-5.443376613
ENSG00000050327.15	ARHGEF5	-0.831387594	1.711760929	-1.664288811	0.10238093	0.746701673	-4.875155194
ENSG00000173432.12	SAA1	-2.156872063	-0.146608447	-2.044458715	0.046251908	0.630291328	-4.069225505
ENSG00000050393.11	MCUR1	0.204528747	5.829381696	1.249860967	0.217234467	0.841144383	-5.998850851
ENSG00000248635.1	AC147055.1	-2.150084771	-6.136815258	-4.851410821	1.26E-05	0.034872144	2.966928389
ENSG00000050426.16	LETMD1	0.054276712	5.879113101	0.282698426	0.778588238	1	-6.746341406
ENSG00000050438.17	SLC4A8	-0.483375365	1.207985164	-1.343138999	0.185360344	0.80914338	-5.25962247
ENSG00000184292.7	TACSTD2	-2.144659355	-0.356743984	-2.163681516	0.03534818	0.589752358	-3.833824707
ENSG00000050628.20	PTGER3	-0.939163763	1.477119313	-1.502157616	0.139417018	0.782043681	-5.08826496
ENSG00000236333.4	TRHDE-AS1	-2.14312342	-2.492993708	-2.394885487	0.020458029	0.528904588	-3.281706783
ENSG00000050748.17	MAPK9	-0.079293878	5.303706534	-0.642905273	0.523256162	1	-6.489183952
ENSG00000050767.17	COL23A1	-0.681500904	-0.838704504	-1.389474693	0.170914502	0.793242198	-4.994990705
ENSG00000050820.17	BCAR1	0.245904261	4.332547573	0.944101651	0.349708725	0.906146018	-6.094501708
ENSG00000051009.11	FAM160A2	0.062283467	4.532161225	0.453225362	0.652369416	1	-6.46852149
ENSG00000051108.15	HERPUD1	-0.223010967	6.860260631	-1.128375881	0.26460705	0.867988381	-6.332082914
ENSG00000051128.19	HOMER3	0.201571226	3.73693833	0.824582115	0.41356951	0.944896444	-6.111845425
ENSG00000051180.17	RAD51	0.1115537	3.066416723	0.425175887	0.67255337	1	-6.265437725
ENSG00000051341.14	POLQ	0.08169836	2.84768972	0.236922256	0.813696048	1	-6.29805501
ENSG00000051382.9	PIK3CB	-0.04828579	5.969502298	-0.244998338	0.807471779	1	-6.775174948
ENSG00000051523.11	CYBA	-0.240907342	5.161016506	-0.702200086	0.485847298	0.986838185	-6.430853172
ENSG00000051596.10	THOC3	0.307457822	2.422926661	1.736180626	0.088760441	0.729899796	-4.823788555
ENSG00000065618.21	COL17A1	-2.143089499	-0.808784473	-2.072456513	0.043457701	0.618904986	-3.968384898
ENSG00000051825.15	MPHOSPH9	0.030635147	4.800908953	0.195358043	0.845913322	1	-6.594043401
ENSG00000052126.14	PLEKHA5	-0.680653585	6.101915269	-1.851371771	0.070093479	0.69524908	-5.17326568
ENSG00000052344.16	PRSS8	-1.039476725	-2.803760574	-1.040247916	0.303285257	0.887709057	-5.247381445
ENSG00000052723.12	SIKE1	0.158333573	5.711640826	1.045602807	0.300829754	0.887709057	-6.210945938
ENSG00000052749.14	RRP12	-0.095077845	4.56022168	-0.475325496	0.636648322	1	-6.465744528
ENSG00000052795.13	FNIP2	-0.197821263	6.56919943	-0.785445167	0.435940595	0.95635798	-6.604912773
ENSG00000052802.13	MSMO1	-0.397552598	5.129971857	-1.553652539	0.126645894	0.772376953	-5.49436149
ENSG00000052841.15	TTC17	-0.111259607	6.41584466	-0.907808164	0.368383372	0.917146305	-6.471544353
ENSG00000052850.8	ALX4	0.710826472	-2.104718126	0.773221815	0.443072392	0.960155833	-5.486664983
ENSG00000053108.17	FSTL4	0.167664513	-0.323570246	0.262795185	0.793800478	1	-5.891456641
ENSG00000053254.15	FOXN3	-0.14777454	6.216501587	-0.943592105	0.349966551	0.906291765	-6.405602445
ENSG00000053328.8	METTL24	-0.466797963	-3.162470525	-0.722534788	0.473369799	0.977602704	-5.476159264
ENSG00000053371.12	AKR7A2	-0.000567082	5.156804596	-0.003613936	0.997131046	1	-6.670102563
ENSG00000053372.5	MRTO4	0.168089426	5.583845468	1.087577122	0.282055485	0.881710721	-6.145022316
ENSG00000053438.11	NNAT	0.004485474	-0.242032414	0.010349594	0.991784016	1	-5.935822347
ENSG00000053501.13	USE1	0.228603615	3.961825389	1.234377002	0.222897507	0.845254471	-5.732371096
ENSG00000053524.12	MCF2L2	-0.170387332	-0.278524026	-0.299080425	0.766132294	1	-5.891305395
ENSG00000053702.15	NRIP2	-0.034303933	1.637811593	-0.13545868	0.892799245	1	-6.157195719
ENSG00000150750.8	C11orf53	-2.142044441	-5.909793806	-3.492779363	0.001017202	0.248841179	-1.06625408
ENSG00000053770.12	AP5M1	-0.084683463	5.758739431	-0.859887164	0.39400176	0.935146524	-6.401282198
ENSG00000053900.10	ANAPC4	0.194287929	5.195803396	1.542391117	0.129355555	0.776171711	-5.503956855
ENSG00000053918.18	KCNQ1	-0.076621187	2.109446805	-0.184265274	0.854559081	1	-6.214831402
ENSG00000054116.12	TRAPPC3	0.100169521	5.847644032	0.86288372	0.392367922	0.934411729	-6.407078736
ENSG00000054118.15	THRAP3	-0.042916475	7.293759214	-0.371652769	0.711739487	1	-6.971011745
ENSG00000054148.18	PHPT1	0.342667264	5.202806851	1.500760593	0.139777236	0.782084767	-5.561352969
ENSG00000054179.12	ENTPD2	-0.246840154	-2.781476314	-0.402594355	0.688982161	1	-5.653712817
ENSG00000054219.11	LY75	-0.581548988	2.204897622	-1.166352986	0.249067222	0.86257902	-5.594388432
ENSG00000054267.22	ARID4B	0.068087618	5.909297812	0.455543023	0.650713078	1	-6.68765342
ENSG00000054277.14	OPN3	0.330643339	3.59803797	0.884063227	0.380941124	0.927229499	-6.04077755
ENSG00000054282.16	SDCCAG8	0.051353554	4.705958028	0.410378233	0.683301549	1	-6.514013551
ENSG00000054356.14	PTPRN	0.464327845	-1.535386659	0.561397313	0.577062689	1	-5.660453942
ENSG00000054392.13	HHAT	0.055732816	3.690633436	0.19134805	0.849036583	1	-6.428425096
ENSG00000054523.17	KIF1B	-0.110059539	6.265393239	-0.593208984	0.555745399	1	-6.680645513
ENSG00000054598.9	FOXC1	-0.391972097	2.542058989	-0.847838491	0.400613897	0.939027138	-5.942785267
ENSG00000054611.14	TBC1D22A	-0.248350706	4.845360217	-1.413041608	0.163908428	0.789847803	-5.646519556
ENSG00000054654.18	SYNE2	0.0898311	6.410897566	0.298269949	0.766747101	1	-6.831826176
ENSG00000054690.14	PLEKHH1	0.858877698	5.504971533	1.506718374	0.138246164	0.782043681	-5.581112281
ENSG00000054793.14	ATP9A	0.05923082	6.19557457	0.14856613	0.882500311	1	-6.830746414
ENSG00000054796.13	SPO11	0	-6.401268295	0	1	1	-7.086074501
ENSG00000054803.4	CBLN4	0.068850962	-3.632025675	0.094493465	0.925099105	1	-5.697849446
ENSG00000054938.15	CHRDL2	-0.530515159	-2.483549186	-0.751161062	0.456116404	0.966779377	-5.491724319
ENSG00000054965.10	FAM168A	-0.036919564	6.208858095	-0.242663537	0.809269949	1	-6.815613095
ENSG00000054967.13	RELT	-0.017549078	2.796246865	-0.060674306	0.951863201	1	-6.319159645
ENSG00000054983.17	GALC	-0.23181819	5.618755893	-1.193884965	0.238219973	0.858302378	-6.045074762
ENSG00000055044.11	NOP58	0.116486805	6.072138148	0.765351194	0.447700717	0.963767363	-6.522862716
ENSG00000055070.17	SZRD1	0.048417987	6.74822043	0.435786412	0.664888553	1	-6.841846469
ENSG00000055118.15	KCNH2	1.648238302	-1.514900863	1.867163421	0.067813475	0.690413785	-4.235805985
ENSG00000055130.17	CUL1	-0.177288718	6.438241883	-1.385393776	0.172150841	0.794774692	-5.939094354
ENSG00000055147.19	FAM114A2	0.094429171	5.008058409	0.725693908	0.471447772	0.976519799	-6.380961161
ENSG00000055163.20	CYFIP2	-0.414406796	4.338299906	-1.021069314	0.312192074	0.887709057	-6.038955314
ENSG00000117601.13	SERPINC1	-2.131874604	-3.533237271	-2.180664515	0.033994876	0.584252728	-3.672024076
ENSG00000105852.11	PON3	-2.112328685	-1.151659819	-2.773608005	0.007799391	0.422106403	-2.531633949
ENSG00000055332.18	EIF2AK2	-0.116441523	6.868145947	-0.656135704	0.514778998	0.999506228	-6.747836409
ENSG00000055483.19	USP36	-0.049987062	5.784481045	-0.34973433	0.728023512	1	-6.711795417
ENSG00000055609.18	KMT2C	-0.100189923	6.462564572	-0.6650613	0.509101891	0.997891508	-6.670119168
ENSG00000055732.13	MCOLN3	-0.305661251	4.597096702	-0.432818565	0.667028872	1	-6.496473411
ENSG00000055813.6	CCDC85A	-0.463817389	-2.431301206	-0.966171238	0.338661	0.899610755	-5.326910492
ENSG00000055917.15	PUM2	0.054170387	7.542258726	0.470230433	0.640258152	1	-6.973292095
ENSG00000055950.16	MRPL43	0.044419829	4.762969811	0.275366076	0.784182608	1	-6.568475597
ENSG00000065325.13	GLP2R	-2.107456555	-4.127415579	-2.899007492	0.005569001	0.387507395	-2.213802391
ENSG00000055957.11	ITIH1	-1.6847765	-3.065041455	-1.682717725	0.098735532	0.743850368	-4.481409523
ENSG00000056050.7	HPF1	0.062140935	4.586817458	0.53764958	0.593230945	1	-6.434753467
ENSG00000056097.16	ZFR	0.110057282	7.097477386	0.971464506	0.336045959	0.89811043	-6.526663405
ENSG00000056277.16	ZNF280C	-0.013975239	3.085558439	-0.062857271	0.950133601	1	-6.359512345
ENSG00000056291.17	NPFFR2	-0.84292685	-4.703675558	-1.14347553	0.258347822	0.86595497	-5.172317308
ENSG00000056487.16	PHF21B	-1.052217945	-4.378534126	-1.237643341	0.221693915	0.844087441	-5.044247338
ENSG00000056558.11	TRAF1	-0.180515046	4.342050927	-0.427811603	0.670646069	1	-6.456896603
ENSG00000056586.16	RC3H2	-0.094844641	6.231987107	-0.931681521	0.356028599	0.911025367	-6.417470807
ENSG00000056736.10	IL17RB	-0.235852825	2.170800452	-0.820908946	0.415638889	0.946225066	-5.913762973
ENSG00000056972.20	TRAF3IP2	-0.162279485	5.179050073	-0.606035407	0.54726371	1	-6.494164041
ENSG00000056998.20	GYG2	0.498691658	5.815681698	1.053239924	0.297351403	0.887709057	-6.210414556
ENSG00000057019.16	DCBLD2	-0.012315282	6.621719216	-0.032777191	0.973984236	1	-6.915814735
ENSG00000057149.16	SERPINB3	-0.941343561	-4.569214709	-0.909200439	0.367655383	0.91663382	-5.374567554
ENSG00000057252.13	SOAT1	-0.296103293	6.752194884	-1.274497542	0.208444953	0.832359888	-6.142207319
ENSG00000057294.15	PKP2	-1.464015696	-0.009175605	-1.862509375	0.068478804	0.691641027	-4.387744332
ENSG00000057468.7	MSH4	0.306486468	-2.105681028	0.489415411	0.626712069	1	-5.654694995
ENSG00000057593.14	F7	-0.941472223	-2.59151156	-0.967348415	0.338078277	0.899317455	-5.322250216
ENSG00000057608.17	GDI2	-0.014924598	8.131967668	-0.126158765	0.900117904	1	-7.194510146
ENSG00000057657.17	PRDM1	-0.641673203	3.44987626	-1.848441976	0.070523537	0.696158881	-4.787550395
ENSG00000177459.11	ERICH5	-2.095105066	-4.221758211	-3.001949143	0.004197903	0.363313214	-1.980602019
ENSG00000283526.1	PRRT1B	-2.094974821	-5.773770829	-3.758496602	0.000452214	0.19052336	-0.131497254
ENSG00000057757.10	PITHD1	-0.002127765	5.74283147	-0.013793003	0.989050634	1	-6.764878971
ENSG00000057935.13	MTA3	-0.004488238	5.204375573	-0.02356645	0.981293293	1	-6.676820401
ENSG00000058056.9	USP13	-0.216993052	4.931747503	-0.898438082	0.373306795	0.921182631	-6.238793377
ENSG00000058063.16	ATP11B	-0.316250838	6.369056136	-1.66668874	0.101900041	0.746008637	-5.518751304
ENSG00000172016.16	REG3A	-2.089069561	-5.983983492	-2.791017211	0.007446801	0.41594657	-2.959567365
ENSG00000058091.17	CDK14	-0.459955931	4.229344116	-1.24611342	0.218595201	0.842419722	-5.776294293
ENSG00000058262.10	SEC61A1	0.051043778	8.236465551	0.376906272	0.707856175	1	-7.149991519
ENSG00000058272.19	PPP1R12A	-0.11116913	6.325618932	-1.032721028	0.30675989	0.887709057	-6.335591341
ENSG00000058335.15	RASGRF1	0.010296334	1.046715121	0.014937294	0.988142323	1	-6.085944119
ENSG00000058404.20	CAMK2B	0.559981743	-1.286052502	0.825928337	0.412812656	0.944896444	-5.509946587
ENSG00000204644.9	ZFP57	-2.078986073	-2.879358596	-2.275605301	0.027238715	0.561025302	-3.500911388
ENSG00000058600.16	POLR3E	0.175808132	4.861945153	1.564534915	0.124070886	0.769825137	-5.421298999
ENSG00000058668.14	ATP2B4	0.368161946	7.778800753	1.564283509	0.124129895	0.769825137	-5.909099431
ENSG00000058673.16	ZC3H11A	-0.008592248	-0.586232568	-0.02568795	0.97960964	1	-5.900543051
ENSG00000058729.11	RIOK2	0.12190001	4.998660103	0.816896095	0.417906827	0.947219883	-6.308819491
ENSG00000058799.15	YIPF1	-0.033688652	4.896626346	-0.294164745	0.769863528	1	-6.586646956
ENSG00000058804.12	NDC1	0.154951132	5.624528853	0.851122755	0.398804762	0.938256749	-6.378569573
ENSG00000058866.15	DGKG	-0.517572661	2.037898754	-1.450475318	0.153241092	0.788152027	-5.219589418
ENSG00000059122.16	FLYWCH1	0.386262494	4.809656618	1.746415072	0.086949635	0.725348765	-5.122017087
ENSG00000059145.19	UNKL	0.19013646	2.964532473	1.638308014	0.107706881	0.755954277	-5.048490676
ENSG00000059377.18	TBXAS1	-0.444495396	4.347998497	-1.336379909	0.187543216	0.811182214	-5.679129415
ENSG00000059378.13	PARP12	-0.512132055	4.905970367	-1.645201099	0.106272251	0.753878454	-5.322561834
ENSG00000059573.9	ALDH18A1	0.030871406	6.170145568	0.194758271	0.846380308	1	-6.817454962
ENSG00000281990.1	IGHV1-69-2	-2.077413001	-3.658452392	-2.060646207	0.044617949	0.621970171	-3.881378657
ENSG00000059691.12	GATB	-0.141037865	4.606806344	-0.936981369	0.353322792	0.909354025	-6.152093817
ENSG00000141738.14	GRB7	-2.072224187	-2.882687749	-2.490948699	0.016144839	0.5058233	-3.082562324
ENSG00000059758.8	CDK17	-0.057968861	5.820373603	-0.366403439	0.715627425	1	-6.712216788
ENSG00000059769.20	DNAJC25	-0.071648901	4.070161646	-0.326590865	0.745355934	1	-6.452426858
ENSG00000059804.16	SLC2A3	-0.246451291	6.157996354	-0.53618399	0.594235738	1	-6.697921375
ENSG00000059915.17	PSD	0.480375317	1.007348033	1.17605344	0.245205447	0.859149091	-5.411508707
ENSG00000060069.17	CTDP1	0.092397594	3.719944152	0.569663341	0.571485508	1	-6.288629642
ENSG00000060138.13	YBX3	0.110592197	6.978077654	0.405992071	0.686500288	1	-6.89347281
ENSG00000060140.9	STYK1	-1.341349467	-1.910629531	-1.950780075	0.056762789	0.66374837	-4.105407212
ENSG00000060237.17	WNK1	-0.28627318	7.844618748	-1.567993801	0.12326131	0.769693622	-5.938350643
ENSG00000060303.5	RPS17P5	0.432751098	-5.291051409	1.284612493	0.204914195	0.828550503	-5.232450417
ENSG00000060339.14	CCAR1	-0.025582176	6.163321036	-0.233978592	0.815967784	1	-6.809613273
ENSG00000060491.16	OGFR	0.07526315	4.868598774	0.403580458	0.688261502	1	-6.541062822
ENSG00000060558.4	GNA15	-0.540281305	2.396971688	-1.277455972	0.207407603	0.830745516	-5.488217805
ENSG00000060566.14	CREB3L3	-0.991445925	-4.780542261	-1.171961794	0.246829031	0.860674204	-5.152648707
ENSG00000060642.11	PIGV	-0.070226835	3.836629953	-0.430941045	0.668384327	1	-6.378981273
ENSG00000060656.20	PTPRU	-0.27167377	3.187388517	-0.626458602	0.533896127	1	-6.18902937
ENSG00000060688.13	SNRNP40	0.225652377	5.236149301	1.652958988	0.104676347	0.751263677	-5.340188436
ENSG00000060709.15	RIMBP2	-0.154459739	-3.405925965	-0.199695362	0.842537925	1	-5.68508413
ENSG00000060718.22	COL11A1	-0.507934652	3.598942657	-0.526281031	0.601046027	1	-6.308960939
ENSG00000060749.15	QSER1	-0.135765956	6.118319415	-0.77814846	0.440189672	0.958071036	-6.529038677
ENSG00000060762.19	MPC1	-0.30122181	5.076261156	-1.50191324	0.139479976	0.782043681	-5.559613196
ENSG00000060971.18	ACAA1	-0.180032786	5.128205103	-1.032430007	0.306894777	0.887709057	-6.141936576
ENSG00000060982.15	BCAT1	-0.221463547	5.169431377	-0.507309299	0.614193356	1	-6.549052172
ENSG00000061273.18	HDAC7	0.067132042	5.435874413	0.390787831	0.697632979	1	-6.635957191
ENSG00000061337.15	LZTS1	0.447721253	6.160320336	0.905217559	0.369740398	0.917914601	-6.411137725
ENSG00000061455.11	PRDM6	-0.666242602	-0.663315521	-1.178014736	0.244429938	0.859075155	-5.257943789
ENSG00000061492.12	WNT8A	-0.200668822	-6.345689083	-1.517363515	0.135543687	0.780495439	-5.894700171
ENSG00000061656.10	SPAG4	0.344980297	1.458411198	0.790029056	0.433283776	0.955784336	-5.830963457
ENSG00000061676.15	NCKAP1	0.034736528	7.751917814	0.182404073	0.856011506	1	-7.108981885
ENSG00000061794.13	MRPS35	-0.207763459	5.882107443	-1.365743671	0.17820068	0.800893183	-5.872737803
ENSG00000286662.2	AC087894.3	-2.071781985	-6.028198793	-4.713290034	2.02E-05	0.045431474	2.600430205
ENSG00000061936.9	SFSWAP	0.303377573	5.278298811	1.951897084	0.056626284	0.663639486	-4.837335011
ENSG00000061938.19	TNK2	0.30017584	4.594862382	1.370686522	0.176663742	0.799892952	-5.651247473
ENSG00000061987.16	MON2	-0.091653253	6.0498898	-0.793224554	0.43143739	0.954411183	-6.505246843
ENSG00000062038.14	CDH3	0.36000061	4.311732553	0.487539041	0.628031322	1	-6.407482975
ENSG00000062096.15	ARSF	-0.622876356	-5.398508451	-1.184842924	0.24174388	0.858935654	-5.321006547
ENSG00000062194.16	GPBP1	0.171917704	6.760766449	1.726145801	0.090566223	0.731827675	-5.473926582
ENSG00000139144.10	PIK3C2G	-2.067989093	-4.36453361	-2.121325565	0.038931642	0.600842129	-3.792742738
ENSG00000062370.16	ZNF112	0.018425152	2.676229575	0.083435021	0.933842552	1	-6.30064032
ENSG00000062485.19	CS	-0.044528207	7.414561886	-0.296731647	0.767914436	1	-7.018966393
ENSG00000235142.10	LINC02532	-2.06109166	-4.747440843	-2.474555335	0.01681705	0.509881869	-3.144814026
ENSG00000062582.14	MRPS24	0.418648032	-1.05435775	1.369033042	0.177176741	0.800224912	-4.98786162
ENSG00000135373.12	EHF	-2.058928425	-1.023615733	-2.088691151	0.041905718	0.614415107	-3.924823829
ENSG00000062650.19	WAPL	-0.090813062	6.211011108	-0.748641124	0.457620426	0.968207078	-6.566501845
ENSG00000062716.13	VMP1	0.098640354	7.717567278	0.511675629	0.611155947	1	-6.98371524
ENSG00000062725.10	APPBP2	-0.019554249	6.081129171	-0.127264106	0.899247574	1	-6.81505731
ENSG00000062822.15	POLD1	0.346952273	3.7301846	1.603415595	0.115213094	0.762419637	-5.19691982
ENSG00000063015.20	SEZ6	0.739580002	-4.356599385	1.310483875	0.196087621	0.820500715	-5.001799136
ENSG00000063046.17	EIF4B	0.142210331	8.88847197	0.918808193	0.362656911	0.914389168	-6.927971181
ENSG00000063127.16	SLC6A16	0.46399084	1.53391861	1.5226023	0.134229245	0.780495439	-5.038223195
ENSG00000063169.10	BICRA	0.177802981	2.726406553	1.191400978	0.239184301	0.858909065	-5.616397484
ENSG00000063176.16	SPHK2	0.324807538	2.592243635	1.683220115	0.09863767	0.743811489	-4.928830695
ENSG00000063177.13	RPL18	0.235247598	8.687218137	1.287525522	0.203905722	0.827258943	-6.477128649
ENSG00000063180.9	CA11	0.197977542	2.140979125	0.514058357	0.609501317	1	-6.09709689
ENSG00000063241.8	ISOC2	0.333246119	4.274265294	1.679720193	0.099321094	0.743850368	-5.154787337
ENSG00000063244.12	U2AF2	0.193351246	6.786518091	1.63575811	0.10824157	0.756364989	-5.622654266
ENSG00000063245.15	EPN1	0.087302163	5.656762226	0.548720932	0.585666583	1	-6.597977172
ENSG00000063322.15	MED29	0.176963808	5.587691741	1.651830142	0.10490734	0.751953482	-5.398798857
ENSG00000063438.17	AHRR	-0.009310014	-3.114761421	-0.012735254	0.989890264	1	-5.7106138
ENSG00000063515.2	GSC2	0.068614709	-6.369032269	1.027772607	0.309058979	0.887709057	-6.538899243
ENSG00000063587.15	ZNF275	-0.120443263	4.686515943	-0.757250599	0.452493722	0.964661664	-6.314418265
ENSG00000063601.17	MTMR1	-0.288662667	5.014858552	-1.815607184	0.075497674	0.705582797	-5.05455326
ENSG00000063660.9	GPC1	0.421635715	4.248146149	0.943170766	0.350179839	0.906513938	-6.076170755
ENSG00000063761.16	ADCK1	0.249774787	3.146757479	1.178699371	0.244159648	0.858935654	-5.684717101
ENSG00000063854.13	HAGH	-0.093710448	4.605862077	-0.487733419	0.627894601	1	-6.468917006
ENSG00000063978.16	RNF4	-0.006459807	5.942235992	-0.057670751	0.954243348	1	-6.797565791
ENSG00000064012.22	CASP8	-0.188959417	4.962433593	-1.047823656	0.299815392	0.887709057	-6.099496767
ENSG00000064042.18	LIMCH1	-0.690076414	4.380656806	-1.634528179	0.108500248	0.756364989	-5.265686037
ENSG00000064102.15	INTS13	0.060135765	5.560629291	0.309271401	0.758414735	1	-6.685103025
ENSG00000064115.11	TM7SF3	0.032549345	7.17599337	0.162076548	0.871906154	1	-7.003747509
ENSG00000064195.7	DLX3	0.804389862	-2.200849245	1.07025492	0.289701805	0.884155453	-5.233088031
ENSG00000064199.6	SPA17	-0.04698	1.325458454	-0.181625653	0.856619111	1	-6.108739932
ENSG00000064201.16	TSPAN32	0.34539671	-0.155458587	0.624267447	0.535322124	1	-5.754191315
ENSG00000064205.10	CCN5	-0.32273734	2.84698562	-0.436802004	0.664156784	1	-6.240705864
ENSG00000064218.5	DMRT3	-0.023971481	-2.330255048	-0.030419835	0.975854695	1	-5.752405896
ENSG00000064225.12	ST3GAL6	0.419609617	6.920634856	1.095581188	0.278570413	0.879185787	-6.356005008
ENSG00000064270.12	ATP2C2	-0.210559092	-1.922178528	-0.360693243	0.719865353	1	-5.724388242
ENSG00000064300.9	NGFR	0.10245175	3.503803962	0.175288858	0.861568595	1	-6.402176718
ENSG00000064309.14	CDON	0.354214219	3.747167413	0.947690116	0.34789651	0.904938227	-6.002876996
ENSG00000064313.12	TAF2	0.254860076	5.656816848	1.252495887	0.216281493	0.839435317	-5.965720342
ENSG00000064393.16	HIPK2	-0.208660033	6.899720773	-0.605882402	0.547364497	1	-6.789832193
ENSG00000064419.13	TNPO3	-0.045267559	6.352379593	-0.345099586	0.731483406	1	-6.810748317
ENSG00000064489.23	BORCS8-MEF2B	-0.148051975	-5.165867301	-0.305289581	0.761427238	1	-5.864080306
ENSG00000246223.9	LINC01550	-2.055328725	-2.141683551	-2.754542008	0.008203176	0.429363073	-2.543388433
ENSG00000064545.15	TMEM161A	0.404697522	3.599129981	1.90469705	0.062645478	0.679068755	-4.684761897
ENSG00000064547.14	LPAR2	0.043009586	2.308529479	0.141628366	0.887949097	1	-6.243002243
ENSG00000064601.19	CTSA	-0.101735287	7.420042439	-0.560316363	0.577793967	1	-6.908406614
ENSG00000064607.17	SUGP2	0.214709001	6.212513935	1.384997205	0.172271352	0.794793204	-5.888313209
ENSG00000064651.14	SLC12A2	-0.220419437	5.106622658	-0.91008703	0.367192287	0.916417329	-6.256663435
ENSG00000064652.11	SNX24	-0.414440995	3.797303968	-1.737689134	0.088491585	0.729739834	-5.01470071
ENSG00000064655.19	EYA2	-0.383116266	0.435702405	-0.741329612	0.462000494	0.970241135	-5.759285507
ENSG00000064666.15	CNN2	-0.209464295	5.602312736	-0.614626224	0.541620023	1	-6.558638786
ENSG00000064687.13	ABCA7	0.21252308	3.143604463	0.583473118	0.562227266	1	-6.196119691
ENSG00000064692.19	SNCAIP	-0.960239711	0.247131916	-1.762212639	0.084214936	0.722460383	-4.567069127
ENSG00000064703.12	DDX20	0.161275914	4.78887687	1.082409788	0.284321532	0.882832549	-6.026664391
ENSG00000064726.10	BTBD1	-0.050800097	6.896958404	-0.489612518	0.626573556	1	-6.846405153
ENSG00000064763.11	FAR2	0.077774927	5.117509743	0.233751251	0.816143298	1	-6.633764709
ENSG00000064787.13	BCAS1	-0.808496858	-1.701385162	-1.044380612	0.30138899	0.887709057	-5.310200402
ENSG00000064835.11	POU1F1	0.023982993	-5.283786271	0.057027392	0.954753229	1	-5.954978115
ENSG00000064886.14	CHI3L2	-0.658538481	1.672012883	-1.159628877	0.251769699	0.864444735	-5.534543606
ENSG00000064932.16	SBNO2	0.019247461	5.435609899	0.107144472	0.915107971	1	-6.708132631
ENSG00000064933.18	PMS1	0.240387965	4.454095062	1.393547012	0.169687611	0.792178185	-5.601304335
ENSG00000111319.13	SCNN1A	-2.044784536	-1.043469259	-2.710618198	0.009207806	0.441952844	-2.675103266
ENSG00000064989.13	CALCRL	-0.616699072	4.649233194	-1.899944741	0.063280694	0.679989971	-4.862555289
ENSG00000139988.10	RDH12	-2.034099444	-0.817445575	-2.765643985	0.007965771	0.425804786	-2.562528651
ENSG00000064999.15	ANKS1A	0.447668951	6.268199404	1.616845585	0.112275231	0.76017256	-5.555563325
ENSG00000065000.19	AP3D1	0.04420345	6.953840768	0.341512871	0.734164805	1	-6.915901947
ENSG00000229183.8	PGA4	-2.031463648	-6.104405943	-2.939409892	0.004987504	0.374933112	-2.674167404
ENSG00000065054.14	SLC9A3R2	-0.16748285	3.694661469	-0.556029869	0.580698261	1	-6.300374865
ENSG00000065057.9	NTHL1	0.416901462	2.952613974	1.757006303	0.085108166	0.723896903	-4.853029269
ENSG00000065060.17	UHRF1BP1	0.156297396	5.696171689	0.834483662	0.408022599	0.941895442	-6.405017494
ENSG00000065135.12	GNAI3	-0.007729949	6.969819611	-0.062287346	0.950585138	1	-6.977372882
ENSG00000065150.21	IPO5	0.001056564	7.682745241	0.006798846	0.994602707	1	-7.112876275
ENSG00000065154.12	OAT	-0.211814031	6.851688219	-1.33941782	0.186559704	0.810366626	-6.073239976
ENSG00000065183.16	WDR3	0.01975681	6.167859268	0.092250457	0.926871839	1	-6.831676569
ENSG00000065243.20	PKN2	-0.004496404	6.350433557	-0.029408903	0.976656868	1	-6.868463766
ENSG00000144852.18	NR1I2	-2.018991882	-2.036421953	-2.619506186	0.011661483	0.471531547	-2.836155003
ENSG00000065308.5	TRAM2	0.006233388	6.332629011	0.025004578	0.980151964	1	-6.865500019
ENSG00000065320.9	NTN1	-1.085318726	0.744059432	-2.004693933	0.050487726	0.644714768	-4.208137825
ENSG00000183421.12	RIPK4	-2.01395309	2.101504356	-2.194521668	0.032924685	0.579390547	-4.003184257
ENSG00000065328.16	MCM10	0.304130239	2.930063943	0.907121103	0.368742961	0.917146305	-5.927081674
ENSG00000065357.20	DGKA	-0.20210555	4.187914452	-0.675914859	0.502244304	0.99351695	-6.298481894
ENSG00000065361.16	ERBB3	0.906332989	7.4871259	1.204934418	0.233964657	0.855170122	-6.316771284
ENSG00000065371.17	ROPN1	1.102413837	1.698818167	1.283939808	0.205147606	0.828896981	-5.352145958
ENSG00000065413.20	ANKRD44	0.443591129	5.876790284	1.799822581	0.077992009	0.711105675	-5.193141285
ENSG00000065427.14	KARS1	0.071708505	7.136853388	0.535428731	0.594753849	1	-6.862649685
ENSG00000065457.10	ADAT1	0.044041578	4.442618894	0.295959766	0.76850038	1	-6.514446343
ENSG00000065485.20	PDIA5	-0.276115662	4.648192118	-1.264316488	0.212044478	0.83595597	-5.810892887
ENSG00000065491.8	TBC1D22B	0.19671086	4.245619322	1.420372629	0.161775111	0.789847803	-5.537152279
ENSG00000065518.8	NDUFB4	-0.080559772	6.0247461	-0.531638639	0.597357074	1	-6.673488225
ENSG00000065526.12	SPEN	-0.042937831	6.231508897	-0.249052898	0.804351617	1	-6.818596914
ENSG00000109182.12	CWH43	-2.009809251	-4.614926948	-2.044584742	0.046238989	0.630291328	-3.943169148
ENSG00000065548.18	ZC3H15	0.01138566	6.402742404	0.095264503	0.924489812	1	-6.872971172
ENSG00000065559.15	MAP2K4	-0.033838076	5.203344423	-0.325227995	0.746380861	1	-6.625451555
ENSG00000065600.12	PACC1	0.250068847	4.212094997	1.017396729	0.313917743	0.888102806	-6.005547444
ENSG00000065609.14	SNAP91	-0.231581339	-3.888336291	-0.272345764	0.786490384	1	-5.670904812
ENSG00000102452.17	NALCN	-2.008429909	-0.060847628	-2.487896623	0.016268115	0.507439738	-3.208856557
ENSG00000065615.14	CYB5R4	-0.318240621	4.784370278	-1.570560636	0.122663278	0.76821528	-5.414002408
ENSG00000165621.8	OXGR1	-1.997824718	-4.606850853	-3.597128883	0.00074233	0.21045056	-0.526010188
ENSG00000108242.13	CYP2C18	-1.997774167	-4.356261228	-2.085447821	0.042211849	0.61589616	-3.852405657
ENSG00000065665.21	SEC61A2	0.118438049	2.838374794	0.586814158	0.559998658	1	-6.154782206
ENSG00000065675.15	PRKCQ	-0.792511662	1.03775803	-1.279527036	0.206683701	0.830577402	-5.322747949
ENSG00000065717.15	TLE2	0.28957373	2.318125451	0.754905915	0.453886594	0.965789145	-5.970326759
ENSG00000065802.12	ASB1	0.23260058	5.150153891	1.839293212	0.071880845	0.698102369	-5.02022778
ENSG00000065809.13	FAM107B	-0.576295305	5.582105837	-1.650064071	0.105269563	0.752130054	-5.422197152
ENSG00000259359.2	AC012409.1	-1.994287301	-5.61135165	-3.058832645	0.003582691	0.354208442	-2.042862063
ENSG00000065882.16	TBC1D1	0.08278793	5.986072801	0.456818687	0.64980217	1	-6.698909606
ENSG00000065883.16	CDK13	0.045738551	6.052593832	0.335739763	0.738487746	1	-6.759429263
ENSG00000065911.12	MTHFD2	-0.315030858	6.239889331	-1.64622334	0.106060832	0.753819658	-5.527186096
ENSG00000171916.17	LGALS9C	-1.992781898	-4.012751164	-3.282882324	0.001890311	0.296339155	-1.316893176
ENSG00000065970.9	FOXJ2	-0.199306489	4.917350441	-1.446093798	0.154460844	0.788663752	-5.611058195
ENSG00000065978.19	YBX1	0.154251237	9.044396588	1.029048744	0.308464952	0.887709057	-6.852672829
ENSG00000065989.16	PDE4A	-0.404424012	3.671003784	-1.324019876	0.191585426	0.81624764	-5.598252625
ENSG00000066027.12	PPP2R5A	0.177795109	6.407758492	0.8362504	0.407037685	0.941283373	-6.523524053
ENSG00000066032.18	CTNNA2	-0.644375754	0.443361969	-0.705506439	0.483806093	0.985265074	-5.788116936
ENSG00000066044.15	ELAVL1	0.079094705	6.323599991	0.910371776	0.367043634	0.916354383	-6.446601831
ENSG00000066056.14	TIE1	0.030504888	3.328117785	0.072307776	0.942648705	1	-6.393389994
ENSG00000066084.13	DIP2B	0.006927283	6.716571674	0.03539026	0.971911054	1	-6.932647197
ENSG00000172548.14	NIPAL4	-1.987534675	-1.773121013	-2.173941535	0.034525048	0.5868387	-3.72598614
ENSG00000066135.13	KDM4A	-0.115965469	4.537184308	-0.844412283	0.402506628	0.940052629	-6.222349031
ENSG00000066136.20	NFYC	0.165222226	5.329704412	1.514177115	0.136348172	0.782043681	-5.566848741
ENSG00000066185.13	ZMYND12	0.414629661	1.211969359	1.240461525	0.220659323	0.843778045	-5.365182875
ENSG00000066230.12	SLC9A3	0.788406904	1.648649455	1.246135214	0.218587269	0.842419722	-5.401450886
ENSG00000066248.15	NGEF	-0.334179607	-1.026941432	-0.433533187	0.666513253	1	-5.775943355
ENSG00000066279.18	ASPM	0.353619426	5.181255621	1.106013574	0.274073506	0.876103667	-6.055547713
ENSG00000066294.15	CD84	-0.527659186	5.256345062	-1.205334803	0.233811512	0.855055096	-5.981239333
ENSG00000066322.15	ELOVL1	-0.026609888	6.03428116	-0.177452709	0.859877835	1	-6.799326252
ENSG00000066336.12	SPI1	-0.261398792	4.069393153	-0.620919535	0.53750475	1	-6.318315278
ENSG00000066379.15	ZNRD1	0.280148541	3.807692542	1.444541607	0.15489477	0.789490952	-5.439814663
ENSG00000066382.16	MPPED2	0.265113068	2.275547804	0.383071873	0.703308628	1	-6.170731998
ENSG00000066405.13	CLDN18	-0.009252645	-1.336358071	-0.012046106	0.990437309	1	-5.830910741
ENSG00000066422.5	ZBTB11	-0.049518272	5.194004909	-0.436821829	0.664142503	1	-6.581882324
ENSG00000066427.24	ATXN3	-0.008435195	4.689135351	-0.057417	0.954444451	1	-6.595153404
ENSG00000066455.13	GOLGA5	-0.098550112	5.933345433	-0.828425608	0.411410917	0.944449138	-6.456994272
ENSG00000066468.23	FGFR2	-1.205066051	0.717611574	-1.430973182	0.158728645	0.789847803	-5.101825938
ENSG00000066557.6	LRRC40	-0.025864424	4.717004306	-0.19148514	0.848929767	1	-6.583039834
ENSG00000066583.12	ISOC1	-0.281367959	4.056095078	-1.391349503	0.170348819	0.793242198	-5.562118052
ENSG00000066629.18	EML1	-0.254490628	3.509315573	-0.797821191	0.428789674	0.953758935	-6.114306898
ENSG00000066651.20	TRMT11	-0.225512871	3.391783905	-1.264486344	0.211984048	0.835892715	-5.629650064
ENSG00000066654.14	THUMPD1	0.002962713	5.897404102	0.030552338	0.975749556	1	-6.791142379
ENSG00000066697.14	MSANTD3	0.053223028	4.75409347	0.258539253	0.797064069	1	-6.571267238
ENSG00000066735.14	KIF26A	0.525258547	0.825743248	1.247848187	0.217964525	0.842005077	-5.309642586
ENSG00000066739.12	ATG2B	0.050997537	5.733101453	0.366043351	0.715894407	1	-6.695185296
ENSG00000066777.9	ARFGEF1	0.15602982	6.631086574	0.752976385	0.455034708	0.966574346	-6.628763995
ENSG00000066813.14	ACSM2B	-1.035346783	-4.905857107	-1.139203155	0.260108016	0.86595497	-5.20777985
ENSG00000066827.16	ZFAT	0.272009441	3.445264692	1.72866047	0.090110868	0.731167081	-4.96563742
ENSG00000066855.16	MTFR1	-0.021661481	5.096251011	-0.08696623	0.931049627	1	-6.65717056
ENSG00000151012.13	SLC7A11	-1.987124973	3.09458157	-3.077582113	0.003399164	0.348686788	-2.107912868
ENSG00000066926.12	FECH	-0.169669607	5.029229061	-1.065129027	0.291991797	0.884351667	-6.092123787
ENSG00000066933.16	MYO9A	-0.096489685	5.453441906	-0.649837192	0.518805467	1	-6.509229156
ENSG00000067048.17	DDX3Y	-1.314864252	0.550589007	-0.792788605	0.431689008	0.954411183	-5.750953854
ENSG00000067057.17	PFKP	-0.491613671	5.301985668	-1.446956787	0.154220001	0.788663752	-5.674921707
ENSG00000067064.11	IDI1	0.180205837	6.080695057	0.960966872	0.341245211	0.901386664	-6.356254421
ENSG00000067066.17	SP100	-0.262994034	6.591953131	-1.627862602	0.109910922	0.757672748	-5.615862163
ENSG00000067082.15	KLF6	-0.131801976	7.576870308	-0.692210519	0.492043517	0.989897738	-6.85587223
ENSG00000067113.17	PLPP1	-0.275052458	4.586835328	-1.268663665	0.210501904	0.835052135	-5.795968356
ENSG00000067141.17	NEO1	-0.035360962	5.509722354	-0.095360848	0.924413681	1	-6.723718003
ENSG00000067167.8	TRAM1	0.165171556	8.668473464	1.178512293	0.244233484	0.858935654	-6.61014178
ENSG00000067177.15	PHKA1	-1.106750847	2.416294463	-1.944785356	0.057500207	0.666723178	-4.497786057
ENSG00000067182.8	TNFRSF1A	-0.343018889	6.283254452	-1.932479768	0.059039678	0.671240516	-5.051482555
ENSG00000067191.16	CACNB1	0.407947236	1.935743927	1.593230361	0.117482449	0.765332619	-4.982657366
ENSG00000067208.14	EVI5	-0.283829634	5.094722464	-1.88371039	0.065492177	0.685545807	-4.948888778
ENSG00000067221.14	STOML1	0.044044174	3.253739794	0.271452132	0.787173567	1	-6.347611318
ENSG00000067225.18	PKM	-0.304238459	9.786144873	-1.085997822	0.282746717	0.882036685	-6.976208813
ENSG00000067248.10	DHX29	-0.096468426	5.577532067	-0.864799403	0.39132564	0.934411729	-6.367462526
ENSG00000067334.14	DNTTIP2	0.02529779	6.072511409	0.198184462	0.843713405	1	-6.799771635
ENSG00000067365.15	METTL22	0.23022567	3.374554388	1.913561324	0.061475152	0.676628374	-4.645276762
ENSG00000067369.14	TP53BP1	0.151303487	5.533427171	0.71739583	0.476505842	0.980135211	-6.468847673
ENSG00000168143.9	FAM83B	-1.981455185	-3.860135079	-2.163744461	0.035343078	0.589752358	-3.698565816
ENSG00000067533.6	RRP15	0.288639229	5.399677048	1.428813637	0.159345615	0.789847803	-5.694832789
ENSG00000067560.12	RHOA	-0.034498688	9.105666442	-0.254532005	0.800140309	1	-7.374078379
ENSG00000067596.12	DHX8	-0.148117468	5.809376016	-1.264876656	0.211845234	0.835856049	-5.987785544
ENSG00000227066.2	Z98257.1	-1.978964914	-3.79277456	-2.954389179	0.004786673	0.371834409	-2.086711968
ENSG00000067606.17	PRKCZ	0.487718468	2.726382544	1.429845154	0.159050683	0.789847803	-5.311447988
ENSG00000067646.12	ZFY	-1.236919176	-0.971690994	-0.843880324	0.402800992	0.940052629	-5.550320567
ENSG00000067704.10	IARS2	0.131833371	7.644719405	0.844194221	0.402627279	0.940052629	-6.743711717
ENSG00000067715.14	SYT1	-0.525295739	-0.612032289	-0.825801483	0.412883938	0.944896444	-5.586769115
ENSG00000067798.16	NAV3	-0.010544189	3.442021044	-0.037170955	0.970498379	1	-6.410751327
ENSG00000067829.19	IDH3G	0.065345327	5.115861505	0.484215365	0.630371166	1	-6.543825739
ENSG00000067836.13	ROGDI	0.147423719	2.073708121	0.658634984	0.513185926	0.998448041	-6.00825177
ENSG00000067840.12	PDZD4	0.742518954	2.223955505	1.677649104	0.099727343	0.74438462	-4.881366534
ENSG00000067842.17	ATP2B3	1.456502664	-3.263006783	1.782826886	0.080754661	0.715753379	-4.325247958
ENSG00000067900.8	ROCK1	-0.099096308	6.462687712	-0.697737301	0.488610036	0.988269153	-6.647469589
ENSG00000067955.15	CBFB	-0.048027804	6.216520116	-0.290448606	0.772687909	1	-6.804054411
ENSG00000067992.15	PDK3	-0.029795327	5.592567957	-0.177469369	0.859864819	1	-6.725723463
ENSG00000068001.14	HYAL2	0.13102889	4.857713115	0.60722695	0.546479145	1	-6.434913642
ENSG00000068024.16	HDAC4	0.20399218	5.012322623	0.855943898	0.396158236	0.937087283	-6.275767132
ENSG00000068028.17	RASSF1	0.113631426	4.742602836	0.587728622	0.559389444	1	-6.428720428
ENSG00000068078.18	FGFR3	-0.286872929	1.200621521	-0.460918975	0.646877951	1	-6.011014012
ENSG00000068079.8	IFI35	-0.274172932	4.695177728	-0.835555999	0.407424622	0.941475188	-6.257460127
ENSG00000068097.15	HEATR6	-0.183375446	4.589174044	-1.320607244	0.192713044	0.817592208	-5.728360285
ENSG00000068120.15	COASY	-0.12616345	5.5869133	-0.929308589	0.357244438	0.911238161	-6.31267077
ENSG00000068137.15	PLEKHH3	0.003052001	2.787148658	0.015156919	0.987967991	1	-6.319945086
ENSG00000068305.17	MEF2A	-0.091074506	6.239349408	-0.648872186	0.519423847	1	-6.641754988
ENSG00000068308.13	OTUD5	-0.047353229	5.457838021	-0.510952151	0.611658756	1	-6.588692748
ENSG00000068323.17	TFE3	-0.092248541	5.438701599	-0.609487859	0.544992041	1	-6.531770484
ENSG00000068354.16	TBC1D25	0.177346338	3.859012602	1.278176022	0.207155708	0.830654622	-5.666987692
ENSG00000258460.2	AL355096.1	-1.978758257	-6.033729712	-3.038109825	0.003796318	0.359011135	-2.362077992
ENSG00000068383.19	INPP5A	0.066432931	4.277165202	0.473702526	0.637797231	1	-6.420492543
ENSG00000068394.11	GPKOW	0.067894997	4.098505206	0.659989643	0.512323556	0.998448041	-6.289231853
ENSG00000068400.13	GRIPAP1	-0.024054871	5.261281716	-0.200025484	0.842281137	1	-6.667196456
ENSG00000068438.15	FTSJ1	0.081906587	4.889477917	0.658270342	0.513418188	0.998703522	-6.40843071
ENSG00000068489.13	PRR11	0.193678646	4.876470172	0.659955746	0.512345125	0.998448041	-6.401845939
ENSG00000068615.19	REEP1	-0.158047363	0.346726231	-0.285141345	0.776726968	1	-5.967161395
ENSG00000068650.18	ATP11A	-0.064194472	5.96051231	-0.172698178	0.863593726	1	-6.788048896
ENSG00000068654.16	POLR1A	0.03850052	6.016466899	0.206404669	0.837322485	1	-6.787711029
ENSG00000068697.7	LAPTM4A	0.011816372	8.286287803	0.101344211	0.919687111	1	-7.227691971
ENSG00000068724.17	TTC7A	-0.334291319	4.140193965	-1.186191648	0.241215863	0.858935654	-5.830273697
ENSG00000068745.15	IP6K2	0.192674763	5.54246849	1.408555338	0.165224661	0.789847803	-5.74795768
ENSG00000068781.21	STON1-GTF2A1L	-0.174830262	-4.433951118	-0.290309714	0.772793531	1	-5.699776976
ENSG00000068784.13	SRBD1	-0.132653696	4.578522876	-0.840508214	0.404670066	0.940682683	-6.232157277
ENSG00000068796.18	KIF2A	0.115598585	5.832003282	0.710411698	0.48078664	0.9829765	-6.523270125
ENSG00000068831.19	RASGRP2	-0.268857309	1.718770528	-0.528335999	0.599629835	1	-6.046231314
ENSG00000068878.15	PSME4	-0.256887064	6.486608594	-1.896980307	0.063679705	0.679989971	-5.14682211
ENSG00000068885.15	IFT80	0.259413964	4.171032187	1.625223965	0.110473463	0.758704182	-5.226841593
ENSG00000068903.20	SIRT2	0.154675835	5.702790482	1.176979286	0.24483914	0.859149091	-6.066340571
ENSG00000078114.18	NEBL	-1.976744128	1.322252268	-3.827706424	0.000364516	0.173655931	0.062285319
ENSG00000068971.14	PPP2R5B	0.047265117	3.897000438	0.187562551	0.851987236	1	-6.458907201
ENSG00000068976.14	PYGM	-0.069642556	-0.427307046	-0.139343206	0.889745025	1	-5.909240998
ENSG00000068985.5	PAGE1	-0.503474661	-4.71487799	-0.577621669	0.566141024	1	-5.616599683
ENSG00000069011.16	PITX1	0.03769201	-3.847461673	0.044210013	0.964915079	1	-5.704472049
ENSG00000069018.19	TRPC7	0.096260106	-5.735055489	0.2839659	0.777622381	1	-6.313746867
ENSG00000069020.18	MAST4	-0.596903285	3.314421041	-1.717011295	0.09223637	0.73596001	-4.987834246
ENSG00000069122.19	ADGRF5	-0.504154503	4.720197094	-1.510834173	0.137196257	0.782043681	-5.497861233
ENSG00000069188.17	SDK2	0.966681542	0.799148074	1.282834212	0.205531661	0.82955214	-5.2544488
ENSG00000069206.15	ADAM7	-0.284768346	-6.319122392	-1.576404191	0.121310531	0.76753818	-5.775793163
ENSG00000069248.12	NUP133	0.269438705	6.265470826	1.809977842	0.076379435	0.707632202	-5.245699604
ENSG00000069275.13	NUCKS1	0.266676115	8.670324249	1.451459214	0.152968231	0.787077396	-6.255220451
ENSG00000069329.18	VPS35	-0.119465043	7.279233064	-0.976241825	0.33369734	0.896406219	-6.563058608
ENSG00000069345.12	DNAJA2	-0.057619262	6.11289423	-0.551074738	0.584064341	1	-6.677073446
ENSG00000069399.15	BCL3	-0.396251694	3.554515205	-1.312874191	0.195286823	0.818859672	-5.596066195
ENSG00000069424.15	KCNAB2	0.007571846	6.203472383	0.0189093	0.984989567	1	-6.842152498
ENSG00000069431.11	ABCC9	-0.59852053	3.474821543	-1.543510019	0.129084272	0.775745596	-5.275435202
ENSG00000069482.7	GAL	0.539215446	-0.677085758	0.595061153	0.554516546	1	-5.714426789
ENSG00000069493.15	CLEC2D	-0.01170012	4.128711704	-0.034761339	0.972410016	1	-6.510963911
ENSG00000069509.6	FUNDC1	0.094869013	4.155258774	0.615852001	0.540817203	1	-6.324565422
ENSG00000102290.22	PCDH11X	-1.97039193	-4.429460349	-2.590061563	0.012574085	0.480322328	-2.884740193
ENSG00000069667.16	RORA	-0.296145404	4.196063431	-0.996026137	0.32408745	0.893486391	-6.039308562
ENSG00000069696.7	DRD4	0.301708799	-3.406247104	0.557608606	0.579627776	1	-5.563239216
ENSG00000069702.11	TGFBR3	-0.051367623	5.194127408	-0.168422201	0.866938266	1	-6.663367631
ENSG00000069764.10	PLA2G10	0.253819751	-3.734248354	0.38233974	0.703848057	1	-5.639482955
ENSG00000069812.11	HES2	-1.550465831	-0.873067022	-1.991579361	0.051956316	0.650182579	-4.09971814
ENSG00000069849.11	ATP1B3	0.217583643	7.45504145	0.947399704	0.348042942	0.904976344	-6.610060702
ENSG00000069869.16	NEDD4	-0.37780069	4.623069275	-1.840576667	0.071689112	0.697950121	-4.956958708
ENSG00000069943.10	PIGB	-0.002755413	3.934507569	-0.018791425	0.985083126	1	-6.483205925
ENSG00000069956.12	MAPK6	-0.147792129	6.135845024	-1.116027376	0.269805344	0.873847809	-6.216417917
ENSG00000069966.18	GNB5	-0.344093946	3.941432164	-1.399891796	0.167789656	0.790602006	-5.534920389
ENSG00000069974.16	RAB27A	0.07750743	6.931922367	0.266993337	0.790584834	1	-6.934456082
ENSG00000110723.12	EXPH5	-1.969471604	0.34394065	-3.188631462	0.002480831	0.319155806	-1.608401846
ENSG00000070010.19	UFD1	-0.136121303	5.694048067	-0.749948552	0.456839731	0.967374949	-6.478824514
ENSG00000070018.9	LRP6	-0.127417582	6.019587087	-0.465421816	0.643673105	1	-6.707516991
ENSG00000070019.5	GUCY2C	-0.610019147	-3.467721261	-0.92910303	0.357349889	0.911238161	-5.316733294
ENSG00000070031.4	SCT	0.230181803	-4.3138413	0.439514892	0.662203675	1	-5.649181021
ENSG00000070047.13	PHRF1	0.119119074	4.810106823	0.914532789	0.364875769	0.914984774	-6.196608781
ENSG00000070061.15	ELP1	0.131582237	5.74912394	1.265971031	0.211456383	0.835670275	-5.968866146
ENSG00000196344.11	ADH7	-1.965038359	-5.562834518	-2.575863191	0.013037032	0.484056084	-3.063721699
ENSG00000070087.14	PFN2	0.090028047	6.507747044	0.246037795	0.806671569	1	-6.860404709
ENSG00000070159.14	PTPN3	-0.65995621	3.193601031	-1.190698761	0.239457427	0.858935654	-5.699701629
ENSG00000070182.21	SPTB	-0.499876519	-0.935063625	-0.983132481	0.330329032	0.895275053	-5.424909866
ENSG00000136531.17	SCN2A	-1.961326991	-2.095936636	-2.975927658	0.004511087	0.36741178	-2.046664524
ENSG00000070193.5	FGF10	-1.435334878	-1.743260722	-1.732796814	0.089365993	0.730791943	-4.463125619
ENSG00000070214.16	SLC44A1	-0.358837264	6.914133189	-1.398527931	0.168196245	0.790956412	-6.011238064
ENSG00000070269.14	TMEM260	0.111991591	4.654255586	0.717995938	0.476139023	0.979988151	-6.330691218
ENSG00000070366.14	SMG6	-0.000496519	4.403180174	-0.003110055	0.997531054	1	-6.553192146
ENSG00000070367.16	EXOC5	-0.071282413	6.630978669	-0.648372767	0.519744032	1	-6.708981117
ENSG00000070371.16	CLTCL1	-0.259527904	2.334616336	-0.831872055	0.409481186	0.942915965	-5.926283449
ENSG00000070388.11	FGF22	0.896838261	-3.906050446	1.520249575	0.134818296	0.780495439	-4.699808889
ENSG00000070404.10	FSTL3	0.036190351	3.555138719	0.08412262	0.933298645	1	-6.423579224
ENSG00000070413.20	DGCR2	0.105135438	6.014576456	0.785582844	0.435860657	0.956355522	-6.498623811
ENSG00000070423.18	RNF126	0.19928485	3.650629415	0.997319015	0.323465986	0.892868553	-5.946677741
ENSG00000070444.15	MNT	0.265501355	4.29777544	1.961919127	0.055414082	0.660458073	-4.679382002
ENSG00000070476.15	ZXDC	-0.052303487	4.392672532	-0.453125622	0.652440736	1	-6.450796211
ENSG00000070495.14	JMJD6	-0.021294546	4.604849085	-0.116197256	0.907966914	1	-6.577213325
ENSG00000070501.12	POLB	-0.151525836	5.097144185	-0.602339735	0.549700753	1	-6.482825575
ENSG00000070526.15	ST6GALNAC1	-0.79677086	-1.117055233	-1.044780703	0.301205843	0.887709057	-5.355967395
ENSG00000070540.13	WIPI1	-0.522002943	5.43924612	-1.466208041	0.148923473	0.783585098	-5.671197251
ENSG00000070601.10	FRMPD1	-1.138506497	-3.042877878	-1.389087978	0.171031365	0.79344927	-4.863426978
ENSG00000070610.14	GBA2	0.191594997	5.769262435	1.040208591	0.30330334	0.887709057	-6.225449935
ENSG00000070614.15	NDST1	0.136070456	6.867337763	0.740660071	0.462402795	0.970383068	-6.68118306
ENSG00000070669.17	ASNS	-0.542455096	-0.888125029	-1.186440035	0.241118712	0.858935654	-5.22668073
ENSG00000070718.12	AP3M2	0.194362875	5.875600785	0.73255277	0.467290106	0.973963962	-6.512438188
ENSG00000070729.14	CNGB1	-0.797135844	-4.892476264	-1.294118839	0.201636908	0.825534922	-5.034699252
ENSG00000070731.11	ST6GALNAC2	0.80675169	3.896661055	1.355033421	0.181566102	0.805869767	-5.556316738
ENSG00000070748.19	CHAT	-0.068454544	-5.926403556	-0.288844692	0.773907895	1	-6.502180685
ENSG00000070756.16	PABPC1	0.372888464	10.7458635	1.45112041	0.153062147	0.787427068	-6.721073361
ENSG00000070759.17	TESK2	-0.555292476	2.89144217	-1.993394622	0.051750869	0.649498034	-4.458365183
ENSG00000070761.8	CFAP20	0.252538248	4.603257042	1.870949667	0.067276255	0.689562027	-4.884749251
ENSG00000070770.9	CSNK2A2	0.000843109	5.281058678	0.006108651	0.995150614	1	-6.689467059
ENSG00000070778.13	PTPN21	-0.336861156	4.296617829	-1.407859813	0.165429454	0.789847803	-5.575396625
ENSG00000070785.17	EIF2B3	-0.004897795	4.597961195	-0.032915583	0.973874433	1	-6.581832363
ENSG00000070808.16	CAMK2A	0.052786002	-0.348358274	0.084802295	0.932761038	1	-5.920183102
ENSG00000070814.22	TCOF1	0.338389878	5.380395802	1.817890343	0.075142497	0.704755208	-5.088380301
ENSG00000070831.17	CDC42	-0.120333496	7.875709387	-0.971514686	0.336021232	0.89811043	-6.681314546
ENSG00000070882.13	OSBPL3	-0.418880519	4.835745753	-1.447602945	0.154039864	0.788413156	-5.601551903
ENSG00000070886.12	EPHA8	-0.13321774	-3.935469295	-0.163979248	0.870416011	1	-5.694043486
ENSG00000224570.1	AC097063.1	-1.961286324	-5.977814462	-4.40768687	5.62E-05	0.071073238	1.605018406
ENSG00000070950.10	RAD18	0.141792974	4.548567375	0.725738954	0.471420398	0.976515929	-6.307992857
ENSG00000070961.15	ATP2B1	-0.234459099	6.598425461	-1.008548241	0.318101976	0.890125852	-6.411485033
ENSG00000123843.13	C4BPB	-1.958825003	-2.665072405	-2.222214432	0.030874662	0.573588671	-3.60539468
ENSG00000263429.3	TMEM238L	-1.944794683	-5.875617623	-3.151116414	0.002761148	0.325787342	-1.984276818
ENSG00000071054.16	MAP4K4	0.216593117	7.978412391	1.08168127	0.28464203	0.882847204	-6.576585784
ENSG00000071073.13	MGAT4A	-0.177548717	5.689827038	-0.565196421	0.574496106	1	-6.602350866
ENSG00000071082.11	RPL31	0.243732443	9.38864553	1.193612398	0.23832565	0.858302378	-6.742084305
ENSG00000071127.17	WDR1	0.134274809	8.20388859	1.14612042	0.257262416	0.86595497	-6.553973524
ENSG00000071189.21	SNX13	-0.018502905	6.158231581	-0.149255599	0.881959123	1	-6.825562263
ENSG00000071203.9	MS4A12	1.13993503	-4.803843354	1.820880059	0.074679531	0.704270984	-4.404299158
ENSG00000012504.15	NR1H4	-1.944483741	-4.40502961	-2.189490238	0.033309778	0.581503989	-3.666088349
ENSG00000071242.12	RPS6KA2	-0.219554569	4.662324565	-0.489483468	0.626664241	1	-6.480366964
ENSG00000071243.16	ING3	0.011531166	4.242582967	0.076803028	0.939090209	1	-6.525550857
ENSG00000071246.11	VASH1	-0.070744843	4.687105614	-0.261811206	0.794554698	1	-6.563587612
ENSG00000071282.12	LMCD1	0.328612237	4.874370749	0.873021308	0.386871977	0.931045847	-6.23643152
ENSG00000071462.12	BUD23	0.084884448	6.054632702	0.672607805	0.504328447	0.995063585	-6.588018242
ENSG00000071537.14	SEL1L	-0.206346531	7.591002343	-1.310310669	0.196145744	0.820685342	-6.248681942
ENSG00000071539.14	TRIP13	0.284434577	3.868141057	0.904420934	0.370158335	0.918173433	-6.060477295
ENSG00000071553.17	ATP6AP1	-0.164892362	7.261107623	-1.160780527	0.251305351	0.864017021	-6.366176128
ENSG00000071564.17	TCF3	0.180901004	5.28482378	0.982487956	0.330643126	0.895604143	-6.204120392
ENSG00000071575.11	TRIB2	0.683143883	7.781095937	1.780326873	0.081167867	0.716262186	-5.547955866
ENSG00000071626.17	DAZAP1	0.149677526	6.316056578	1.315017113	0.19457101	0.818725894	-5.999985459
ENSG00000224057.1	EGFR-AS1	-1.94398891	-5.984681835	-4.535761483	3.67E-05	0.057137201	1.994073317
ENSG00000259920.1	AC007938.1	-1.942905139	-5.139920352	-2.936312512	0.005029999	0.376398523	-2.1652517
ENSG00000071794.16	HLTF	-0.315519901	5.33778056	-1.122671419	0.266999525	0.870190394	-6.082148145
ENSG00000071859.15	FAM50A	-0.077732776	5.776455066	-0.510768198	0.611786631	1	-6.641539157
ENSG00000071889.16	FAM3A	0.178280532	4.342775716	1.321964754	0.192263888	0.816842706	-5.68111831
ENSG00000263096.1	AC007638.2	-1.942327267	-6.058252291	-5.252292371	3.17E-06	0.02406393	4.313116592
ENSG00000071909.18	MYO3B	-0.616358939	-2.842099105	-1.058720052	0.294872597	0.886621192	-5.222503414
ENSG00000071967.12	CYBRD1	-0.439969942	6.704555248	-1.120150182	0.268061814	0.871551682	-6.318837966
ENSG00000071991.9	CDH19	0.18167191	5.517124307	0.217965385	0.82835322	1	-6.69788335
ENSG00000071994.11	PDCD2	-0.175280619	5.643305231	-1.082251959	0.284390944	0.882832549	-6.171341675
ENSG00000072041.17	SLC6A15	0.657651125	4.892655427	0.667988678	0.507247325	0.997704261	-6.380159969
ENSG00000072042.13	RDH11	-0.194638347	6.470870911	-1.224374326	0.22661329	0.849037204	-6.150492381
ENSG00000072062.14	PRKACA	-0.045286952	6.231463503	-0.569412805	0.571654158	1	-6.686579435
ENSG00000072071.16	ADGRL1	0.347138328	4.271246943	1.248771413	0.217629435	0.841441741	-5.756288345
ENSG00000072080.11	SPP2	-1.215514445	-5.439148652	-1.298480231	0.200146575	0.824415795	-5.200007153
ENSG00000072110.13	ACTN1	-0.095912864	7.460453615	-0.393460698	0.695670929	1	-6.995277621
ENSG00000072121.16	ZFYVE26	0.14406015	5.890412014	0.853557612	0.397466799	0.937734475	-6.42142261
ENSG00000072133.11	RPS6KA6	0.301161891	-0.606413227	0.412112041	0.682038728	1	-5.813650803
ENSG00000072134.15	EPN2	0.156927165	3.591931718	0.614383161	0.541779289	1	-6.242378065
ENSG00000072135.13	PTPN18	-0.039479896	5.819618203	-0.197512821	0.844236058	1	-6.759957212
ENSG00000072163.19	LIMS2	-0.198514214	3.262436533	-0.494008896	0.62348764	1	-6.271564447
ENSG00000072182.12	ASIC4	0.743507203	-2.617815784	0.964827119	0.339327175	0.899814215	-5.30870818
ENSG00000072195.15	SPEG	-0.107462475	0.625368226	-0.230067734	0.818988402	1	-6.012505596
ENSG00000072201.14	LNX1	-0.276999103	1.880129095	-1.084864431	0.283243511	0.882036685	-5.634913687
ENSG00000072210.19	ALDH3A2	-0.276130062	6.221010666	-1.256755899	0.214747338	0.83862094	-6.071416286
ENSG00000072274.13	TFRC	-0.052132246	7.06027442	-0.210106826	0.834447771	1	-6.974805741
ENSG00000072310.17	SREBF1	-0.243545316	5.616811544	-1.051080195	0.298332238	0.887709057	-6.201838196
ENSG00000234174.1	AC016683.1	-1.940058728	-5.846544987	-5.044709711	6.52E-06	0.028427437	3.735747202
ENSG00000072364.13	AFF4	0.064411083	7.305613218	0.427955002	0.670542363	1	-6.94770148
ENSG00000072401.15	UBE2D1	-0.210618036	4.953852762	-1.412563196	0.164048401	0.789847803	-5.662197029
ENSG00000072415.9	MPP5	-0.215271117	5.267860355	-1.556602544	0.125943658	0.77141603	-5.506154787
ENSG00000072422.17	RHOBTB1	-0.199981165	4.64788503	-0.764580168	0.448155638	0.963768301	-6.305422746
ENSG00000072501.18	SMC1A	0.045142198	6.844512615	0.294858269	0.769336776	1	-6.911216729
ENSG00000072506.13	HSD17B10	0.00478554	5.586904734	0.04393794	0.965130853	1	-6.738138734
ENSG00000072518.20	MARK2	0.040462415	4.929947716	0.317634831	0.752099607	1	-6.582377424
ENSG00000072571.20	HMMR	0.170318708	4.07719652	0.585457903	0.560902802	1	-6.328552459
ENSG00000072609.17	CHFR	0.072324268	4.763163832	0.459837972	0.647648351	1	-6.500396171
ENSG00000258636.2	AL121821.2	-1.939074375	-2.766072365	-2.309864731	0.025111088	0.553626966	-3.437382691
ENSG00000072682.18	P4HA2	-0.283971411	5.063618647	-0.729014459	0.469432318	0.975347218	-6.397433136
ENSG00000072694.21	FCGR2B	0.019706944	3.91057999	0.03989437	0.968338005	1	-6.478586646
ENSG00000072736.19	NFATC3	-0.021559874	4.613275301	-0.124660706	0.901297652	1	-6.578128808
ENSG00000072756.17	TRNT1	0.072511591	4.670593402	0.533939926	0.595775798	1	-6.449176767
ENSG00000072778.20	ACADVL	-0.179227491	7.404884852	-0.982586649	0.330595017	0.895555862	-6.583075224
ENSG00000139344.8	AMDHD1	-1.938933001	0.073882248	-2.830322357	0.006704248	0.406215631	-2.460292757
ENSG00000072803.17	FBXW11	-0.033400347	6.202526311	-0.258940738	0.79675604	1	-6.810932747
ENSG00000072818.12	ACAP1	-0.285931023	2.668039617	-0.614367035	0.541789856	1	-6.125199909
ENSG00000072832.15	CRMP1	0.64262382	3.390412909	1.985587075	0.052639508	0.652211467	-4.507345278
ENSG00000072840.13	EVC	0.229118439	4.883238973	0.902346169	0.371248244	0.91913106	-6.215270055
ENSG00000072849.11	DERL2	-0.031369839	5.605988574	-0.249542582	0.803974999	1	-6.711989418
ENSG00000072858.10	SIDT1	-0.374192595	1.627974487	-0.86732206	0.389955761	0.933300171	-5.807907452
ENSG00000072864.15	NDE1	0.20742437	5.177245601	1.092661862	0.279838011	0.88034702	-6.073969079
ENSG00000161944.16	ASGR2	-1.937088919	-0.895252446	-2.599648665	0.012270026	0.478105477	-2.922197945
ENSG00000072954.7	TMEM38A	-0.137141057	0.521037523	-0.350978952	0.727095356	1	-5.967730076
ENSG00000072958.8	AP1M1	0.017377493	5.620755341	0.140278567	0.889009846	1	-6.734021066
ENSG00000073008.15	PVR	-0.00476384	4.96159803	-0.018978941	0.984934292	1	-6.639553299
ENSG00000073050.12	XRCC1	0.252782381	4.38394035	1.605144535	0.114831422	0.761849519	-5.287934524
ENSG00000073060.16	SCARB1	0.10433966	6.656753237	0.353337757	0.725337448	1	-6.855630962
ENSG00000073067.14	CYP2W1	-0.214747276	-4.978183298	-0.403036106	0.688659286	1	-5.835649816
ENSG00000073111.14	MCM2	0.23759576	3.977117707	0.950353135	0.346555641	0.904335056	-6.036133582
ENSG00000186212.4	SOWAHB	-1.936160344	-3.948318508	-2.272437949	0.027443293	0.562943917	-3.501889146
ENSG00000073150.14	PANX2	0.182261096	-1.34102803	0.311015319	0.757096535	1	-5.781523534
ENSG00000073169.14	SELENOO	0.197136315	3.419657337	1.105537561	0.274277573	0.876103667	-5.804817169
ENSG00000073282.13	TP63	-1.296392795	0.061012412	-1.833459777	0.072757753	0.700379737	-4.437593304
ENSG00000188112.9	C6orf132	-1.934864486	-0.027449982	-2.605457617	0.012089074	0.476554156	-2.958939846
ENSG00000073350.14	LLGL2	-0.622648812	1.994198405	-1.525639984	0.133471737	0.780495439	-5.111800687
ENSG00000073417.15	PDE8A	-0.180572944	5.657066115	-1.09581794	0.27846779	0.879101821	-6.15950276
ENSG00000073464.12	CLCN4	-0.011909874	2.539401569	-0.025432002	0.979812759	1	-6.286729378
ENSG00000073536.18	NLE1	0.371066649	4.089082263	1.760612582	0.084488615	0.722619994	-4.996270376
ENSG00000073578.17	SDHA	0.016472318	4.672062151	0.08865637	0.929713158	1	-6.590600445
ENSG00000073584.20	SMARCE1	0.110399514	3.942922396	0.812768114	0.420247654	0.948251349	-6.154181904
ENSG00000073598.6	FNDC8	0.074650526	-4.944704904	0.151731819	0.880015926	1	-5.861608741
ENSG00000073605.18	GSDMB	-0.262009049	2.342041681	-0.835674046	0.407358828	0.941475188	-5.925356538
ENSG00000073614.13	KDM5A	-0.163924352	6.275791232	-1.156700818	0.252953075	0.865022911	-6.195165065
ENSG00000073670.14	ADAM11	0.779446724	0.20028927	1.283016142	0.205468426	0.829489215	-5.194767527
ENSG00000073711.11	PPP2R3A	-0.157082976	4.552817004	-0.580895732	0.563949497	1	-6.411250538
ENSG00000073712.15	FERMT2	-0.294016018	6.156281449	-1.628402159	0.109796179	0.757473779	-5.541319451
ENSG00000073734.10	ABCB11	-0.896143141	-3.472993342	-0.978145399	0.332764555	0.896406219	-5.279072687
ENSG00000073737.16	DHRS9	-0.550256123	1.777900363	-0.986454308	0.328713378	0.894148344	-5.724745919
ENSG00000073754.6	CD5L	-0.749274675	-1.054653671	-0.694255212	0.49077171	0.989190329	-5.643461595
ENSG00000163217.2	BMP10	-1.934407825	-5.210941197	-2.642878064	0.010980652	0.460390575	-2.828978059
ENSG00000073792.16	IGF2BP2	0.107361665	5.249527236	0.29823586	0.766772963	1	-6.636166804
ENSG00000073803.14	MAP3K13	-0.271020846	4.831983205	-1.043396638	0.301839742	0.887709057	-6.085984007
ENSG00000073849.15	ST6GAL1	-0.034377904	6.800714994	-0.098372422	0.922034327	1	-6.946727339
ENSG00000073861.3	TBX21	-0.769050226	0.068051085	-1.450275481	0.153296559	0.788152027	-5.000951102
ENSG00000073905.8	VDAC1P1	-0.042418008	-1.35034336	-0.122878804	0.902701224	1	-5.822214718
ENSG00000073910.22	FRY	-0.516389724	3.831575896	-1.653454562	0.10457507	0.751090914	-5.156100366
ENSG00000073921.18	PICALM	-0.026046295	8.000186694	-0.191505974	0.848913534	1	-7.158378974
ENSG00000073969.18	NSF	-0.11568815	5.633133818	-0.946162031	0.348667457	0.905483153	-6.304452509
ENSG00000074047.21	GLI2	-0.658990706	0.709438399	-1.295844946	0.201046085	0.824805639	-5.263095697
ENSG00000074054.18	CLASP1	0.03448918	6.04879052	0.246458588	0.806347686	1	-6.785402097
ENSG00000074071.15	MRPS34	0.27053503	4.931615813	1.698155617	0.095764593	0.740511599	-5.221839077
ENSG00000074181.9	NOTCH3	-0.317057233	5.053269395	-0.92346971	0.360247612	0.913095854	-6.237445498
ENSG00000074201.9	CLNS1A	0.033137277	6.632836548	0.145112398	0.885212106	1	-6.906093717
ENSG00000074211.14	PPP2R2C	-0.9831016	-2.092941804	-1.024693798	0.310495334	0.887709057	-5.302144154
ENSG00000074219.14	TEAD2	0.306567089	4.857716353	1.058237161	0.295090447	0.886850067	-6.059271365
ENSG00000074266.21	EED	0.226908555	4.719111093	1.364168725	0.178692545	0.801527789	-5.680017686
ENSG00000074276.10	CDHR2	-0.110049589	-1.730875741	-0.145503908	0.884904631	1	-5.789908087
ENSG00000074317.11	SNCB	0.713682011	-2.827539557	0.882561974	0.381744083	0.927683281	-5.36843341
ENSG00000074319.13	TSG101	-0.073163473	6.248380136	-0.612500536	0.543013689	1	-6.664591521
ENSG00000074356.17	NCBP3	0.173879775	5.683219998	1.264327732	0.212040477	0.83595597	-5.958441642
ENSG00000074370.18	ATP2A3	-0.237213376	3.748904702	-0.475478979	0.636539717	1	-6.351398706
ENSG00000074410.14	CA12	-0.470879252	2.956349604	-0.727739522	0.470205578	0.976073977	-6.093160422
ENSG00000074416.14	MGLL	-0.205850774	5.464468221	-0.562617362	0.576237847	1	-6.568014419
ENSG00000074527.13	NTN4	-0.551664813	3.407354282	-1.402159959	0.167115166	0.790212185	-5.464175796
ENSG00000173467.9	AGR3	-1.93263326	-5.523676088	-2.014707361	0.049390668	0.641645068	-4.206323922
ENSG00000074590.13	NUAK1	-0.448721343	3.500804829	-1.152733325	0.254562903	0.865656005	-5.779759677
ENSG00000074603.19	DPP8	-0.109822404	5.992962734	-0.83048021	0.410259837	0.9434833	-6.465663752
ENSG00000074621.14	SLC24A1	-0.160725655	4.13779641	-0.887866408	0.378911744	0.925376242	-6.127163859
ENSG00000232624.8	LINC01517	-1.929318458	-3.163030663	-2.42170804	0.019159834	0.524763158	-3.214518251
ENSG00000074660.16	SCARF1	-0.009655949	2.650843204	-0.038566601	0.969391241	1	-6.300809777
ENSG00000074695.6	LMAN1	-0.314736762	7.583867651	-1.833335163	0.072776584	0.700393808	-5.45860483
ENSG00000074696.13	HACD3	0.019462561	7.464708977	0.110272686	0.91263953	1	-7.065443546
ENSG00000074706.13	IPCEF1	-0.757940448	1.336655067	-1.648208852	0.105651171	0.753162176	-4.855052908
ENSG00000074755.15	ZZEF1	-0.131482713	5.995778311	-0.905566124	0.369557625	0.917745484	-6.402654428
ENSG00000074771.4	NOX3	0.034626986	-5.872361183	0.125218572	0.900858297	1	-6.481076876
ENSG00000074800.16	ENO1	0.056986354	9.798558353	0.258662045	0.796969857	1	-7.524355943
ENSG00000074803.20	SLC12A1	-0.53866407	-3.369339508	-0.800453918	0.427277589	0.952713902	-5.417384112
ENSG00000074842.8	MYDGF	-0.133450257	6.102164833	-0.846638318	0.401276278	0.939662309	-6.4708782
ENSG00000074855.11	ANO8	0.068130466	2.54125815	0.308481215	0.759012263	1	-6.237690474
ENSG00000074935.14	TUBE1	-0.253377726	3.931262329	-1.301009222	0.199286198	0.824158074	-5.660405233
ENSG00000074964.17	ARHGEF10L	-0.284923078	4.405247951	-1.326336937	0.190822668	0.814938788	-5.697033723
ENSG00000074966.11	TXK	-0.29391544	0.624656953	-0.675310434	0.502624868	0.99370827	-5.823683179
ENSG00000075035.10	WSCD2	-0.532915863	-2.773838449	-0.736235045	0.465066676	0.972131	-5.484823586
ENSG00000075043.18	KCNQ2	1.012836608	-3.537805598	1.148330892	0.25635779	0.86595497	-5.126243985
ENSG00000075073.15	TACR2	0.800077934	0.431366943	1.92148329	0.060445072	0.674529932	-4.292036244
ENSG00000075089.9	ACTR6	-0.022920752	4.873749552	-0.173868365	0.862678878	1	-6.610504887
ENSG00000075131.10	TIPIN	0.243448499	2.968876189	1.165122685	0.249560122	0.863062456	-5.675923411
ENSG00000075142.14	SRI	0.048548405	6.348950596	0.420303015	0.676085276	1	-6.777560598
ENSG00000075151.20	EIF4G3	-0.200731155	6.58205323	-1.337330503	0.187235041	0.811182214	-6.028518501
ENSG00000075188.9	NUP37	0.031544404	4.397218176	0.229898806	0.819118939	1	-6.524424625
ENSG00000075213.11	SEMA3A	-1.293000736	2.585476128	-1.968197459	0.054666102	0.658827518	-4.477939493
ENSG00000075218.19	GTSE1	0.245643893	3.743255733	0.796914942	0.429310912	0.954231567	-6.133370303
ENSG00000075223.14	SEMA3C	-0.831617174	6.781174505	-1.662697952	0.102700725	0.747153525	-5.606966723
ENSG00000075234.17	TTC38	-0.308198958	4.576031295	-1.626252464	0.110253915	0.758623874	-5.299438816
ENSG00000075239.14	ACAT1	-0.310121204	5.981208786	-1.378078691	0.174384233	0.797465136	-5.876519779
ENSG00000075240.17	GRAMD4	0.015793489	5.180893901	0.069258581	0.945063161	1	-6.671225558
ENSG00000075275.17	CELSR1	-0.034274591	4.661813566	-0.074365946	0.941019282	1	-6.589939684
ENSG00000075290.8	WNT8B	-0.198537898	-4.525379358	-0.361808566	0.719036893	1	-5.690417451
ENSG00000075292.19	ZNF638	-0.056304651	6.868275867	-0.42720352	0.671085906	1	-6.870691955
ENSG00000075303.13	SLC25A40	0.054549398	5.355173033	0.338466781	0.736444665	1	-6.642823725
ENSG00000075336.12	TIMM21	0.054900736	4.676764979	0.41277753	0.681554262	1	-6.507813832
ENSG00000075340.23	ADD2	0.1669581	1.214688401	0.266998152	0.790581148	1	-6.06991254
ENSG00000075388.4	FGF4	0.242737574	-6.311243416	1.184363205	0.241931888	0.858935654	-6.314582087
ENSG00000075391.16	RASAL2	0.091306127	5.449610131	0.399315948	0.691380159	1	-6.634471707
ENSG00000075399.14	VPS9D1	0.127977455	2.857501323	0.693049381	0.491521521	0.989897738	-6.090379098
ENSG00000075407.18	ZNF37A	-0.08140631	5.012942144	-0.42806747	0.67046103	1	-6.557600376
ENSG00000075413.18	MARK3	0.059007758	6.139198669	0.597312517	0.553024686	1	-6.650887733
ENSG00000075415.13	SLC25A3	0.125984384	8.634383383	0.896138923	0.374521254	0.922489138	-6.895126788
ENSG00000198774.5	RASSF9	-1.925780027	0.64007524	-3.697530244	0.000545984	0.196424808	-0.275555872
ENSG00000133477.17	FAM83F	-1.92198371	-2.851868767	-2.29942161	0.025743378	0.556205489	-3.454925403
ENSG00000187045.18	TMPRSS6	-1.920911849	-3.302471162	-2.556082454	0.013707905	0.486341283	-2.944956425
ENSG00000075461.6	CACNG4	1.387633713	-3.252518229	1.615644602	0.112535448	0.76017256	-4.566514556
ENSG00000075539.15	FRYL	-0.107294578	6.013814617	-0.754431045	0.454168996	0.965875447	-6.529695337
ENSG00000075568.17	TMEM131	0.01707466	6.392871715	0.121467795	0.903812873	1	-6.868866462
ENSG00000075618.18	FSCN1	0.533786378	6.006986768	1.538810977	0.130226645	0.777843161	-5.625770335
ENSG00000075624.16	ACTB	0.008146781	11.19891915	0.042008011	0.966661505	1	-7.910269818
ENSG00000075643.6	MOCOS	-0.825290007	3.282112176	-1.962412121	0.055355032	0.660050003	-4.568889959
ENSG00000119698.12	PPP4R4	-1.916371909	-2.184241043	-2.521677334	0.014950009	0.49667458	-3.034805676
ENSG00000075673.11	ATP12A	0.555486163	-4.32174787	0.692931209	0.491595037	0.989897738	-5.527471532
ENSG00000075702.18	WDR62	0.549213791	2.667195197	1.870738142	0.067306172	0.689562027	-4.622664704
ENSG00000075711.21	DLG1	-0.067821016	6.065635511	-0.571712793	0.570106818	1	-6.658075834
ENSG00000075785.13	RAB7A	0.092926064	8.630613132	0.796722587	0.429421596	0.954231567	-6.980188834
ENSG00000075790.10	BCAP29	0.028037914	0.978886907	0.136091116	0.892301878	1	-6.070188166
ENSG00000075826.17	SEC31B	0.354222987	2.890941018	1.185475214	0.241496238	0.858935654	-5.640312902
ENSG00000075856.12	SART3	0.035246753	5.659247389	0.385706713	0.701368575	1	-6.675679628
ENSG00000075884.14	ARHGAP15	-0.63364275	3.393179532	-1.504995025	0.138687667	0.782043681	-5.320582571
ENSG00000075886.11	TUBA3D	0.169129276	-2.938815632	0.37498214	0.709277563	1	-5.652885448
ENSG00000075891.22	PAX2	-0.893474972	-5.433889234	-1.373869188	0.175679519	0.79953408	-5.113125276
ENSG00000075914.13	EXOSC7	0.291770415	4.515965219	1.916352337	0.061110545	0.676060481	-4.790822916
ENSG00000075945.13	KIFAP3	0.072647915	6.065497595	0.371625193	0.71175989	1	-6.747622874
ENSG00000075975.16	MKRN2	0.020817278	5.580352312	0.151096144	0.880514698	1	-6.726140072
ENSG00000076003.5	MCM6	0.125919899	5.933501904	0.685690579	0.496111083	0.990609815	-6.556345616
ENSG00000076043.10	REXO2	-0.019265966	5.420141312	-0.113173015	0.910351687	1	-6.705922133
ENSG00000076053.10	RBM7	-0.118728211	4.714921702	-1.012272723	0.316336191	0.890125852	-6.096117906
ENSG00000076067.13	RBMS2	-0.238211399	5.215349369	-1.86004964	0.068832668	0.692653693	-5.007143102
ENSG00000076108.11	BAZ2A	-0.128167061	6.764468839	-0.835469733	0.407472708	0.941475188	-6.596710965
ENSG00000076201.15	PTPN23	0.239845981	5.448392589	1.714682622	0.092666197	0.736421784	-5.274121396
ENSG00000076242.16	MLH1	0.050373272	5.357479809	0.483446998	0.630912636	1	-6.583132524
ENSG00000076248.11	UNG	0.142184253	5.277484197	0.968065804	0.337723482	0.898945092	-6.218455584
ENSG00000076258.10	FMO4	-0.006354821	2.985800976	-0.024813352	0.980303723	1	-6.348444946
ENSG00000076321.11	KLHL20	-0.036904854	4.848680874	-0.23125052	0.818074563	1	-6.595909308
ENSG00000076344.16	RGS11	-0.256188128	0.024787408	-0.372785675	0.710901403	1	-5.904384097
ENSG00000076351.13	SLC46A1	-0.249826407	2.824311693	-0.952858735	0.345297135	0.903485466	-5.887191135
ENSG00000076356.7	PLXNA2	0.202145819	4.755514068	0.559634874	0.578255235	1	-6.445314243
ENSG00000076382.17	SPAG5	0.047466952	4.59666614	0.202378924	0.840451005	1	-6.55970651
ENSG00000076513.17	ANKRD13A	0.169578115	6.116665893	1.223879074	0.226798442	0.849037204	-6.079667833
ENSG00000076554.15	TPD52	-0.53500567	5.306288897	-1.344035456	0.18507229	0.80875757	-5.817625434
ENSG00000276490.1	AL583836.1	-1.910065432	-6.15593326	-5.167880157	4.26E-06	0.028427437	3.997545296
ENSG00000241388.5	HNF1A-AS1	-1.909181698	-5.453448686	-2.458873957	0.017483653	0.516196185	-3.273802978
ENSG00000076641.4	PAG1	0.512344982	6.841091751	1.456201996	0.151658265	0.784768835	-5.88823646
ENSG00000076650.7	GPATCH1	0.049124019	3.508720461	0.399709457	0.691092157	1	-6.340958135
ENSG00000076662.10	ICAM3	-0.746981787	0.246146124	-1.301734841	0.199039853	0.82388709	-5.207110013
ENSG00000228742.11	LINC02577	-1.908412387	-3.371635213	-2.127032298	0.038430992	0.598724302	-3.760808512
ENSG00000076706.17	MCAM	0.384385873	7.464317542	0.935793556	0.353928055	0.909464782	-6.617276466
ENSG00000076716.9	GPC4	0.092805592	3.525403709	0.194331071	0.846712964	1	-6.40355872
ENSG00000076770.14	MBNL3	-0.184423688	4.92123158	-0.460326458	0.647300173	1	-6.533684226
ENSG00000076826.9	CAMSAP3	-0.943022345	-1.445232108	-1.122480179	0.267079997	0.870312403	-5.254150074
ENSG00000076864.19	RAP1GAP	0.691805521	3.689629954	1.165689431	0.249332977	0.862859072	-5.762830645
ENSG00000076924.12	XAB2	0.128147015	4.940630042	0.95017344	0.346646014	0.904335056	-6.183240186
ENSG00000076928.18	ARHGEF1	0.207323796	5.866926301	0.937452457	0.353082931	0.90902264	-6.340411478
ENSG00000076944.16	STXBP2	-0.228143671	3.477081248	-0.556188129	0.580590907	1	-6.269859428
ENSG00000076984.17	MAP2K7	0.22528407	4.56304378	1.896632379	0.063726676	0.679989971	-4.834417451
ENSG00000077009.13	NMRK2	1.039495749	-2.665151915	1.034572969	0.305902469	0.887709057	-5.244758804
ENSG00000077044.10	DGKD	-0.062299675	4.808902953	-0.332934112	0.740591727	1	-6.562782773
ENSG00000077063.11	CTTNBP2	-1.459581299	1.618614666	-1.941428868	0.057916666	0.667922371	-4.41555485
ENSG00000138696.11	BMPR1B	-1.907902866	1.149686796	-2.279574625	0.026984252	0.560508981	-3.734921209
ENSG00000077092.19	RARB	-0.383682775	3.202698936	-0.917424006	0.363374324	0.914751338	-5.973969599
ENSG00000077097.15	TOP2B	-0.036405044	7.550936149	-0.258744456	0.796906628	1	-7.055584687
ENSG00000198049.7	AVPR1B	-1.905395108	-5.741454229	-3.47789643	0.001063557	0.252050628	-1.009648711
ENSG00000077150.20	NFKB2	-0.48094208	4.900824913	-1.879851766	0.066027363	0.686570191	-4.93059913
ENSG00000077152.11	UBE2T	0.551732703	4.173863055	1.896885953	0.06369244	0.679989971	-4.769890745
ENSG00000077157.22	PPP1R12B	-0.123202146	5.703381112	-0.370332528	0.712716607	1	-6.69450627
ENSG00000077232.18	DNAJC10	0.083844384	7.463415388	0.559523159	0.578330867	1	-6.910789501
ENSG00000077235.18	GTF3C1	0.022232551	6.167723039	0.172597219	0.863672665	1	-6.821838219
ENSG00000174358.16	SLC6A19	-1.905173719	-5.701364735	-3.025616613	0.003930811	0.359011135	-2.135994702
ENSG00000077254.14	USP33	-0.083879375	6.501348178	-0.808153216	0.42287397	0.949670217	-6.570559864
ENSG00000077264.15	PAK3	-0.1056671	0.404213774	-0.164794543	0.869777639	1	-5.998519535
ENSG00000077274.9	CAPN6	-0.533935723	-1.098160594	-0.566432631	0.573662157	1	-5.709435909
ENSG00000077279.19	DCX	0.42951186	-3.003745364	0.469550394	0.640740624	1	-5.613647208
ENSG00000211625.2	IGKV3D-20	-1.903221707	-1.742266208	-2.056957229	0.044985833	0.623417982	-3.938052452
ENSG00000077327.16	SPAG6	-0.669029121	-3.624514683	-0.960556279	0.341449642	0.901386664	-5.289025493
ENSG00000204019.5	CT83	-1.902964618	-5.994275872	-4.687178291	2.21E-05	0.047042335	2.561839562
ENSG00000077380.15	DYNC1I2	0.109996266	6.502567328	0.872411731	0.387201076	0.931410415	-6.510528851
ENSG00000077420.16	APBB1IP	-0.74749328	3.903329421	-1.884210837	0.065423036	0.685545807	-4.788402133
ENSG00000139874.6	SSTR1	-1.897924229	-3.507844712	-2.258090727	0.028387179	0.56564328	-3.525124356
ENSG00000077458.13	FAM76B	0.168851643	4.932458167	0.828573588	0.411327946	0.944329643	-6.287574199
ENSG00000077463.15	SIRT6	0.273965384	3.005271153	1.468924069	0.148187878	0.783585098	-5.298575688
ENSG00000077498.9	TYR	0.816143728	7.422429599	0.694469335	0.490638631	0.989069876	-6.784557663
ENSG00000077514.9	POLD3	0.078632779	4.624943412	0.440095028	0.66178632	1	-6.487205858
ENSG00000077522.13	ACTN2	-0.186493307	-0.771690376	-0.228850349	0.819929238	1	-5.859914733
ENSG00000077549.19	CAPZB	-0.060291614	7.623426946	-0.411864823	0.682218734	1	-7.018384945
ENSG00000077585.14	GPR137B	0.099617544	6.960851377	0.35061191	0.727369028	1	-6.912934573
ENSG00000077616.11	NAALAD2	-0.058921843	0.851814773	-0.196206411	0.845252872	1	-6.046445679
ENSG00000077684.16	JADE1	0.014572635	5.207221319	0.073244728	0.941906903	1	-6.675069666
ENSG00000077713.19	SLC25A43	0.008972015	4.944211063	0.044060583	0.965033588	1	-6.635163359
ENSG00000077721.16	UBE2A	-0.042584218	6.381902456	-0.387072446	0.700363764	1	-6.799512064
ENSG00000077782.21	FGFR1	0.052533556	5.759720906	0.124030095	0.901794337	1	-6.758203662
ENSG00000077800.13	FKBP6	0.499858104	-4.712565197	1.031916418	0.307132924	0.887709057	-5.324218058
ENSG00000077935.17	SMC1B	0.318929394	-0.190856897	0.479655781	0.633587302	1	-5.826186123
ENSG00000077942.19	FBLN1	0.022520157	5.778876953	0.042297187	0.966432147	1	-6.769898626
ENSG00000008323.15	PLEKHG6	-1.897797028	-1.756745759	-3.184642625	0.00250931	0.319155806	-1.557160399
ENSG00000077984.6	CST7	-0.870367169	2.12497864	-1.43805	0.156719892	0.789847803	-5.253340636
ENSG00000078018.20	MAP2	0.47313584	4.329155865	0.941801621	0.350873507	0.907279233	-6.088122603
ENSG00000078043.16	PIAS2	0.247547704	4.925191982	1.80583741	0.077033488	0.708649682	-5.043635476
ENSG00000078053.17	AMPH	-0.710003333	0.139279525	-0.935298355	0.354180589	0.909558571	-5.577337455
ENSG00000078061.13	ARAF	-0.062082303	5.355855654	-0.513953111	0.609574359	1	-6.571661812
ENSG00000078070.13	MCCC1	-0.200959883	4.722784387	-1.315106559	0.194541175	0.818725894	-5.756918206
ENSG00000078081.8	LAMP3	-0.884734565	1.913066991	-1.467080313	0.148686919	0.783585098	-5.187547049
ENSG00000078098.14	FAP	-0.68581468	4.152159778	-1.286793748	0.204158707	0.827837495	-5.717595138
ENSG00000135378.4	PRRG4	-1.896081502	2.68029487	-4.313991302	7.66E-05	0.078743738	1.430358525
ENSG00000078124.12	ACER3	-0.191067915	5.937873487	-0.967553137	0.337977004	0.899290682	-6.336009665
ENSG00000078140.14	UBE2K	-0.010964669	6.697676911	-0.089117598	0.929348481	1	-6.927317023
ENSG00000078142.13	PIK3C3	-0.187839051	5.799562903	-1.399831646	0.167807571	0.790602006	-5.812541609
ENSG00000078177.14	N4BP2	-0.052914066	4.618127171	-0.258382	0.797184727	1	-6.554662489
ENSG00000078237.7	TIGAR	-0.181742982	3.636883487	-0.829340784	0.410897951	0.944011032	-6.105140476
ENSG00000078246.17	TULP3	-0.086979798	5.054265474	-0.44415958	0.658865288	1	-6.557298981
ENSG00000078269.15	SYNJ2	-0.529808667	3.802817498	-1.742815844	0.087582921	0.727523071	-5.009789561
ENSG00000078295.17	ADCY2	-1.131137754	-0.202314081	-1.062028242	0.293383141	0.885667602	-5.428563408
ENSG00000078304.19	PPP2R5C	0.152917117	7.236706641	1.685150781	0.09826233	0.743811489	-5.626223311
ENSG00000078319.9	PMS2P1	0.281300552	3.353974086	1.934227314	0.058818928	0.670767961	-4.604236017
ENSG00000229056.2	HECW2-AS1	-1.89443762	-1.645377315	-2.345827857	0.02303835	0.544348983	-3.406016728
ENSG00000078369.18	GNB1	0.147188442	8.73246466	0.981416489	0.33116572	0.895909937	-6.835116235
ENSG00000078399.19	HOXA9	0.839162828	-0.93385255	1.175758792	0.245322106	0.859149091	-5.21270106
ENSG00000171903.16	CYP4F11	-1.89395641	-2.938030113	-2.180143687	0.034035691	0.584252728	-3.674502854
ENSG00000078403.17	MLLT10	0.033060263	5.425971872	0.266516332	0.79095002	1	-6.676648324
ENSG00000078487.17	ZCWPW1	0.162962225	2.342638413	0.65965225	0.512538266	0.998448041	-6.041968823
ENSG00000078549.14	ADCYAP1R1	0.266853054	-0.444375468	0.409890766	0.683656761	1	-5.830912608
ENSG00000078579.9	FGF20	-0.348510725	-4.762893007	-0.633644955	0.529233186	1	-5.598210566
ENSG00000078589.13	P2RY10	-1.135928516	1.268249032	-1.542648932	0.129293006	0.776078633	-5.008911202
ENSG00000078596.11	ITM2A	-0.346681332	4.101850078	-0.808814764	0.422496879	0.949343241	-6.192567206
ENSG00000078618.21	NRDC	-0.078712628	7.216232737	-0.695470168	0.490016867	0.988621373	-6.783744806
ENSG00000078668.14	VDAC3	-0.047047776	6.616536244	-0.296778991	0.767878501	1	-6.87303345
ENSG00000078674.17	PCM1	-0.153611312	7.165908163	-1.046329581	0.300497545	0.887709057	-6.473012504
ENSG00000078687.17	TNRC6C	0.121967155	4.388199834	0.616714888	0.540252425	1	-6.358033126
ENSG00000078699.22	CBFA2T2	0.162198886	5.031176285	1.14776596	0.256588769	0.86595497	-5.993212744
ENSG00000078725.13	BRINP1	-1.274924581	-4.159177622	-1.806986961	0.076851426	0.708461713	-4.285814122
ENSG00000078747.15	ITCH	-0.094376644	6.43947581	-0.914939916	0.364664102	0.914790228	-6.469090101
ENSG00000078795.16	PKD2L2	0.264027349	-2.357867329	0.604423565	0.548325932	1	-5.580598048
ENSG00000078804.13	TP53INP2	-0.074244325	4.908437964	-0.336412045	0.737983895	1	-6.576300394
ENSG00000078808.18	SDF4	0.036328374	6.73498939	0.2537347	0.800752758	1	-6.903524341
ENSG00000078814.17	MYH7B	0.367059674	-0.40092331	0.918668932	0.362729048	0.914457038	-5.517087665
ENSG00000078898.7	BPIFB2	-0.365583561	-5.744305347	-1.128085029	0.264728665	0.868105689	-5.72780237
ENSG00000078900.15	TP73	-0.115920329	-0.912181559	-0.227449611	0.821012106	1	-5.84492658
ENSG00000078902.16	TOLLIP	-0.026307089	5.561537707	-0.140245816	0.889035586	1	-6.726567057
ENSG00000078967.13	UBE2D4	0.178830766	4.076543465	1.063909672	0.292538384	0.884867186	-5.941250521
ENSG00000079101.16	CLUL1	-0.880431104	-1.571938936	-1.010683554	0.317088807	0.890125852	-5.351700361
ENSG00000205358.4	MT1H	-1.88441054	-2.606221481	-2.124320638	0.038668178	0.599528848	-3.783337229
ENSG00000079112.10	CDH17	-0.103794806	-3.200120581	-0.154044869	0.878201448	1	-5.69740911
ENSG00000232063.2	AL691447.2	-1.883663409	-2.128390437	-2.965839464	0.004638269	0.36741178	-2.069080383
ENSG00000079150.18	FKBP7	0.204994458	4.565659444	0.682307897	0.498228685	0.990965587	-6.33850112
ENSG00000079156.17	OSBPL6	-0.376880838	2.12863622	-0.908499542	0.368021751	0.917060917	-5.836887715
ENSG00000079215.14	SLC1A3	-0.399784023	4.762662587	-1.110854932	0.272004082	0.874881285	-6.007708132
ENSG00000079246.16	XRCC5	0.099031962	8.666608312	0.786153483	0.435529424	0.956080509	-6.995442012
ENSG00000079257.8	LXN	-0.493977816	4.169685797	-1.196452234	0.237226291	0.857680606	-5.825598191
ENSG00000079263.19	SP140	-0.870159568	1.874260752	-1.55115719	0.127242351	0.773404203	-5.06455122
ENSG00000079277.21	MKNK1	-0.051752541	5.026318841	-0.341267299	0.734348515	1	-6.592350909
ENSG00000079308.19	TNS1	-0.111512367	6.920792305	-0.388384381	0.699399042	1	-6.898808741
ENSG00000079313.15	REXO1	0.188619255	3.983997332	1.233371476	0.223268994	0.845854041	-5.738611787
ENSG00000079332.15	SAR1A	-0.149504451	6.879248848	-1.39469105	0.169344167	0.792081506	-6.003018093
ENSG00000079335.20	CDC14A	-0.04120464	3.261986915	-0.195989947	0.845421377	1	-6.368577157
ENSG00000079337.16	RAPGEF3	0.583639289	3.179452771	1.584162356	0.119533173	0.76666773	-5.148123875
ENSG00000079385.22	CEACAM1	0.210298882	4.866779309	0.353635305	0.725115804	1	-6.554643288
ENSG00000079387.14	SENP1	0.10312355	4.71601563	1.034679683	0.305853112	0.887709057	-6.067375036
ENSG00000079393.20	DUSP13	0.16053104	-5.37784324	0.284010521	0.777588385	1	-6.064107787
ENSG00000079432.7	CIC	0.287019931	5.635462063	1.702097326	0.095017965	0.739286395	-5.322333477
ENSG00000079435.10	LIPE	-0.45791243	1.49265344	-1.024041434	0.310800263	0.887709057	-5.649510924
ENSG00000079459.13	FDFT1	0.121535715	7.117571867	0.434095275	0.666107805	1	-6.907786597
ENSG00000169347.17	GP2	-1.88125459	-6.083311312	-4.345425534	6.91E-05	0.074816945	1.402757404
ENSG00000079482.13	OPHN1	-0.246401493	4.198301164	-0.702618591	0.485588665	0.986643181	-6.283383678
ENSG00000079557.5	AFM	-1.681201262	-5.144476523	-1.631870803	0.109060864	0.756364989	-4.661403121
ENSG00000079616.13	KIF22	0.24098949	4.792318429	1.584209462	0.119522446	0.76666773	-5.378706496
ENSG00000079689.14	SCGN	-0.824243615	-4.60047979	-0.967003921	0.338248739	0.899317455	-5.327450813
ENSG00000079691.18	CARMIL1	-0.181446218	4.48673035	-0.49212818	0.624806927	1	-6.450233349
ENSG00000198848.13	CES1	-1.878488811	1.305678679	-2.276881739	0.027156654	0.560508981	-3.756045056
ENSG00000079785.15	DDX1	-0.043285866	7.090949469	-0.351032434	0.727055481	1	-6.940475091
ENSG00000079805.17	DNM2	-0.00292963	6.61680666	-0.027613223	0.978081795	1	-6.91582229
ENSG00000130433.7	CACNG6	-1.877169181	-5.665013461	-3.493397432	0.001015319	0.248841179	-0.928502379
ENSG00000079841.18	RIMS1	-1.037347294	-4.314794404	-1.531095032	0.132119972	0.779574653	-4.683945935
ENSG00000233333.2	RNFT1P2	-1.876163734	-6.086350934	-5.093754538	5.50E-06	0.028427437	3.777352944
ENSG00000079950.14	STX7	-0.055127119	7.913166744	-0.267506206	0.790192244	1	-7.124761829
ENSG00000079974.17	RABL2B	0.217515425	3.703990648	1.404443147	0.166438331	0.789847803	-5.481887564
ENSG00000079999.14	KEAP1	-0.047409735	5.420384833	-0.448855554	0.655497147	1	-6.612363009
ENSG00000080007.8	DDX43	-0.874122731	-0.670503279	-1.222016962	0.227495595	0.849037204	-5.212359702
ENSG00000080031.10	PTPRH	-1.180717446	2.185754945	-1.864089552	0.068252289	0.691376493	-4.611448458
ENSG00000080166.16	DCT	-0.040722301	7.588578111	-0.032248876	0.974403419	1	-7.095234884
ENSG00000205865.4	FAM99B	-1.873463155	-6.120559673	-3.660038207	0.000612633	0.199827011	-0.706352117
ENSG00000080200.10	CRYBG3	-0.43597444	4.584042121	-1.92926354	0.059447804	0.672648335	-4.796603056
ENSG00000080224.17	EPHA6	-0.523819944	-4.403040631	-0.871801844	0.387530519	0.931648799	-5.387629707
ENSG00000184374.3	COLEC10	-1.87227724	-3.854057389	-2.286829229	0.026524639	0.560508981	-3.471750667
ENSG00000080298.15	RFX3	0.168948616	3.780277574	0.749137015	0.457324227	0.967857066	-6.178789477
ENSG00000080345.18	RIF1	0.187594789	6.546084111	1.16462289	0.249760557	0.863212312	-6.22121941
ENSG00000235200.3	LINC01702	-1.86591589	-6.05378099	-3.237333222	0.002156816	0.310811999	-1.840686467
ENSG00000080493.17	SLC4A4	-0.427720916	2.031165674	-0.756070376	0.453194529	0.965375473	-5.9506279
ENSG00000080503.24	SMARCA2	0.181978415	6.570450268	1.03505746	0.305678427	0.887709057	-6.366758583
ENSG00000080511.5	RDH8	-0.482185479	-3.661030381	-0.576979223	0.566571545	1	-5.551676658
ENSG00000080546.13	SESN1	-0.286007447	5.067019796	-1.545108535	0.128697494	0.775357647	-5.494369729
ENSG00000080561.13	MID2	-0.766047748	1.628020469	-1.084326764	0.283479397	0.882286542	-5.612753877
ENSG00000080572.13	PIH1D3	0	-6.401268295	0	1	1	-7.086074501
ENSG00000080573.7	COL5A3	-0.030360828	3.761791352	-0.061950702	0.950851861	1	-6.456014646
ENSG00000080603.17	SRCAP	0.111355478	2.10544748	0.703884707	0.484806683	0.986068445	-5.9828304
ENSG00000080608.10	PUM3	0.289663389	5.556373299	1.399439889	0.167924292	0.790602006	-5.758744657
ENSG00000080618.16	CPB2	-0.188876009	-0.851154938	-0.202212322	0.840580533	1	-5.85864699
ENSG00000080644.16	CHRNA3	-0.606703744	-1.078936366	-1.162470118	0.250625219	0.863715545	-5.236158351
ENSG00000080709.16	KCNN2	-0.221795527	1.759445756	-0.315218079	0.753922733	1	-6.137515309
ENSG00000080802.18	CNOT4	-0.034688593	4.916673749	-0.303792458	0.762560876	1	-6.586722911
ENSG00000080815.19	PSEN1	-0.114546248	6.561149277	-0.911559924	0.366423773	0.91578018	-6.493363381
ENSG00000080819.9	CPOX	0.2277303	5.564738446	1.115836605	0.269886214	0.873872221	-6.110098087
ENSG00000080822.17	CLDND1	0.045698354	6.332310883	0.333546159	0.740132577	1	-6.808132719
ENSG00000111249.14	CUX2	-1.865118189	-2.238591387	-2.438336795	0.018392748	0.519559104	-3.201528352
ENSG00000080824.19	HSP90AA1	0.234510571	10.86231741	1.089128304	0.281377711	0.881330289	-7.212623387
ENSG00000080839.12	RBL1	0.096064729	4.37953146	0.424627653	0.672950366	1	-6.455727511
ENSG00000283633.1	AP000547.3	-1.864770021	-1.714902744	-2.676538959	0.010063915	0.451074287	-2.723214937
ENSG00000080854.15	IGSF9B	0.528456505	1.267634554	0.922983334	0.36049851	0.913350209	-5.692636
ENSG00000080910.13	CFHR2	-1.026287233	-5.299100356	-1.008218579	0.318258589	0.890125852	-5.447142064
ENSG00000186479.5	RGS7BP	-1.862638708	-2.365181634	-2.609221555	0.011973129	0.476262356	-2.848641771
ENSG00000080986.13	NDC80	0.253042752	3.890860727	0.940865258	0.351348425	0.907855319	-6.031677617
ENSG00000081014.11	AP4E1	-0.171258915	4.286128535	-1.352004519	0.18252662	0.806419997	-5.643267229
ENSG00000081019.13	RSBN1	-0.028829317	4.841967737	-0.213995709	0.831430518	1	-6.598604396
ENSG00000081026.19	MAGI3	-0.27076895	3.665596394	-1.20625203	0.233460952	0.854743805	-5.738706593
ENSG00000081041.9	CXCL2	-1.249915166	0.355736966	-1.678864793	0.099488718	0.743850368	-4.711862961
ENSG00000257302.1	FAHD2P1	-1.86258197	-5.912761481	-3.730388358	0.000493344	0.196424808	-0.372841782
ENSG00000081052.13	COL4A4	-0.897946411	1.144520194	-1.633393274	0.108739386	0.756364989	-4.858482486
ENSG00000081059.20	TCF7	-0.094770671	3.574711151	-0.231631645	0.817780154	1	-6.406234292
ENSG00000081087.15	OSTM1	-0.509809295	7.268454324	-1.731819974	0.08954144	0.73106158	-5.576809978
ENSG00000081138.14	CDH7	0.03512904	-2.858565581	0.029521475	0.976567541	1	-5.720760005
ENSG00000081148.12	IMPG2	-0.172719303	-1.048741676	-0.429557267	0.669384043	1	-5.771988665
ENSG00000081154.12	PCNP	0.031715442	7.412159351	0.306296475	0.760665104	1	-7.013206873
ENSG00000081177.18	EXD2	0.024282532	4.822559416	0.170476784	0.865330923	1	-6.60194907
ENSG00000081181.8	ARG2	-0.364535047	1.555187938	-0.895196807	0.375019623	0.922784914	-5.774187288
ENSG00000081189.16	MEF2C	0.153119397	5.990413296	0.606635347	0.546868611	1	-6.617506899
ENSG00000081237.20	PTPRC	-0.842347145	6.46648585	-1.862333676	0.068504029	0.691641027	-5.220263827
ENSG00000081248.11	CACNA1S	0.259630206	-5.028552974	0.410793253	0.682999185	1	-5.853922369
ENSG00000081277.13	PKP1	-0.761553309	0.112786858	-0.762353462	0.449470957	0.963768301	-5.71080412
ENSG00000081307.12	UBA5	0.02822978	5.523361906	0.203619793	0.839486412	1	-6.708108123
ENSG00000275743.1	TRBV14	-1.857100471	-4.1330275	-2.864695692	0.006111702	0.397439942	-2.28821502
ENSG00000081377.17	CDC14B	-0.130684185	4.757779479	-0.608256123	0.545801954	1	-6.42697491
ENSG00000081386.12	ZNF510	-0.004377571	3.968030359	-0.027816201	0.977920723	1	-6.48821864
ENSG00000081479.15	LRP2	-0.564737226	1.026475534	-0.532331983	0.596880451	1	-5.960414575
ENSG00000081665.14	ZNF506	0.049334018	4.352098839	0.306371463	0.760608354	1	-6.496936922
ENSG00000081692.12	JMJD4	0.254910679	2.938148261	1.393141983	0.169809331	0.792526038	-5.393766495
ENSG00000103067.14	ESRP2	-1.852942366	-0.998570921	-2.331980307	0.023817615	0.547821689	-3.466127936
ENSG00000081760.17	AACS	-0.188380971	4.360083004	-1.131624294	0.263251476	0.866812692	-5.919235516
ENSG00000166510.14	CCDC68	-1.852742506	-0.676141916	-2.672608349	0.01016722	0.452857597	-2.774784076
ENSG00000081800.9	SLC13A1	-0.047467086	-6.294987891	-0.470323707	0.640191988	1	-6.895577454
ENSG00000081803.16	CADPS2	-0.253926708	4.091537383	-0.559267782	0.578503777	1	-6.358908692
ENSG00000081818.4	PCDHB4	-0.610201415	0.270253375	-1.429381137	0.159183302	0.789847803	-5.046786391
ENSG00000081842.18	PCDHA6	-0.449411781	-3.219625404	-0.545642058	0.587765549	1	-5.574904508
ENSG00000081853.15	PCDHGA2	-0.530709636	-0.230007596	-0.921839215	0.361089152	0.913511435	-5.547122503
ENSG00000081870.11	HSPB11	0.228318746	4.643547272	1.387241342	0.171590258	0.794140499	-5.637773795
ENSG00000081913.14	PHLPP1	0.308430396	5.439456885	0.952348175	0.345553334	0.903485466	-6.254459181
ENSG00000081923.15	ATP8B1	-0.601025891	3.363114535	-1.782651842	0.080783535	0.715753379	-4.887864817
ENSG00000081985.12	IL12RB2	0.126510044	3.870376838	0.153560379	0.878581453	1	-6.457157595
ENSG00000082014.16	SMARCD3	0.210347055	4.35668656	0.783547639	0.437043228	0.957258717	-6.234349235
ENSG00000082068.9	WDR70	0.223700957	4.840129512	1.734670781	0.089030214	0.730392452	-5.149957456
ENSG00000082074.18	FYB1	-0.538271385	5.517578912	-1.176412943	0.245063164	0.859149091	-6.056952654
ENSG00000082126.18	MPP4	-0.835966689	-1.533703475	-1.092268985	0.28000891	0.880565029	-5.275985388
ENSG00000082146.13	STRADB	0.136480459	5.514208221	0.455287401	0.650895673	1	-6.61893069
ENSG00000082153.18	BZW1	-0.126827849	7.064567385	-1.219572752	0.228413066	0.849481537	-6.260020113
ENSG00000082175.15	PGR	-0.702577975	-1.325612542	-1.061526353	0.293608773	0.885795936	-5.321356829
ENSG00000082196.20	C1QTNF3	0.315598137	3.481260849	0.445252277	0.658080922	1	-6.310630446
ENSG00000082212.13	ME2	-0.269780713	6.045027899	-1.772074574	0.082544392	0.719833032	-5.290127774
ENSG00000082213.18	C5orf22	0.132811597	5.824542827	0.438763054	0.662744715	1	-6.677923602
ENSG00000082258.13	CCNT2	0.134621086	5.954111046	1.092272584	0.280007344	0.880565029	-6.202688342
ENSG00000180660.8	MAB21L1	-1.851448916	-2.317649535	-2.524028598	0.014861975	0.496368505	-3.025589422
ENSG00000082293.13	COL19A1	-0.345026649	0.029957647	-0.344730517	0.731759164	1	-5.915224513
ENSG00000082397.17	EPB41L3	-0.365757552	5.915491411	-1.053250362	0.297346668	0.887709057	-6.251409065
ENSG00000082438.17	COBLL1	-0.324336438	4.617966638	-0.831912594	0.409458521	0.942915965	-6.251705345
ENSG00000082458.12	DLG3	-0.361216453	3.452358057	-0.934478196	0.354599098	0.910018339	-5.992499634
ENSG00000082482.13	KCNK2	0.715759336	2.638123439	1.251811523	0.216528709	0.839726611	-5.520523548
ENSG00000082497.12	SERTAD4	0.214480397	1.411158037	0.413924885	0.680719322	1	-6.04513967
ENSG00000112319.19	EYA4	-1.851129673	0.560518895	-2.117180788	0.039298832	0.601620196	-3.993316431
ENSG00000082515.18	MRPL22	0.201588315	4.37358165	1.32487113	0.191304932	0.81581649	-5.680887136
ENSG00000082516.9	GEMIN5	0.176000101	4.946496111	0.931995386	0.355867982	0.910823263	-6.1995084
ENSG00000082556.13	OPRK1	-0.786453481	-5.210128522	-1.444171923	0.154998259	0.789554101	-4.931916541
ENSG00000082641.16	NFE2L1	-0.138702596	7.989614431	-0.855199807	0.396565984	0.937332748	-6.811753894
ENSG00000082684.16	SEMA5B	0.17447036	0.060470783	0.426386506	0.67167705	1	-5.879283112
ENSG00000082701.16	GSK3B	0.128691245	6.602136113	0.856410722	0.395902559	0.93692512	-6.541583601
ENSG00000082781.12	ITGB5	-0.087135968	7.149216073	-0.365811181	0.716066564	1	-6.948314802
ENSG00000082805.20	ERC1	-0.362968289	6.154384841	-1.729727514	0.089918223	0.73106158	-5.380649562
ENSG00000082898.17	XPO1	-0.024739832	7.957275977	-0.165767151	0.869016206	1	-7.153451452
ENSG00000082929.8	LINC01587	0.843592261	-4.216192313	1.182316482	0.242735221	0.858935654	-5.117907453
ENSG00000082996.19	RNF13	-0.295267862	6.703196325	-1.863739489	0.068302415	0.691376493	-5.244583565
ENSG00000083067.22	TRPM3	-0.719531309	-0.424838442	-1.353682312	0.181994083	0.806353542	-5.077289459
ENSG00000083093.10	PALB2	0.03638543	4.595436915	0.270581903	0.78783902	1	-6.54430134
ENSG00000083097.14	DOP1A	-0.135020989	4.280018256	-0.78864256	0.434086368	0.956080509	-6.229671673
ENSG00000083099.11	LYRM2	-0.06425501	5.738543541	-0.461784857	0.646261142	1	-6.659233018
ENSG00000083123.15	BCKDHB	-0.35657935	4.303321593	-1.769097672	0.083045717	0.720194319	-5.032321152
ENSG00000083168.11	KAT6A	-0.108862543	6.205221857	-0.619857646	0.538197995	1	-6.654795257
ENSG00000237927.1	AL078604.2	-1.848698234	-4.736895757	-3.686397527	0.000565011	0.197003821	-0.291559142
ENSG00000083290.20	ULK2	0.108656613	5.134032966	0.571146749	0.570487439	1	-6.499563792
ENSG00000083307.12	GRHL2	-1.782601054	-4.04737625	-1.895837562	0.063834089	0.680863282	-4.154313352
ENSG00000083312.17	TNPO1	0.07770469	7.827730558	0.542268678	0.590069398	1	-6.990515952
ENSG00000083444.17	PLOD1	0.058879512	7.458564774	0.231863146	0.817601338	1	-7.04067887
ENSG00000083454.22	P2RX5	-0.470430146	-0.360106353	-0.751448681	0.455944921	0.966779377	-5.665489458
ENSG00000250387.3	LINC02197	-1.848461528	-5.865898196	-3.575482878	0.000792747	0.222662816	-0.811653187
ENSG00000083520.15	DIS3	-0.033038485	6.264800467	-0.240691505	0.810789538	1	-6.825395756
ENSG00000083535.16	PIBF1	0.019812698	4.463974682	0.107759772	0.914622377	1	-6.555504602
ENSG00000083544.15	TDRD3	0.320879993	5.57518252	0.884837698	0.380527309	0.927095061	-6.336555993
ENSG00000083622.8	AC000061.1	-0.15107094	-6.313541073	-1.501992475	0.139459561	0.782043681	-5.878394179
ENSG00000083635.8	NUFIP1	0.179289198	3.726757487	0.979543871	0.332080386	0.896406219	-5.974752507
ENSG00000083642.19	PDS5B	0.018175382	5.66489999	0.109448942	0.913289455	1	-6.745586162
ENSG00000083720.13	OXCT1	0.214600375	5.795475448	0.733077171	0.466973092	0.973752065	-6.498449931
ENSG00000083750.12	RRAGB	0.217152314	4.073024054	1.223526538	0.226930307	0.849037204	-5.761703144
ENSG00000083782.8	EPYC	-0.24073137	-2.340162652	-0.236793143	0.813795656	1	-5.728705434
ENSG00000083799.17	CYLD	-0.265280611	5.769102512	-1.187327268	0.240771924	0.858935654	-6.078072266
ENSG00000083807.10	SLC27A5	-0.078903636	2.022748947	-0.182613393	0.855848133	1	-6.202964574
ENSG00000083812.12	ZNF324	0.024163326	2.843926016	0.19316702	0.847619537	1	-6.30891745
ENSG00000083814.13	ZNF671	-0.033590251	2.556510453	-0.115952857	0.908159604	1	-6.283024354
ENSG00000083817.9	ZNF416	0.216592948	2.761428785	1.329867071	0.189665007	0.814089787	-5.453531585
ENSG00000083828.16	ZNF586	0.068268459	3.104873089	0.399039937	0.691582194	1	-6.283989487
ENSG00000083838.16	ZNF446	0.259759594	2.071555878	1.759875251	0.08461498	0.722619994	-4.745264242
ENSG00000083844.10	ZNF264	-0.015731024	4.702187891	-0.099743866	0.920951028	1	-6.594551064
ENSG00000083845.9	RPS5	0.17135651	8.82664699	0.792887591	0.431631868	0.954411183	-7.019612159
ENSG00000083857.14	FAT1	-0.214621638	6.576720063	-0.697615981	0.488685263	0.988269153	-6.670507221
ENSG00000083896.12	YTHDC1	0.008209309	6.218268539	0.105061669	0.916751959	1	-6.840285076
ENSG00000083937.9	CHMP2B	-0.140226053	5.80670503	-1.044727834	0.30123004	0.887709057	-6.236788498
ENSG00000084070.12	SMAP2	-0.206111636	5.990440488	-0.934134932	0.354774354	0.91015231	-6.378007222
ENSG00000084072.17	PPIE	0.151121478	5.573560856	1.282882437	0.205514897	0.82955214	-5.918137909
ENSG00000084073.9	ZMPSTE24	-0.007443906	6.563761585	-0.065779271	0.947818831	1	-6.904508695
ENSG00000084090.13	STARD7	0.07856749	7.693895935	0.711964141	0.479833236	0.982020058	-6.857138747
ENSG00000084092.7	NOA1	0.066835815	4.669867272	0.381576307	0.704410712	1	-6.518718202
ENSG00000084093.18	REST	-0.118323154	5.739524918	-0.997650248	0.323306897	0.892868553	-6.272588707
ENSG00000084110.11	HAL	-1.543373426	-0.689199331	-1.643802412	0.106562085	0.753992058	-4.671793177
ENSG00000084112.15	SSH1	-0.130519022	6.33724925	-0.797156354	0.429172025	0.954136742	-6.552099322
ENSG00000084207.18	GSTP1	0.151625597	7.683810387	0.395768059	0.693978869	1	-7.027948041
ENSG00000084234.17	APLP2	-0.126939536	8.788441476	-0.534934011	0.595093345	1	-7.198506975
ENSG00000084444.14	FAM234B	0.058913846	3.631375564	0.225690864	0.822372238	1	-6.412323262
ENSG00000084453.16	SLCO1A2	-1.181847778	-1.702017609	-1.267491389	0.210917054	0.835275427	-5.081450079
ENSG00000084463.8	WBP11	-0.156472074	6.829286792	-0.874266114	0.386200475	0.930442246	-6.575376078
ENSG00000084623.11	EIF3I	0.054174623	7.494873628	0.355721595	0.723562397	1	-7.011123518
ENSG00000084628.10	NKAIN1	1.519549817	0.79805516	1.669918394	0.10125582	0.74539923	-4.715067778
ENSG00000084636.18	COL16A1	0.594371099	5.284528508	1.409999157	0.164800165	0.789847803	-5.692179979
ENSG00000084652.16	TXLNA	0.039789712	6.568265826	0.363208389	0.717997588	1	-6.838939602
ENSG00000084674.15	APOB	-1.408771304	-2.150566017	-1.15128617	0.255151916	0.86595497	-5.181256116
ENSG00000084676.15	NCOA1	-0.217455458	5.646870058	-1.508397773	0.137816995	0.782043681	-5.637096816
ENSG00000084693.16	AGBL5	0.321005051	4.700122188	1.725537615	0.090676639	0.731913218	-5.142172731
ENSG00000084710.14	EFR3B	0.33586619	4.240830353	0.792706538	0.431736384	0.954411183	-6.206406927
ENSG00000084731.15	KIF3C	0.02445907	4.593583763	0.08370987	0.933625136	1	-6.575965394
ENSG00000084733.11	RAB10	-0.11736574	7.427101834	-1.073907885	0.288077468	0.884155453	-6.491233818
ENSG00000084734.9	GCKR	-1.848297075	-3.576210134	-2.397423172	0.020331905	0.528904588	-3.259447435
ENSG00000084754.12	HADHA	-0.142725865	7.790219732	-1.23207135	0.223749998	0.845893155	-6.381696285
ENSG00000084764.12	MAPRE3	-0.150637548	3.329631741	-0.601062229	0.550544462	1	-6.222427722
ENSG00000084774.14	CAD	0.24640303	5.960015039	1.444775563	0.154829305	0.789223585	-5.763225711
ENSG00000085063.17	CD59	0.042687054	9.271353211	0.169344436	0.866216712	1	-7.425653829
ENSG00000085117.12	CD82	-0.50587525	4.898676664	-1.545788078	0.128533353	0.775357647	-5.473164314
ENSG00000085185.15	BCORL1	-0.027501535	3.720458168	-0.131814185	0.895666232	1	-6.444038607
ENSG00000085224.22	ATRX	-0.026769175	6.710024027	-0.177977531	0.859467855	1	-6.917718346
ENSG00000085231.14	AK6	0.252419127	4.45426291	1.710674024	0.093409987	0.736574251	-5.132519189
ENSG00000085265.11	FCN1	-0.429345522	3.266453313	-0.792898811	0.431625392	0.954411183	-6.087166169
ENSG00000085274.15	MYNN	0.028944874	4.381709259	0.248019018	0.80514693	1	-6.518323184
ENSG00000139515.6	PDX1	-1.846911607	-5.802606704	-3.982496354	0.000223687	0.127786519	0.403360005
ENSG00000085365.18	SCAMP1	-0.128310288	6.083272259	-0.871354808	0.387772107	0.931853355	-6.447225711
ENSG00000085377.14	PREP	-0.151463981	5.833623304	-0.975735251	0.333945862	0.896406219	-6.310095678
ENSG00000085382.12	HACE1	-0.209199245	3.864270343	-1.328092277	0.190246359	0.814374278	-5.615307818
ENSG00000085415.16	SEH1L	0.126396169	5.60972776	0.779599463	0.439342767	0.958071036	-6.435279746
ENSG00000085433.15	WDR47	-0.166694156	4.49406223	-0.986457362	0.328711895	0.894148344	-6.089181947
ENSG00000085449.15	WDFY1	0.245756254	7.289990267	0.972186671	0.335690227	0.897971358	-6.554890318
ENSG00000085465.13	OVGP1	0.210124064	0.150239662	0.562423447	0.576368909	1	-5.824253849
ENSG00000085491.17	SLC25A24	0.172603807	6.109367668	0.965892634	0.338799012	0.899623478	-6.355803282
ENSG00000254988.1	AP002498.1	-1.844036194	-5.876701129	-4.219118577	0.000104428	0.090507543	1.167807185
ENSG00000085514.16	PILRA	-0.270901039	3.212139877	-0.671472463	0.505045035	0.995729144	-6.163314504
ENSG00000085552.17	IGSF9	-0.996571494	-1.857858407	-1.173246505	0.246318417	0.859783215	-5.171716088
ENSG00000085563.15	ABCB1	-0.53409196	2.156908728	-1.118585326	0.268722648	0.872431868	-5.639765511
ENSG00000085644.14	ZNF213	0.202044376	3.058404995	1.615098515	0.11265393	0.76017256	-5.095467856
ENSG00000085662.14	AKR1B1	0.058509091	6.339108656	0.229653088	0.819308824	1	-6.83790807
ENSG00000085719.13	CPNE3	-0.076986335	7.138502397	-0.35889561	0.721201345	1	-6.948590617
ENSG00000085721.13	RRN3	-0.097758905	5.873531998	-0.697700881	0.488632619	0.988269153	-6.546462271
ENSG00000085733.16	CTTN	0.031315331	7.079568949	0.151485737	0.880209005	1	-6.986675539
ENSG00000085741.13	WNT11	0.060846177	-0.397016041	0.092570997	0.926618481	1	-5.913890471
ENSG00000085760.15	MTIF2	-0.199110916	5.629797157	-1.311461261	0.19575988	0.819800952	-5.901456837
ENSG00000085788.14	DDHD2	-0.108896712	5.71854161	-0.59194495	0.55658483	1	-6.589200466
ENSG00000085831.15	TTC39A	0.329695851	2.9151533	0.414570544	0.680249647	1	-6.243235423
ENSG00000085832.17	EPS15	-0.09894556	7.081013399	-0.632824135	0.529764702	1	-6.800847768
ENSG00000085840.13	ORC1	0.339063311	2.632223638	1.003106117	0.320694043	0.89101639	-5.797527333
ENSG00000085871.9	MGST2	-0.268940961	4.9011113	-1.105142612	0.274446969	0.876103667	-6.032066095
ENSG00000085872.15	CHERP	0.107442042	4.446244067	0.749564605	0.457068914	0.967582136	-6.276939352
ENSG00000085978.22	ATG16L1	-0.036733507	4.980325556	-0.294868854	0.769328737	1	-6.59936497
ENSG00000085982.13	USP40	-0.077153431	5.220794825	-0.466699784	0.642764765	1	-6.573835704
ENSG00000085998.14	POMGNT1	0.2033439	6.606455147	1.269091887	0.210350406	0.834926613	-6.10668759
ENSG00000085999.13	RAD54L	0.299479234	2.394438765	0.913924919	0.365191951	0.915089805	-5.849891378
ENSG00000086015.22	MAST2	0.208435108	5.444177611	1.131192097	0.263431548	0.866897839	-6.074224766
ENSG00000086061.16	DNAJA1	0.219097112	8.04199844	1.224039003	0.22673864	0.849037204	-6.426789263
ENSG00000086062.12	B4GALT1	-0.412358164	6.40499336	-1.808501871	0.076612053	0.707774027	-5.293195618
ENSG00000086065.14	CHMP5	0.016164618	6.506893329	0.12389517	0.901900613	1	-6.888373635
ENSG00000086102.19	NFX1	0.060013263	5.826345743	0.463600179	0.644968816	1	-6.669690312
ENSG00000086159.13	AQP6	0.324354832	-3.572211528	0.536415664	0.594076852	1	-5.57339217
ENSG00000086189.10	DIMT1	0.176869184	4.148009929	1.137771265	0.260699856	0.866127263	-5.871698933
ENSG00000086200.16	IPO11	-0.035049717	5.092382539	-0.31438584	0.754550878	1	-6.610671629
ENSG00000086205.18	FOLH1	-0.34723726	1.051374541	-0.559663926	0.578235568	1	-5.945979098
ENSG00000086232.13	EIF2AK1	-0.09827778	7.26143044	-0.701976608	0.485985438	0.986986594	-6.789144466
ENSG00000086288.12	NME8	-0.694403951	-2.221191478	-1.130230284	0.263832595	0.86722976	-5.187812735
ENSG00000086289.12	EPDR1	-0.358854691	4.016166427	-0.60761343	0.546224792	1	-6.319281945
ENSG00000086300.16	SNX10	0.153311491	6.463592397	0.445176903	0.658135015	1	-6.783482821
ENSG00000086475.15	SEPHS1	0.16860873	5.446834874	1.284707231	0.204881339	0.828497365	-5.896035301
ENSG00000086504.17	MRPL28	0.23650439	4.814373404	1.680113394	0.099244121	0.743850368	-5.234158947
ENSG00000086506.3	HBQ1	0.925540782	-4.727404341	1.702283702	0.094982782	0.739286395	-4.531070529
ENSG00000086544.3	ITPKC	-0.273476697	4.204370097	-1.944249856	0.057566477	0.666723178	-4.712380857
ENSG00000086548.9	CEACAM6	-1.631462034	-3.524264708	-1.448098416	0.153901847	0.788413156	-4.79013997
ENSG00000086570.12	FAT2	-0.977451057	0.31347484	-1.370626555	0.176682327	0.799892952	-5.132484085
ENSG00000086589.12	RBM22	0.130122421	5.605620923	1.353930378	0.181915448	0.806240652	-5.83308885
ENSG00000086598.11	TMED2	-0.059290341	8.198505457	-0.668748888	0.506766311	0.997243119	-6.992165888
ENSG00000086619.14	ERO1B	-0.231743019	4.835723933	-1.115880328	0.269867678	0.873872221	-6.010531583
ENSG00000086666.19	ZFAND6	0.014274834	6.461430612	0.10679745	0.915381855	1	-6.882076619
ENSG00000086696.11	HSD17B2	-0.80996515	-2.410394859	-0.906572643	0.369030171	0.917358637	-5.383413412
ENSG00000086712.13	TXLNG	0.115566092	4.916348708	0.703166764	0.485250015	0.986290373	-6.381959336
ENSG00000086717.18	PPEF1	0.490692808	0.139811994	0.744985659	0.459807277	0.969582559	-5.704259714
ENSG00000086730.17	LAT2	-0.193112779	3.414782205	-0.532973555	0.596439578	1	-6.272322466
ENSG00000086758.16	HUWE1	-0.08999138	7.672580329	-0.670125384	0.50589598	0.996422196	-6.8883257
ENSG00000086827.9	ZW10	-0.093417783	4.512776477	-0.727719571	0.470217684	0.976073977	-6.308691043
ENSG00000086848.15	ALG9	-0.231569702	2.992042354	-1.497787829	0.140546211	0.782871118	-5.269607792
ENSG00000086967.10	MYBPC2	0.727838079	-2.848459895	0.908256222	0.368148992	0.917069644	-5.347101904
ENSG00000086991.13	NOX4	-0.268060889	2.856280856	-0.421705093	0.675068279	1	-6.24669873
ENSG00000087008.16	ACOX3	0.061931876	3.591679431	0.444606471	0.658544451	1	-6.334479441
ENSG00000087053.19	MTMR2	0.003024834	6.047471753	0.02009384	0.98404939	1	-6.816417869
ENSG00000087074.8	PPP1R15A	0.152256474	5.915692466	0.642693135	0.523392685	1	-6.581603747
ENSG00000087076.9	HSD17B14	0.20241864	3.523295476	0.449939164	0.65472096	1	-6.317627956
ENSG00000091128.13	LAMB4	-1.843636168	-2.517739381	-2.558435911	0.013626472	0.486341283	-2.949768802
ENSG00000087085.15	ACHE	0.070548477	-0.123824187	0.133554668	0.894296882	1	-5.939196231
ENSG00000087086.15	FTL	-0.153434953	11.58626026	-0.510778432	0.611779516	1	-7.895061459
ENSG00000273777.5	CEACAM20	-1.84254596	-6.04611787	-3.262622375	0.002004757	0.303574695	-1.709291244
ENSG00000137648.18	TMPRSS4	-1.840123735	-3.261599752	-2.059480847	0.044733881	0.622321511	-3.880778046
ENSG00000087095.13	NLK	0.156466325	5.116790006	0.976698355	0.333473474	0.896406219	-6.185144914
ENSG00000087111.21	PIGS	-0.123185712	5.784617375	-0.890029684	0.377760483	0.924760955	-6.380156211
ENSG00000087116.16	ADAMTS2	-0.031693714	4.712489723	-0.060454427	0.952037428	1	-6.598895101
ENSG00000087128.10	TMPRSS11E	-0.5806103	-4.856839364	-0.805387472	0.424452678	0.951352797	-5.493427359
ENSG00000087152.15	ATXN7L3	-0.036335814	5.777183482	-0.334665517	0.739293095	1	-6.715752053
ENSG00000087157.19	PGS1	0.173536029	4.660699937	1.334140716	0.188270667	0.812593838	-5.711938024
ENSG00000087191.13	PSMC5	0.132700734	6.550943262	0.919534272	0.362280956	0.914083741	-6.476271138
ENSG00000087206.17	UIMC1	0.108526055	4.382939348	0.835642483	0.407376419	0.941475188	-6.200147321
ENSG00000087237.12	CETP	-0.228141507	1.683394885	-0.430830637	0.668464069	1	-6.087252787
ENSG00000087245.13	MMP2	0.578082966	7.514123605	1.103977648	0.274947059	0.876103667	-6.448977869
ENSG00000087250.9	MT3	0.226373338	-4.438176283	0.328165289	0.74417249	1	-5.705546617
ENSG00000087253.13	LPCAT2	-0.087439129	5.377211666	-0.293587928	0.770301722	1	-6.664786197
ENSG00000087258.15	GNAO1	0.08562944	2.16287499	0.131436642	0.895963311	1	-6.225790896
ENSG00000087263.17	OGFOD1	0.043191105	5.438898858	0.400698132	0.690368767	1	-6.633005954
ENSG00000087266.17	SH3BP2	0.038570326	5.828193093	0.274302364	0.784995153	1	-6.740812383
ENSG00000087269.16	NOP14	0.224331564	5.269409757	1.779802879	0.081254697	0.716262186	-5.140003233
ENSG00000087274.17	ADD1	0.069924666	7.390879754	0.571940868	0.569953491	1	-6.891357038
ENSG00000087299.12	L2HGDH	-0.1263609	3.564385082	-0.601845509	0.550027079	1	-6.253802035
ENSG00000087301.9	TXNDC16	-0.11837509	3.981362903	-0.570444691	0.570959692	1	-6.33216605
ENSG00000087302.9	RTRAF	0.179407509	6.980368587	1.492721484	0.141864461	0.783585098	-5.872586104
ENSG00000087303.18	NID2	-0.417381075	3.191288455	-1.012707363	0.316130561	0.890125852	-5.883272637
ENSG00000087338.5	GMCL1	-0.116403852	5.20910485	-0.81875305	0.416856401	0.947219883	-6.347224059
ENSG00000087365.16	SF3B2	-0.034469371	7.476757998	-0.354279773	0.724635823	1	-7.011546546
ENSG00000087448.11	KLHL42	-0.098672186	5.521163668	-0.597731152	0.552747503	1	-6.552485746
ENSG00000087460.25	GNAS	0.054169164	10.18932859	0.217498254	0.8287152	1	-7.6283863
ENSG00000087470.18	DNM1L	-0.009345406	6.671820754	-0.0635878	0.949554843	1	-6.923674554
ENSG00000087494.16	PTHLH	-0.988876966	0.499725824	-1.45627787	0.151637381	0.784768835	-5.040859701
ENSG00000087495.17	PHACTR3	0.364760751	-1.149139622	0.570444982	0.570959496	1	-5.688838569
ENSG00000087502.18	ERGIC2	-0.077604663	5.965055153	-0.68458781	0.496800887	0.990809105	-6.570116975
ENSG00000087510.7	TFAP2C	1.499905829	2.78969584	1.984272694	0.052790393	0.652826043	-4.40941
ENSG00000087586.17	AURKA	0.134974616	4.560035095	0.459281675	0.64804496	1	-6.467040887
ENSG00000087589.16	CASS4	-0.575682868	1.034435798	-1.555020021	0.126319981	0.77167037	-4.95555559
ENSG00000087842.11	PIR	0.335016758	6.035148872	0.66974722	0.506135005	0.996614995	-6.578218831
ENSG00000087884.14	AAMDC	-0.148225934	3.348505961	-0.542338365	0.590021761	1	-6.256496617
ENSG00000087903.13	RFX2	0.290835143	1.978719985	1.556622246	0.125938979	0.77141603	-5.045002109
ENSG00000087995.16	METTL2A	0.002287107	4.335785473	0.018856033	0.985031846	1	-6.542496958
ENSG00000088002.12	SULT2B1	0.120047954	-2.294626812	0.142084242	0.88759089	1	-5.743944457
ENSG00000088035.18	ALG6	0.243145094	4.828098271	1.501554554	0.139572425	0.782043681	-5.506434325
ENSG00000088038.19	CNOT3	0.129762158	4.665943654	1.641097904	0.10712434	0.754587374	-5.276909196
ENSG00000088053.11	GP6	-0.137117604	-3.570217883	-0.246252739	0.806506123	1	-5.673809901
ENSG00000088179.9	PTPN4	-0.164940744	4.716066937	-0.991932035	0.326060698	0.894148344	-6.117707036
ENSG00000088205.13	DDX18	-0.028255719	6.78689429	-0.233443466	0.816380932	1	-6.919500857
ENSG00000088247.17	KHSRP	0.260396391	7.075067378	1.843369936	0.071273323	0.697674141	-5.32681757
ENSG00000088256.9	GNA11	0.154125075	5.152573202	0.953478854	0.344986128	0.903485466	-6.212556496
ENSG00000088280.19	ASAP3	-0.206991553	3.937241821	-0.685937181	0.495956901	0.990609815	-6.2557817
ENSG00000088298.13	EDEM2	-0.061683931	5.125723544	-0.430399055	0.668775818	1	-6.573841
ENSG00000088305.18	DNMT3B	0.430989511	2.241092128	1.469118225	0.148135404	0.783585098	-5.196660521
ENSG00000088320.4	REM1	-0.608265617	-0.554608944	-0.987302638	0.328301619	0.894148344	-5.457834392
ENSG00000088325.16	TPX2	0.317229719	5.61325892	1.155031102	0.253629677	0.865022911	-6.069965105
ENSG00000088340.17	FER1L4	0.174940355	0.82499623	0.310632863	0.757385566	1	-6.010879234
ENSG00000088356.6	PDRG1	0.254212161	4.269638334	1.851348926	0.070096824	0.69524908	-4.871885602
ENSG00000088367.23	EPB41L1	-0.059769967	4.689555759	-0.190207638	0.849925263	1	-6.580482549
ENSG00000147697.9	GSDMC	-1.839980213	-2.392582338	-2.401537213	0.02012892	0.527972949	-3.268481161
ENSG00000088387.19	DOCK9	-0.384040984	5.294739822	-1.531841339	0.13193589	0.779170494	-5.55064144
ENSG00000174469.23	CNTNAP2	-1.831472315	-2.619348978	-2.91963984	0.005264594	0.382970822	-2.168451474
ENSG00000088451.11	TGDS	0.032505249	5.025361222	0.1272743	0.899239548	1	-6.639722056
ENSG00000088538.13	DOCK3	0.018011019	0.030005814	0.036155006	0.971304348	1	-5.964274917
ENSG00000088543.15	C3orf18	-0.142678594	2.645049175	-0.442859244	0.659799207	1	-6.207008037
ENSG00000088682.14	COQ9	0.048097115	5.009494154	0.299212256	0.766032304	1	-6.600597206
ENSG00000088726.16	TMEM40	-1.377967313	-3.457800203	-1.465894022	0.149008705	0.783585098	-4.761579346
ENSG00000088727.12	KIF9	0.370998328	2.261367616	1.94453399	0.057531306	0.666723178	-4.451254173
ENSG00000088756.12	ARHGAP28	-0.344780981	3.07878558	-0.679151777	0.500208916	0.991501515	-6.142039705
ENSG00000088766.12	CRLS1	0.110897771	0.927988416	0.461148073	0.646714729	1	-5.968288997
ENSG00000088782.5	DEFB127	0	-6.401268295	0	1	1	-7.086074501
ENSG00000088808.18	PPP1R13B	-0.08602574	3.629379054	-0.386927788	0.700470167	1	-6.367166868
ENSG00000088812.18	ATRN	-0.190507149	6.70776787	-1.249939917	0.217205868	0.841144383	-6.161899411
ENSG00000088826.18	SMOX	0.459268925	3.711059743	1.467642585	0.148534591	0.783585098	-5.389660105
ENSG00000088827.12	SIGLEC1	-0.428312891	4.579798844	-0.920695199	0.361680364	0.913809372	-6.170444722
ENSG00000088832.17	FKBP1A	0.174451067	8.003876057	1.154306998	0.253923501	0.865043055	-6.502563403
ENSG00000088833.17	NSFL1C	0.166831631	5.923634222	1.514789044	0.136193381	0.782043681	-5.660759264
ENSG00000088836.14	SLC4A11	-0.150354504	0.542392037	-0.337331632	0.737294886	1	-5.972860466
ENSG00000088854.12	C20orf194	0.068240831	5.500811165	0.394218107	0.695115324	1	-6.645797996
ENSG00000088876.13	ZNF343	0.182745651	3.727799941	1.00313968	0.320678013	0.89101639	-5.952323719
ENSG00000088881.21	EBF4	0.068963025	1.132657346	0.15352352	0.878610364	1	-6.087057747
ENSG00000100739.11	BDKRB1	-1.830325595	-3.224076901	-2.977967735	0.004485766	0.36741178	-2.03283539
ENSG00000088888.18	MAVS	0.044788457	6.787505755	0.329895976	0.742872306	1	-6.890496383
ENSG00000088899.15	LZTS3	0.28558382	2.517694465	0.863125835	0.392236097	0.934411729	-5.912938321
ENSG00000088926.14	F11	-1.078239786	-4.850619915	-1.216405147	0.229606111	0.850729015	-5.1155228
ENSG00000088930.8	XRN2	0.142812308	7.199407083	1.202112503	0.235046107	0.855704417	-6.295778675
ENSG00000248571.1	AC106882.1	-1.828486069	-4.753590836	-3.063938713	0.003531811	0.353435163	-1.841522705
ENSG00000088986.11	DYNLL1	0.088775735	7.678566553	0.729589376	0.469083864	0.975252696	-6.840438905
ENSG00000088992.18	TESC	-0.340274556	1.067088336	-0.537453766	0.593365147	1	-5.960209711
ENSG00000089006.16	SNX5	0.051796815	6.982652789	0.388736206	0.699140414	1	-6.903937319
ENSG00000089009.15	RPL6	0.270310529	9.382750834	1.727850583	0.090257314	0.731572612	-5.980574326
ENSG00000089012.14	SIRPG	-1.005073774	0.472897079	-1.438321686	0.156643172	0.789847803	-5.062219338
ENSG00000089022.14	MAPKAPK5	0.043352295	5.179241631	0.440133487	0.661758656	1	-6.575222744
ENSG00000089041.17	P2RX7	0.53978344	5.327536402	1.119498128	0.268337034	0.872019395	-6.058648136
ENSG00000089048.14	ESF1	0.131267814	5.173906457	0.78963006	0.433514649	0.955784336	-6.357437121
ENSG00000089050.16	RBBP9	0.24460052	5.010638304	1.225841202	0.226065545	0.848553521	-5.897865004
ENSG00000089053.13	ANAPC5	0.093729544	7.245431285	0.710063761	0.481000465	0.983082375	-6.773115566
ENSG00000089057.15	SLC23A2	0.458514345	6.727328226	1.932835801	0.058994646	0.671240516	-5.10133404
ENSG00000089060.11	SLC8B1	-0.212284028	4.375902896	-0.950059735	0.346703206	0.904335056	-6.107797515
ENSG00000089063.15	TMEM230	0.225767786	7.313863628	1.825373593	0.073988213	0.703176738	-5.403322909
ENSG00000089091.16	DZANK1	0.146962053	1.670966999	0.619093634	0.53869706	1	-5.979543691
ENSG00000089094.19	KDM2B	0.232159952	4.960588577	1.896231702	0.063780805	0.680414571	-4.892339302
ENSG00000089101.19	CFAP61	-0.719855434	-0.835867062	-0.929040691	0.357381872	0.911238161	-5.482967966
ENSG00000278965.1	AC122713.2	-1.826616813	-3.726203623	-3.030035113	0.003882743	0.359011135	-1.913711422
ENSG00000089123.16	TASP1	0.059221563	3.58700718	0.372106738	0.711403613	1	-6.362416309
ENSG00000089127.13	OAS1	-0.513929805	5.088617301	-1.231142703	0.224094033	0.846556081	-5.923800766
ENSG00000089154.11	GCN1	-0.024056544	6.658719562	-0.181913893	0.856394111	1	-6.907527939
ENSG00000089157.16	RPLP0	0.025153184	10.43690062	0.132134799	0.89541396	1	-7.702312106
ENSG00000089159.16	PXN	0.037087681	6.031004945	0.178995769	0.858672542	1	-6.796805925
ENSG00000089163.4	SIRT4	0.070038315	0.141939266	0.275870525	0.783797356	1	-5.941239274
ENSG00000089169.15	RPH3A	-0.345093	-2.175742251	-0.409973856	0.683596209	1	-5.690116579
ENSG00000089177.18	KIF16B	0.028385113	4.842951216	0.157336775	0.875620242	1	-6.60792164
ENSG00000089195.15	TRMT6	0.139385768	4.669409105	0.763355366	0.448878852	0.963768301	-6.298841706
ENSG00000089199.10	CHGB	-0.224789143	-1.381176929	-0.243998831	0.808241432	1	-5.801801295
ENSG00000089220.5	PEBP1	-0.077329868	8.018303102	-0.432894796	0.666973862	1	-7.088373442
ENSG00000089225.20	TBX5	0.508620941	-2.11633812	0.508558381	0.61332374	1	-5.642306372
ENSG00000089234.16	BRAP	-0.146841422	4.865860491	-1.839963657	0.071780634	0.697950121	-4.987112991
ENSG00000089248.7	ERP29	0.018492418	7.141813876	0.127964973	0.898695786	1	-7.0028448
ENSG00000089250.19	NOS1	-0.345071037	-4.022240631	-0.534141814	0.59563717	1	-5.57920719
ENSG00000142484.7	TM4SF5	-1.825660975	-5.501750056	-2.017520189	0.049086231	0.641473544	-4.133025311
ENSG00000089289.16	IGBP1	0.057811785	6.190818087	0.326257331	0.74560672	1	-6.785034321
ENSG00000089327.15	FXYD5	-0.310197139	6.56634056	-0.842443316	0.403596835	0.940132268	-6.559259137
ENSG00000089335.21	ZNF302	0.318953816	5.046220068	1.578098983	0.120920455	0.76753818	-5.424127843
ENSG00000089351.14	GRAMD1A	0.158586642	5.508852793	1.170662965	0.247346031	0.861209936	-6.041867346
ENSG00000089356.18	FXYD3	0.111054651	0.517169058	0.089466948	0.929072271	1	-6.017094774
ENSG00000089472.16	HEPH	-0.686502627	2.89773527	-1.791447831	0.079343256	0.713118356	-4.814346276
ENSG00000109193.12	SULT1E1	-1.821389301	-4.670864539	-2.253056895	0.028725116	0.566024362	-3.563184794
ENSG00000089505.17	CMTM1	0.235480233	-0.443531317	0.736412965	0.464959397	0.972010517	-5.655039517
ENSG00000089558.9	KCNH4	-0.439005721	-1.853932194	-0.925472868	0.359215471	0.912476949	-5.399480357
ENSG00000089597.18	GANAB	0.003835264	8.587255806	0.029292101	0.976749551	1	-7.294860288
ENSG00000089639.11	GMIP	-0.121835763	4.022347399	-0.541738759	0.590431695	1	-6.353586158
ENSG00000089682.16	RBM41	-0.276928564	3.470091608	-1.61641748	0.112367932	0.76017256	-5.1587186
ENSG00000089685.15	BIRC5	0.37205165	4.838990238	1.204979288	0.233947491	0.855170122	-5.890045298
ENSG00000089692.9	LAG3	-0.860592582	1.376519212	-1.419238505	0.16210372	0.789847803	-5.187402211
ENSG00000089693.10	MLF2	-0.114931366	6.85782917	-0.955002867	0.344222574	0.902976891	-6.505972845
ENSG00000089723.10	OTUB2	0.070806818	1.439409282	0.206303095	0.837401389	1	-6.116065083
ENSG00000089737.17	DDX24	-0.039316334	7.229023887	-0.393965914	0.695300304	1	-6.95017464
ENSG00000089775.11	ZBTB25	0.011415508	4.135187575	0.069685434	0.944725133	1	-6.50999146
ENSG00000089818.18	NECAP1	-0.224648565	5.219975835	-1.697975654	0.095798797	0.740573037	-5.279702273
ENSG00000089820.16	ARHGAP4	0.179851259	4.316759185	0.524937067	0.601973067	1	-6.396537085
ENSG00000089847.12	ANKRD24	-0.498914119	-1.217256544	-1.07328948	0.288352003	0.884155453	-5.315456917
ENSG00000089876.12	DHX32	-0.213665547	5.144712572	-1.280086793	0.206488373	0.830577402	-5.864959533
ENSG00000089902.10	RCOR1	-0.102443268	5.488804917	-0.764693521	0.448088741	0.963768301	-6.434197161
ENSG00000089916.18	GPATCH2L	0.023008523	5.978262534	0.147864877	0.883050806	1	-6.793282457
ENSG00000090006.18	LTBP4	0.016649334	4.754228398	0.069217365	0.945095801	1	-6.604319637
ENSG00000090013.11	BLVRB	0.048748332	5.112825043	0.170910488	0.8649917	1	-6.647748247
ENSG00000090020.11	SLC9A1	-0.016014873	5.042079915	-0.079161929	0.937223371	1	-6.649673076
ENSG00000090054.15	SPTLC1	0.035695014	6.336975281	0.342318291	0.733562387	1	-6.806132779
ENSG00000090060.18	PAPOLA	-0.004092189	7.90521065	-0.044550824	0.964644794	1	-7.156236317
ENSG00000090061.17	CCNK	-0.089177862	3.342185118	-0.535449715	0.594739451	1	-6.258283104
ENSG00000090097.21	PCBP4	0.186130695	4.440073911	0.550644718	0.5843569	1	-6.401603904
ENSG00000090104.12	RGS1	-0.262746927	4.694299359	-0.394221841	0.695112586	1	-6.524905682
ENSG00000090238.12	YPEL3	0.202075351	4.469307903	1.005180594	0.319704302	0.89101639	-6.057384633
ENSG00000090263.16	MRPS33	0.222459687	5.505280924	1.39817728	0.168300902	0.791048264	-5.754998095
ENSG00000090266.13	NDUFB2	0.175711005	6.102765672	1.512785302	0.136700759	0.782043681	-5.692681414
ENSG00000090273.14	NUDC	0.162194429	6.235810696	1.237410138	0.221779687	0.844113255	-6.08285983
ENSG00000090316.16	MAEA	0.172991105	5.502709735	1.279054189	0.206848809	0.830654622	-5.911834181
ENSG00000090339.9	ICAM1	-0.122926692	6.495753714	-0.411114227	0.682765375	1	-6.811997165
ENSG00000266217.2	CTSLP2	-1.818118653	-5.814290499	-3.56240808	0.000824769	0.227445104	-0.717566977
ENSG00000233214.1	AC002511.2	-1.812934704	-5.807797154	-4.34940925	6.82E-05	0.074816945	1.512202652
ENSG00000090382.7	LYZ	-0.718694912	7.448206364	-1.296319899	0.200883744	0.824783773	-6.254836005
ENSG00000090402.8	SI	0.084107833	-5.907359864	0.178904801	0.858743589	1	-6.503859437
ENSG00000090432.7	MUL1	-0.064466714	5.046745072	-0.553570264	0.58236793	1	-6.501161247
ENSG00000090447.12	TFAP4	0.303100892	3.162416356	1.405162945	0.166225393	0.789847803	-5.405814105
ENSG00000090470.15	PDCD7	0.120099056	4.84402638	0.998256121	0.323016036	0.892641883	-6.122269663
ENSG00000090487.11	SPG21	0.006807863	6.813553963	0.054373168	0.95685698	1	-6.949213964
ENSG00000090512.12	FETUB	-1.150206354	-4.973324614	-1.314003002	0.194909512	0.818725894	-5.027384925
ENSG00000090520.11	DNAJB11	-0.036145081	5.680848046	-0.244400459	0.807932143	1	-6.726004638
ENSG00000090530.10	P3H2	-0.449337226	2.578841689	-0.896390166	0.37438842	0.922325039	-5.909746029
ENSG00000090534.20	THPO	-0.739114065	-2.620326485	-1.128749399	0.264450928	0.867851643	-5.167178165
ENSG00000090539.15	CHRD	-0.685356831	1.030867244	-1.425607103	0.16026515	0.789847803	-5.136649417
ENSG00000090554.13	FLT3LG	-0.516794977	-1.808966746	-1.116541385	0.269587533	0.873603572	-5.227219842
ENSG00000187689.10	AMTN	-1.812238778	-5.785328283	-2.444226218	0.018127782	0.517572015	-3.468155056
ENSG00000090581.10	GNPTG	0.065706417	5.76167204	0.367475868	0.714832504	1	-6.698957341
ENSG00000090612.22	ZNF268	-0.053819791	4.706503785	-0.414501131	0.680300135	1	-6.515270572
ENSG00000090615.15	GOLGA3	-0.063324091	6.238602593	-0.524300434	0.602412436	1	-6.713267434
ENSG00000090621.14	PABPC4	-0.071453071	7.517136324	-0.449922437	0.654732938	1	-6.9809094
ENSG00000090659.18	CD209	-0.315182805	3.672051477	-0.694657559	0.490521664	0.988965016	-6.214287737
ENSG00000090661.12	CERS4	0.48135501	4.55240364	1.548134124	0.127967962	0.774786396	-5.39161656
ENSG00000090674.16	MCOLN1	0.087697372	4.799883252	0.468195098	0.641702641	1	-6.50131383
ENSG00000090686.16	USP48	0.041603817	6.866005271	0.215056174	0.830608181	1	-6.935015388
ENSG00000090776.6	EFNB1	-0.092528916	3.977321585	-0.393819058	0.695408029	1	-6.414986563
ENSG00000090857.14	PDPR	0.263199702	5.659196125	1.417050998	0.16273901	0.789847803	-5.75373705
ENSG00000090861.16	AARS1	-0.048886207	6.989770506	-0.300086627	0.765369224	1	-6.940028091
ENSG00000090863.12	GLG1	-0.054877319	7.231532299	-0.344469903	0.731953908	1	-6.970182284
ENSG00000090889.12	KIF4A	0.044749952	4.329829594	0.132998138	0.894734705	1	-6.530693515
ENSG00000090905.19	TNRC6A	0.049044621	6.095792264	0.366710754	0.715399601	1	-6.756217418
ENSG00000090924.15	PLEKHG2	0.253181406	4.346313955	1.148361846	0.256345139	0.86595497	-5.886695839
ENSG00000090932.11	DLL3	1.381214267	1.303164039	1.565819192	0.123769795	0.769825137	-4.924605631
ENSG00000077080.10	ACTL6B	-1.810096275	-5.587306964	-3.018546551	0.004008885	0.359903348	-2.132162446
ENSG00000090975.12	PITPNM2	-0.176082228	3.139969363	-0.719076669	0.475478823	0.979768274	-6.118923474
ENSG00000090989.18	EXOC1	-0.080113195	5.622112536	-0.818515838	0.416990496	0.947219883	-6.413105173
ENSG00000091009.8	RBM27	0.046293814	4.774936923	0.334502587	0.739415267	1	-6.552514181
ENSG00000091010.6	POU4F3	-0.175576554	-3.890571367	-0.323985368	0.747315763	1	-5.657021001
ENSG00000091039.17	OSBPL8	-0.07991408	7.345945708	-0.591636566	0.556789721	1	-6.875750226
ENSG00000091073.19	DTX2	-0.024814296	2.897189259	-0.149106207	0.882076382	1	-6.325096795
ENSG00000091106.19	NLRC4	-0.325692969	2.177941682	-1.049503966	0.299049482	0.887709057	-5.709465992
ENSG00000091127.14	PUS7	0.147241962	4.944858912	0.639110617	0.525701079	1	-6.427051547
ENSG00000287900.1	AC061961.1	-1.809638353	-5.714173111	-2.674050608	0.010129202	0.452726651	-2.918321061
ENSG00000091129.21	NRCAM	-0.203332326	3.024899203	-0.280939901	0.779928877	1	-6.319649015
ENSG00000091136.14	LAMB1	-0.260473284	7.620456902	-0.695784386	0.48982175	0.988424939	-6.866421413
ENSG00000091137.14	SLC26A4	-0.095268124	1.768308329	-0.176814124	0.860376735	1	-6.167944061
ENSG00000091138.13	SLC26A3	0.140267647	-4.987428569	0.223886865	0.823767937	1	-5.919411209
ENSG00000091140.14	DLD	-0.115441121	6.996698441	-0.891802185	0.376818844	0.924283271	-6.589249072
ENSG00000091157.13	WDR7	-0.292046778	4.560976892	-1.87849413	0.066216547	0.686915198	-4.880114068
ENSG00000091164.13	TXNL1	-0.054707716	6.197619535	-0.499415107	0.619702222	1	-6.718470682
ENSG00000091181.19	IL5RA	-0.713456335	-2.457467171	-1.05751752	0.295415308	0.887041738	-5.244952395
ENSG00000091262.15	ABCC6	-1.109308174	-0.698660548	-1.965279694	0.055012629	0.659471505	-4.154558529
ENSG00000091317.8	CMTM6	-0.214239719	7.154402557	-1.5601286	0.1251084	0.770364159	-5.818788841
ENSG00000091409.15	ITGA6	-0.246790436	6.5787171	-0.609331555	0.545094783	1	-6.730331264
ENSG00000091428.18	RAPGEF4	0.634895194	3.483156134	1.189643209	0.23986841	0.858935654	-5.709100518
ENSG00000091436.17	MAP3K20	-0.44193948	5.376849809	-1.643672608	0.106589015	0.754040225	-5.395191478
ENSG00000091482.8	SMPX	-0.16688896	-3.839286155	-0.221564068	0.825565859	1	-5.68120638
ENSG00000091483.7	FH	0.000775807	6.376242646	0.004504702	0.996423907	1	-6.874351115
ENSG00000091490.11	SEL1L3	-0.775218498	5.159038873	-1.668478218	0.101542679	0.74539923	-5.331375507
ENSG00000091513.16	TF	-0.453110476	2.916009276	-0.43127126	0.668145851	1	-6.257603306
ENSG00000091527.15	CDV3	-0.035676294	7.826514622	-0.315963958	0.753359913	1	-7.092599805
ENSG00000091536.19	MYO15A	0.222331822	-0.585591558	0.513416869	0.609946582	1	-5.772353464
ENSG00000091542.9	ALKBH5	0.095309236	6.19646845	0.739894426	0.462863087	0.970383068	-6.564687268
ENSG00000091583.11	APOH	-1.86451454	-3.251327953	-1.71801414	0.092051773	0.735698728	-4.430168604
ENSG00000091592.16	NLRP1	-0.354065327	3.594973152	-0.917404983	0.36338419	0.914751338	-6.027716286
ENSG00000137878.17	GCOM1	-1.808374416	-1.24188971	-2.605522905	0.012087054	0.476554156	-2.892550129
ENSG00000091640.8	SPAG7	0.214334648	5.166370202	1.465452238	0.14912868	0.783585098	-5.609811542
ENSG00000091651.9	ORC6	0.335504437	3.224995438	1.132914474	0.262714452	0.866812692	-5.742912552
ENSG00000091656.19	ZFHX4	-0.557096337	2.170827752	-0.885508257	0.380169246	0.926545132	-5.86603167
ENSG00000091664.9	SLC17A6	1.229323942	-5.469988898	1.839579094	0.0718381	0.698042753	-4.563651658
ENSG00000177511.6	ST8SIA3	-1.806785851	-5.498936873	-2.030692431	0.047682074	0.635257233	-4.227328809
ENSG00000091732.17	ZC3HC1	0.168859845	4.554046819	1.345638727	0.184557971	0.80832039	-5.681298333
ENSG00000091831.23	ESR1	-0.307147003	1.621391094	-0.707970655	0.482287911	0.984155436	-5.927247334
ENSG00000091844.8	RGS17	0.109474073	1.513228335	0.341321998	0.734307594	1	-6.089161595
ENSG00000091879.14	ANGPT2	0.676981611	3.654172207	1.472908799	0.147113855	0.783585098	-5.368354261
ENSG00000091947.10	TMEM101	0.311679631	5.022875632	1.519765696	0.134939699	0.780495439	-5.507000789
ENSG00000091972.18	CD200	-0.060518345	3.935705575	-0.137089151	0.89151708	1	-6.476388906
ENSG00000091986.15	CCDC80	-0.658695561	6.753596409	-1.278903812	0.206901338	0.830654622	-6.146157697
ENSG00000092009.10	CMA1	0.097100869	-2.605387122	0.120492683	0.904581219	1	-5.72743871
ENSG00000092010.15	PSME1	-0.239273018	6.929391435	-1.200473306	0.235675972	0.856283721	-6.260810235
ENSG00000092020.10	PPP2R3C	0.130579281	5.227715616	0.991646589	0.326198574	0.894148344	-6.187575609
ENSG00000092036.18	HAUS4	0.110049745	4.125596444	0.7794319	0.43944052	0.958071036	-6.207159317
ENSG00000092051.17	JPH4	0.330653814	0.554000868	0.730265503	0.468674256	0.974963813	-5.764946737
ENSG00000092054.13	MYH7	0.270983636	-3.051154222	0.300044811	0.765400931	1	-5.671220843
ENSG00000092067.5	CEBPE	-0.231898277	-3.566073972	-0.367699425	0.714666836	1	-5.640155427
ENSG00000092068.20	SLC7A8	-0.102011361	6.01967006	-0.219675833	0.827028112	1	-6.78962507
ENSG00000092094.11	OSGEP	0.134298121	4.936594024	1.112673428	0.271229626	0.874310018	-6.017654474
ENSG00000092096.17	SLC22A17	0.128164226	2.887505481	0.326972894	0.745068718	1	-6.277613446
ENSG00000092098.17	RNF31	0.251724141	0.65622668	1.10909206	0.272756336	0.875384162	-5.448854878
ENSG00000092108.21	SCFD1	-0.092138859	5.965071642	-0.814360304	0.419343842	0.947564959	-6.47323314
ENSG00000092140.16	G2E3	-0.088838807	4.90731448	-0.521491931	0.604352484	1	-6.496392705
ENSG00000092148.13	HECTD1	-0.091272628	7.425378056	-0.386514768	0.700773999	1	-6.991566534
ENSG00000092199.17	HNRNPC	0.082189125	8.614850028	0.736581535	0.464857771	0.972010517	-7.023225132
ENSG00000092200.12	RPGRIP1	0.316553965	-0.168275419	0.893486961	0.375925192	0.923466248	-5.561322736
ENSG00000092201.10	SUPT16H	0.034884792	7.344964401	0.248728143	0.804601413	1	-7.015873641
ENSG00000092203.15	TOX4	-0.119441556	6.056237986	-1.229943875	0.224538739	0.847014908	-6.070506868
ENSG00000092208.17	GEMIN2	0.157267524	3.196046276	0.929424612	0.357184928	0.911238161	-5.94803787
ENSG00000092295.12	TGM1	-0.973382245	-0.266444307	-1.692241643	0.096893875	0.741667238	-4.627098712
ENSG00000092330.18	TINF2	-0.102432641	5.550380622	-0.604501854	0.548274315	1	-6.552862311
ENSG00000092345.14	DAZL	-0.165872857	-3.77890563	-0.223389016	0.824153209	1	-5.679760649
ENSG00000092377.15	TBL1Y	0.137125419	-5.219408659	0.21656219	0.829440671	1	-5.973739911
ENSG00000092421.16	SEMA6A	0.500219158	5.600935207	0.950288429	0.346588181	0.904335056	-6.27575555
ENSG00000092439.16	TRPM7	0.095283586	6.536520201	0.704021884	0.484722002	0.98603806	-6.649667584
ENSG00000092445.12	TYRO3	0.647206215	5.587135417	1.779733593	0.081266184	0.716262186	-5.175273627
ENSG00000092470.12	WDR76	0.416183963	3.930885859	1.784613549	0.080460438	0.714773188	-4.933509573
ENSG00000092529.25	CAPN3	-0.024077114	5.167182759	-0.055304865	0.956118477	1	-6.66991694
ENSG00000092531.10	SNAP23	-0.033858337	5.38890331	-0.260270023	0.795736412	1	-6.674409804
ENSG00000092607.15	TBX15	0.356204668	1.185201391	0.518464071	0.60644729	1	-5.965662648
ENSG00000092621.12	PHGDH	0.147675834	5.229349238	0.27955092	0.780988265	1	-6.637197348
ENSG00000092758.18	COL9A3	0.552536346	2.50252057	0.81952259	0.416421566	0.946773421	-5.936333239
ENSG00000203837.5	PNLIPRP3	-1.806142432	-2.946878578	-2.041171921	0.046589945	0.63217843	-3.916138204
ENSG00000092841.19	MYL6	-0.14088321	8.822313182	-0.810675084	0.421437562	0.949004522	-7.018592293
ENSG00000092847.13	AGO1	-0.068092159	5.76188581	-0.503860407	0.61659739	1	-6.643293925
ENSG00000092850.12	TEKT2	0.207231415	-3.588750738	0.35343162	0.725267527	1	-5.646150803
ENSG00000092853.14	CLSPN	0.143271873	3.534654777	0.435866137	0.664831097	1	-6.326167696
ENSG00000141052.17	MYOCD	-1.805901955	-1.696195853	-2.763692555	0.008007036	0.425804786	-2.533724671
ENSG00000092929.11	UNC13D	-0.118838674	3.430728568	-0.324663447	0.746805556	1	-6.361324113
ENSG00000092931.11	MFSD11	-0.059152116	4.65930333	-0.401693177	0.68964101	1	-6.513501771
ENSG00000092964.18	DPYSL2	0.272319039	6.517687133	0.863847061	0.391843572	0.934411729	-6.514516521
ENSG00000092969.12	TGFB2	-0.078512046	2.211156851	-0.143378896	0.886573739	1	-6.233508257
ENSG00000092978.11	GPATCH2	0.231074688	4.437504648	1.473868213	0.146856178	0.783585098	-5.489436044
ENSG00000093000.19	NUP50	-0.046606722	6.57034112	-0.286254938	0.775878955	1	-6.867598384
ENSG00000093009.11	CDC45	0.331700011	3.538322433	0.955521318	0.343963075	0.902785889	-5.965389146
ENSG00000093010.14	COMT	0.010587669	6.361717925	0.042266324	0.966456626	1	-6.869455874
ENSG00000093072.18	ADA2	-0.738470203	6.014606022	-1.585860129	0.119147039	0.76666773	-5.594791681
ENSG00000093100.13	AC016026.1	1.0214264	-1.088134027	1.604370006	0.115002277	0.762012769	-4.665246857
ENSG00000238099.3	LINC01625	-1.804906323	-4.002813784	-2.971030188	0.004572417	0.36741178	-2.048682045
ENSG00000093144.19	ECHDC1	-0.278366937	6.236836455	-1.399601682	0.16787608	0.790602006	-5.888828406
[truncated: 58,670 more rows]
