# Supplementary material for: Identification of 15 lncRNAs Signature for Predicting Survival Benefit of Advanced Melanoma Patients Treated with Anti-PD-1 Monotherapy
Source: Cells. 2021 Apr 22;10(5):977. doi: 10.3390/cells10050977 (PMC8143567; doi:10.3390/cells10050977)
Supplement: Supplementary file 1 [file cells-10-00977-s001.zip › Zhou et al_R_Suppl Table3.csv]

	Category	ID	Description	setSize	enrichmentScore	NES	pvalue	p.adjust	qvalues	rank	leading_edge	core_enrichment
1	C1	chr6p22	chr6p22	56	0.435973057899847	2.45540074408816	3.95610415038549e-06	0.000415390935790476	0.00032898129250574	412	tags=46%	list=13%	signal=41%	H2AC13/H2AC17/H4C4/H2BC6/H4C8/IFITM4P/NBAT1/ZNF602P/H3C10/H1-4/RNU6-930P/H2BC12/H2BC11/H2BC3/H3C12/RPL7AP7/H4C9/OR11A1/H3C2/H2AC5P/H4C3/H2AC6/NRSN1/MIR4639/GABBR1/H2BC5
2	C1	chr6p21	chr6p21	101	0.326485240526113	2.09047536287388	1.5209304192932e-05	0.000798488470128931	0.000632386858548226	1626	tags=90%	list=53%	signal=44%	SMIM40/HCG20/PRICKLE4/FOXP4-AS1/MSH5-SAPCD1/PRRT1/ZBTB12/DDX39B-AS1/RPL7P4/ATAT1/CCDC167/C6orf226/USP49/RPL12P2/FRS3/PTK7/HCG25/ADCY10P1/HMGA1/AGER/PPT2-EGFL8/DLK2/SMIM29/NRM/NFKBIL1/DNPH1/PRR3/SLC35B2/RPL12P47/SYNGAP1/NUDT3/CUTA/RPL7P25/GTF2H4/PHF1/KIFC1/BYSL/UQCC2/FANCE/LSM2/DXO/WDR46/TAF11/CCHCR1/TCF19/SUPT3H/ZBTB22/AARS2/KLHDC3/DDX39B/MDC1/ZNF76/SNRPC/POLR1C/GPANK1/ABHD16A/MRPL2/CUL7/RGL2/FKB…
3	C1	chr16p12	chr16p12	13	-0.70900892467538	-2.10220996426308	8.03982183131032e-05	0.00231754501191521	0.00183544918236894	274	tags=54%	list=9%	signal=49%	SCNN1G/ACSM1/TMC5/HS3ST4/GP2/ACSM5P1/PDILT
4	C1	chr16p13	chr16p13	58	0.373572556205256	2.08233643308604	8.82874290253412e-05	0.00231754501191521	0.00183544918236894	1121	tags=64%	list=37%	signal=41%	WASIR2/PRSS30P/MTCO1P28/CEROX1/SPSB3/RPL3L/CCDC78/RBFOX1/MTRNR2L4/HAGHL/RPL7P46/CHTF18/SRRM2-AS1/METRN/BRICD5/TIGD7/NPIPA3/RN7SL219P/TEDC2/CLCN7/NPIPA2/RPS3AP48/RHBDF1/RPUSD1/NPIPA1/CDIP1/TELO2/LINC00921/UBALD1/RNU6-213P/WDR90/NUBP2/DNASE1/LUC7L/WASH4P/PIGQ/MAPK8IP3
5	C1	chr4q13	chr4q13	12	-0.674464946283339	-1.95644728374929	0.000779356010819812	0.016366476227216	0.0129619210220558	799	tags=83%	list=26%	signal=62%	RNA5SP163/UGT2B26P/UGT2A1/TMPRSS11A/ENAM/ODAM/AFP/SULT1B1/AMTN/SULT1E1
6	C2	ONDER_CDH1_TARGETS_2_DN	ONDER_CDH1_TARGETS_2_DN	65	-0.667472238525171	-3.01422794556122	1.7095833401788e-16	2.09423959171903e-13	1.32087807546446e-13	784	tags=82%	list=26%	signal=62%	RAPGEF5/EDN1/VGLL1/TNFAIP3/PSTPIP2/CCND2/ABLIM1/TNFSF10/MECOM/RBM47/P2RY2/LSR/DAPP1/MTUS1/F3/MAP7/IL1R2/ARAP2/LAMB3/EPHA1/PTGS2/ANK3/CSTA/LAMA3/PERP/IL1A/SLC12A8/FST/FHOD3/CCL20/DSCAM/CXADR/DSC2/ANXA8/LAMC2/CNTNAP2/TMPRSS4/ESRP2/CYP4F11/PRRG4/RASSF9/EXPH5/CWH43/RIPK4/SCNN1A/EHF/COL17A1/TACSTD2/SAA1/FERMT1/AP1M2/IRF6/IL13RA2
7	C2	JAEGER_METASTASIS_DN	JAEGER_METASTASIS_DN	36	-0.748308671600045	-2.98772769519665	1.98120995570887e-14	1.21349109787168e-11	7.65372688152793e-12	691	tags=92%	list=23%	signal=72%	ABLIM1/LSR/ABCC3/MAP7/IL1R2/ARAP2/PALMD/LAMB3/EGFR/ANK3/CSTA/LAMA3/CFH/PERP/COL4A6/FST/FHOD3/CXADR/DSC2/BCL11B/ANXA8/LAMC2/ESRP2/EXPH5/NEBL/CWH43/SCNN1A/EHF/COL17A1/TACSTD2/FERMT1/IRF6/DEFB1
8	C2	YOSHIMURA_MAPK8_TARGETS_UP	YOSHIMURA_MAPK8_TARGETS_UP	116	-0.531962852276469	-2.63073035124681	2.00810306611792e-13	8.19975418664816e-11	5.17174614221246e-11	518	tags=47%	list=17%	signal=41%	KYNU/CALCA/PKIB/EGFR/DPP4/ANK3/HTR7/PDE3A/FGF14/EDN2/LAMA3/CNGA3/C2CD4A/KCNA4/IL1A/GRIA3/GUCA2B/PCP4L1/MEP1B/PTPRQ/SCNN1G/CCL20/SCN3A/NR0B2/CNGA1/PVALB/CFTR/MAOB/SCN7A/HPGD/MASP1/TRHDE/SULT1E1/PDX1/GCKR/CES1/GP2/SSTR1/SLC6A19/AVPR1B/FAM83F/RASSF9/ADH7/CYP2C18/NALCN/SCNN1A/PIK3C2G/TACSTD2/SLC15A1/BHMT/PRSS1/LDHC/DEFB1/CCKAR/SST
9	C2	NABA_MATRISOME	NABA_MATRISOME	69	-0.583315885397028	-2.66120939059824	8.70162382213104e-12	2.66487229552763e-09	1.68078733827479e-09	499	tags=62%	list=16%	signal=53%	LAMB3/ITIH4/GPC6/CSTA/FGF14/TNFSF14/CCL15/LAMA3/EDIL3/NRG4/EYS/C1QTNF7/IL1A/COL4A6/COL21A1/SULF1/CLEC12B/LAMA2/CLEC17A/MEP1B/FMOD/MUC21/FST/CCL20/LRG1/CCL24/BMP3/PRSS12/ANXA8/MASP1/LAMC2/LAMB4/COLEC10/BMP10/LGALS9C/REG3A/SERPINC1/COL17A1/GREM1/CCL19/PRSS1/BRINP3/MUC5AC
10	C2	MEISSNER_BRAIN_HCP_WITH_H3K4ME3_AND_H3K27ME3	MEISSNER_BRAIN_HCP_WITH_H3K4ME3_AND_H3K27ME3	100	-0.532715438490878	-2.57316113681063	1.34607917698657e-11	2.93631098220485e-09	1.85198905343791e-09	952	tags=77%	list=31%	signal=55%	CNKSR3/FZD5/NFE2L3/UTRN/IGFBP7/KCNJ8/CGAS/EZR/IL4R/PHLDB2/STK17B/CCN1/BVES/GLIS3/TEC/IRAK3/ACSF2/PSTPIP2/TACR3/PTPRK/SLC16A10/ANTXR2/MECOM/P2RY2/NIBAN1/MTUS1/F3/ITGA8/GNG13/CFAP206/GATA6/PDE10A/NKX3-1/HS3ST3B1/TNFAIP8L3/MYO16/PKIB/EGFR/MOXD1/ADGRG6/HTR7/PDE3A/CSRP2/PERP/FAT4/CCKBR/KIRREL2/PRDM8/FST/SCNN1G/C12orf56/CXADR/BMP3/NPR3/HTR1B/PRSS12/GIPC2/SLC22A3/MLXIPL/GPR88/TRHDE/NEUROD1/LAMC2/MYOCD/E…
11	C2	SABATES_COLORECTAL_ADENOMA_DN	SABATES_COLORECTAL_ADENOMA_DN	34	-0.712066052742153	-2.79019681553909	1.43819313414115e-11	2.93631098220485e-09	1.85198905343791e-09	549	tags=76%	list=18%	signal=63%	GHR/CNN1/PKIB/MYH11/GPC6/PDE3A/SYNPO2/CFH/EDIL3/CLU/TEX11/GUCA2B/MEP1B/SCNN1G/BMP3/SPIB/SCN7A/NEUROD1/SLC6A19/SLC15A1/CR2/CCL19/BRINP3/CHRNA1/VSTM2A/SST
12	C2	BENPORATH_SUZ12_TARGETS	BENPORATH_SUZ12_TARGETS	86	-0.548315844397566	-2.58604877596384	2.5607774204893e-11	4.48136048585628e-09	2.82648214532203e-09	722	tags=67%	list=24%	signal=53%	KCNJ2/LHX5/GATM/MECOM/NIBAN1/SGPP2/EPHA4/GATA6/NKX3-1/IGF2-AS/FBP1/HS3ST3B1/GHR/RTL4/GPAT3/CALCA/MT1JP/LRRC3B/HTR7/LAMA3/TRPC5/C2CD4A/DUOXA2/COL4A6/SYTL4/SCNN1G/SLITRK3/PTPRT/KCNJ3/FLT3/BMP3/NPR3/APCDD1L/UPB1/GIPC2/B4GALNT2/SCTR/CFTR/GPR88/TRHDE/NEUROD1/HS3ST4/PDX1/MAB21L1/MT1H/SSTR1/PCDH11X/CWH43/RIPK4/ERICH5/TRHDE-AS1/TACSTD2/BHMT/FOXA1/ADRA1A/BRINP3/DNER/SYT10
13	C2	KEGG_SYSTEMIC_LUPUS_ERYTHEMATOSUS	KEGG_SYSTEMIC_LUPUS_ERYTHEMATOSUS	23	0.736431111014459	3.12927687738647	3.43489715895143e-10	5.25968627464437e-08	3.31738751930309e-08	511	tags=83%	list=17%	signal=69%	H2AC13/H2AC17/H4C4/H2BC6/H4C8/H3C10/H2BC12/H2BC11/H2BC3/H3C12/H4C9/H3C2/H2AC20/H4C3/H2AC6/H2BC5/H2AW/H4C2/H3-5
14	C2	HSIAO_LIVER_SPECIFIC_GENES	HSIAO_LIVER_SPECIFIC_GENES	35	-0.682602242798714	-2.69646853302373	4.08454099445994e-10	5.55951413134825e-08	3.5064948420276e-08	693	tags=74%	list=23%	signal=58%	GATM/ANG/LSR/FBP1/GHR/KYNU/ITIH4/CFH/CFI/UGT1A10/ABCC2/FST/F5/NR0B2/HSD11B1/TDO2/CES1/ASGR2/NR1H4/C4BPB/CYP2C18/PON3/SERPINC1/SAA1/BHMT/CYP2C9
15	C2	NABA_MATRISOME_ASSOCIATED	NABA_MATRISOME_ASSOCIATED	48	-0.624411717296463	-2.66639397936406	9.12889964559591e-10	1.11448403599164e-07	7.0292698811417e-08	675	tags=75%	list=22%	signal=59%	CELA2A/TNFSF10/ADAMTS6/PDGFC/HGF/ITIH4/GPC6/CSTA/FGF14/TNFSF14/CCL15/NRG4/C1QTNF7/IL1A/SULF1/CLEC12B/CLEC17A/MEP1B/MUC21/FST/CCL20/CCL24/BMP3/PRSS12/ANXA8/MASP1/COLEC10/BMP10/LGALS9C/REG3A/SERPINC1/GREM1/CCL19/PRSS1/BRINP3/MUC5AC
16	C2	FLORIO_NEOCORTEX_BASAL_RADIAL_GLIA_UP	FLORIO_NEOCORTEX_BASAL_RADIAL_GLIA_UP	49	-0.617462537697159	-2.64950968498808	1.05917883152548e-09	1.11448403599164e-07	7.0292698811417e-08	773	tags=78%	list=25%	signal=59%	NRP1/BVES/SLC6A4/PCDH18/APOL1/TNFSF10/FRK/TPRG1/ADAMTS6/NPY2R/TOGARAM2/HTR4/PDE3A/SYNPO2/ENAM/C1QTNF7/MAB21L3/IL1RL1/FMOD/CLNK/CYSLTR2/SELE/MACC1/SAMD5/PPARGC1A/STEAP2/SULT1B1/LAMC2/MYOCD/LAMB4/CUX2/PRRG4/NEBL/LINC01550/EHF/ZFP57/ADRA1A/IRF6
17	C2	REACTOME_HCMV_LATE_EVENTS	REACTOME_HCMV_LATE_EVENTS	23	0.724268148731857	3.07759345980374	1.09173946382855e-09	1.11448403599164e-07	7.0292698811417e-08	493	tags=78%	list=16%	signal=66%	H2AC13/H2AC17/H4C4/H2BC6/H4C8/H3C10/H2BC12/H2BC11/H2BC3/H3C12/H4C9/H3C2/H2AC20/H4C3/H2AC6/H2BC5/H2AW/H4C2
18	C2	COLDREN_GEFITINIB_RESISTANCE_DN	COLDREN_GEFITINIB_RESISTANCE_DN	32	-0.680892414547237	-2.65204135050564	2.34944947898391e-09	2.21390431673484e-07	1.3963529696957e-07	808	tags=84%	list=26%	signal=63%	GUCY1B1/REPS2/SH3BGRL2/RBM47/LSR/DAPP1/MPZL3/ARAP2/EPHA1/PITPNM3/SPTLC3/PTK6/PLEKHA7/LRG1/MACC1/TMC5/LAMC2/TMPRSS4/ESRP2/PRRG4/C6orf132/EXPH5/RIPK4/EHF/TACSTD2/AP1M2/IRF6
19	C2	GOZGIT_ESR1_TARGETS_DN	GOZGIT_ESR1_TARGETS_DN	87	-0.509632213006553	-2.40690762760282	3.36463523935221e-09	2.89153522745583e-07	1.82374810479277e-07	954	tags=68%	list=31%	signal=48%	NUCB2/FAM241A/MYO6/UTRN/RFTN1/GABARAPL1/FAM114A1/FOXP1/NFKBIZ/NR5A2/TCF4/GUCY1B1/EDN1/NRP1/TENT5A/DPYD/TNFAIP3/PSTPIP2/APOL1/DTNA/SH3BGRL2/ABLIM1/PTPRK/TNFSF10/FRK/MAN1A1/PATJ/EPHA4/SLC9A7/GATA6/FBP1/KYNU/PKIB/ANK3/ANKRD35/CSTA/HTR7/SYNPO2/CLU/LNCAROD/C2CD4A/HMGCLL1/PLEKHA7/SULF1/CLNK/SDR42E1/DSCAM/KCNJ3/OR7E14P/MASP1/TMPRSS4/BMPR1B/AGR3/NEBL/SCNN1A/TACSTD2/FOXA1/POF1B/FUT9
20	C2	REACTOME_HATS_ACETYLATE_HISTONES	REACTOME_HATS_ACETYLATE_HISTONES	29	0.654007761273817	3.0009196622129	3.54998445118009e-09	2.89153522745583e-07	1.82374810479277e-07	493	tags=62%	list=16%	signal=53%	H2AC13/H2AC17/H4C4/H2BC6/H4C8/H3C10/H2BC12/H2BC11/H2BC3/H3C12/H4C9/H3C2/H2AC20/H4C3/H2AC6/H2BC5/H2AW/H4C2
21	C2	DODD_NASOPHARYNGEAL_CARCINOMA_UP	DODD_NASOPHARYNGEAL_CARCINOMA_UP	176	-0.42168297477846	-2.19089528058457	3.77669907259537e-09	2.89153522745583e-07	1.82374810479277e-07	997	tags=57%	list=33%	signal=41%	GK/EIF1B-AS1/MSRA/RSPH3/NEK10/CLIP4/NUCB2/SNTN/CPEB3/TEX26/IRAK2/TMEM190/LRP11/SLC51A/EZR/ZC2HC1C/RHOU/FOXP1/ARHGAP18/C1orf158/VWA5A/SNX29P2/GPT2/RSPH4A/BCO2/MPRIP-AS1/NUDT16P1/SH3BGRL2/ABLIM1/FUT2/P2RY2/C5orf66-AS1/SYNPR-AS1/F3/MPZL3/CFAP206/RUNX1T1/ADGB/TOGARAM2/TMEM61/PALMD/ANKUB1/MYH11/TMCO5A/TPTEP1/FMO2/ANKRD35/FGF14/PITPNM3/C8orf34-AS1/TTLL9/STK33/PTK6/CLU/HYDIN/FAM209B/UGT1A10/DIO1/SLC17A1…
22	C2	REACTOME_CLASS_A_1_RHODOPSIN_LIKE_RECEPTORS_	REACTOME_CLASS_A_1_RHODOPSIN_LIKE_RECEPTORS_	38	-0.640024702267303	-2.59854710335774	4.10384257814612e-09	2.95718068131118e-07	1.86515198288499e-07	476	tags=74%	list=16%	signal=63%	TACR3/P2RY2/CGA/NPY2R/HTR4/HTR7/EDN2/TAC3/CCKBR/SSTR3/NMUR2/CCR3/CYSLTR2/CCL20/HCAR2/HTR1B/CHRM2/PROKR1/HRH4/BDKRB1/SSTR1/AVPR1B/OXGR1/SAA1/CCL19/ADRA1A/CCKAR/SST
23	C2	BENPORATH_ES_WITH_H3K27ME3	BENPORATH_ES_WITH_H3K27ME3	85	-0.515194141211819	-2.42537058627659	4.85094036765803e-09	3.17070962137774e-07	1.99982888257036e-07	666	tags=60%	list=22%	signal=48%	MECOM/NIBAN1/SGPP2/ABCC3/EPHA4/GATA6/PDE10A/NKX3-1/IGF2-AS/FBP1/HS3ST3B1/GHR/RTL4/GPAT3/CALCA/ANKRD35/HTR7/TTLL9/TRPC5/C2CD4A/DUOXA2/CYP2A7/COL4A6/SCNN1G/SLITRK3/PTPRT/KCNJ3/NPR3/PRSS12/SLC22A3/B4GALNT2/MLXIPL/SCTR/GPR88/NEUROD1/HS3ST4/ACTL6B/PDX1/EYA4/MAB21L1/MT1H/SSTR1/AVPR1B/CWH43/ERICH5/TACSTD2/CR2/ADRA1A/BRINP3/DNER/FUT9
24	C2	REACTOME_HDACS_DEACETYLATE_HISTONES	REACTOME_HDACS_DEACETYLATE_HISTONES	29	0.649776709398377	2.9815054480144	4.91783533111649e-09	3.17070962137774e-07	1.99982888257036e-07	493	tags=62%	list=16%	signal=53%	H2AC13/H2AC17/H4C4/H2BC6/H4C8/H3C10/H2BC12/H2BC11/H2BC3/H3C12/H4C9/H3C2/H2AC20/H4C3/H2AC6/H2BC5/H2AW/H4C2
25	C2	CREIGHTON_ENDOCRINE_THERAPY_RESISTANCE_3	CREIGHTON_ENDOCRINE_THERAPY_RESISTANCE_3	74	-0.539660973925923	-2.49283912186898	5.36567400780301e-09	3.28647532977934e-07	2.07284459038285e-07	1293	tags=92%	list=42%	signal=54%	TM9SF3/MED23/SLK/ATG4A/ERLEC1/KLHL2/GDE1/CHUK/ALAS1/GFPT1/CPD/ERLIN1/CCDC186/SLC49A4/CD164/PRKACB/MFSD1/NIPA1/LMBRD1/IL13RA1/PDLIM5/IFNGR1/LIMK2/UGP2/SLC31A1/CITED2/SCPEP1/ELL2/ETFDH/ACOX1/GK/CAT/RFFL/FZD5/PGM1/LRP11/FAM114A1/SLC51A/DCBLD1/HEBP2/NCEH1/STK17B/KIAA1671/PLD1/SH3BGRL2/NIBAN1/MTUS1/SGPP2/ABCC3/NKX3-1/GPAT3/PITPNM3/GBP3/PTK6/PLEKHA7/ARNTL2/F5/CXADR/TMC5/OR7E14P/STEAP2/PLIN5/CCDC68/CYP2…
26	C2	CHARAFE_BREAST_CANCER_LUMINAL_VS_BASAL_DN	CHARAFE_BREAST_CANCER_LUMINAL_VS_BASAL_DN	45	-0.609214235567366	-2.57454904547959	1.11531924960205e-08	6.50602895601195e-07	4.10348034690679e-07	1072	tags=91%	list=35%	signal=60%	CCDC28A/IFNGR1/NMI/SCPEP1/FNDC3B/ELL2/PLSCR1/CLIP4/IGFBP7/DSE/GNAI1/DCBLD1/IL15/PHLDB2/TLR2/GLIPR1/NRP1/DPYD/TNFAIP3/F3/NT5E/PDGFC/SPX/LAMB3/PTGS2/EGFR/LAMA3/PERP/GBP3/CFI/IL1A/FST/ARNTL2/PRSS12/ANXA8/LAMC2/PNLIPRP3/MT1H/RIPK4/SAA1/FERMT1
27	C2	VECCHI_GASTRIC_CANCER_EARLY_DN	VECCHI_GASTRIC_CANCER_EARLY_DN	49	-0.591217718723944	-2.53689410460059	1.55812412138076e-08	8.67591840314288e-07	5.47207227317454e-07	549	tags=57%	list=18%	signal=48%	GHR/CNN1/ASAH2/PID1/PKIB/ADGRG2/SYNPO2/CFH/CLU/COL4A6/LAMA2/MEP1B/SCN7A/HPGD/SULT1B1/SULT1E1/MT1H/SSTR1/BMPR1B/TMPRSS6/CYP2C18/CWH43/SLC15A1/CYP2C9/DNER/VSTM2A/SST/FUT9
28	C2	REACTOME_GPCR_LIGAND_BINDING	REACTOME_GPCR_LIGAND_BINDING	48	-0.595165742095715	-2.54150636108946	1.97793058981751e-08	1.05346303153324e-06	6.64439841156089e-07	781	tags=73%	list=25%	signal=55%	EDN1/UCN3/TACR3/IAPP/P2RY2/CGA/NPY2R/GNG13/CALCA/HTR4/HTR7/EDN2/TAC3/CCKBR/SSTR3/NMUR2/CCR3/CYSLTR2/CCL20/HCAR2/HTR1B/CHRM2/SCTR/PROKR1/HRH4/BDKRB1/SSTR1/AVPR1B/OXGR1/GLP2R/SAA1/CCL19/ADRA1A/CCKAR/SST
29	C2	SMID_BREAST_CANCER_LUMINAL_B_DN	SMID_BREAST_CANCER_LUMINAL_B_DN	55	-0.567147239450136	-2.48991436439398	2.78254043757886e-08	1.36644453922788e-06	8.61843430112364e-07	815	tags=69%	list=27%	signal=52%	CCN1/EDN1/GLIPR1/VGLL1/TNFAIP3/LTBP1/IGKV2D-28/IL1R2/KYNU/VNN2/LAMB3/PTGS2/MYH11/EGFR/ADGRG2/ADGRG6/FMO2/CSRP2/EDN2/PERP/CFI/ABCC2/FHOD3/CCL20/SELE/NPR3/SPIB/DSC2/BCL11B/ANXA8/TDO2/RIPK4/SAA1/KRT7/CR2/CCL19/FERMT1/DEFB1
30	C2	REACTOME_PRE_NOTCH_EXPRESSION_AND_PROCESSING	REACTOME_PRE_NOTCH_EXPRESSION_AND_PROCESSING	21	0.703045130161551	2.90056379925575	2.89844664556513e-08	1.36644453922788e-06	8.61843430112364e-07	493	tags=76%	list=16%	signal=64%	H4C4/H2BC6/H4C8/H3C10/H2BC12/H2BC11/H2BC3/H3C12/H4C9/ATP2A1/H3C2/H2AC20/H4C3/H2AC6/H2BC5/H4C2
31	C2	REACTOME_MEIOSIS	REACTOME_MEIOSIS	21	0.701878188812611	2.89574933189459	3.10696451044085e-08	1.36644453922788e-06	8.61843430112364e-07	493	tags=76%	list=16%	signal=64%	H4C4/H2BC6/H4C8/H3C10/H2BC12/H2BC11/H2BC3/H3C12/H4C9/STAG3/H3C2/H2AC20/H4C3/H2AC6/H2BC5/H4C2
32	C2	REACTOME_REPRODUCTION	REACTOME_REPRODUCTION	21	0.701878188812611	2.89574933189459	3.10696451044085e-08	1.36644453922788e-06	8.61843430112364e-07	493	tags=76%	list=16%	signal=64%	H4C4/H2BC6/H4C8/H3C10/H2BC12/H2BC11/H2BC3/H3C12/H4C9/STAG3/H3C2/H2AC20/H4C3/H2AC6/H2BC5/H4C2
33	C2	REACTOME_ACTIVATED_PKN1_STIMULATES_TRANSCRIPTION_OF_AR_ANDROGEN_RECEPTOR_REGULATED_GENES_KLK2_AND_KLK3	REACTOME_ACTIVATED_PKN1_STIMULATES_TRANSCRIPTION_OF_AR_ANDROGEN_RECEPTOR_REGULATED_GENES_KLK2_AND_KLK3	19	0.715898952756453	2.87170934663188	3.45794128294402e-08	1.36644453922788e-06	8.61843430112364e-07	493	tags=79%	list=16%	signal=67%	H4C4/H2BC6/H4C8/H3C10/H2BC12/H2BC11/H2BC3/H3C12/H4C9/H3C2/H2AC20/H4C3/H2AC6/H2BC5/H4C2
34	C2	REACTOME_CONDENSATION_OF_PROPHASE_CHROMOSOMES	REACTOME_CONDENSATION_OF_PROPHASE_CHROMOSOMES	19	0.715898952756453	2.87170934663188	3.45794128294402e-08	1.36644453922788e-06	8.61843430112364e-07	493	tags=79%	list=16%	signal=67%	H4C4/H2BC6/H4C8/H3C10/H2BC12/H2BC11/H2BC3/H3C12/H4C9/H3C2/H2AC20/H4C3/H2AC6/H2BC5/H4C2
35	C2	REACTOME_DNA_METHYLATION	REACTOME_DNA_METHYLATION	19	0.715898952756453	2.87170934663188	3.45794128294402e-08	1.36644453922788e-06	8.61843430112364e-07	493	tags=79%	list=16%	signal=67%	H4C4/H2BC6/H4C8/H3C10/H2BC12/H2BC11/H2BC3/H3C12/H4C9/H3C2/H2AC20/H4C3/H2AC6/H2BC5/H4C2
36	C2	REACTOME_MEIOTIC_RECOMBINATION	REACTOME_MEIOTIC_RECOMBINATION	19	0.715898952756453	2.87170934663188	3.45794128294402e-08	1.36644453922788e-06	8.61843430112364e-07	493	tags=79%	list=16%	signal=67%	H4C4/H2BC6/H4C8/H3C10/H2BC12/H2BC11/H2BC3/H3C12/H4C9/H3C2/H2AC20/H4C3/H2AC6/H2BC5/H4C2
37	C2	FEVR_CTNNB1_TARGETS_UP	FEVR_CTNNB1_TARGETS_UP	89	-0.491972532911508	-2.33179189779382	3.65195293956608e-08	1.39801323467764e-06	8.81754426855758e-07	1121	tags=73%	list=37%	signal=48%	SLC49A4/MTM1/SYNPO/STK38L/IL13RA1/TMEM140/MIA2/UGP2/SLC31A1/ATF5/GINM1/ACOX1/GK/CLN8/NUCB2/PNLIPRP1/CPEB3/GABARAPL1/FAM114A1/GNAI1/IL15/PLEKHG1/FOSL2/STK17B/ACACB/TNFAIP3/PSTPIP2/BCO2/DGAT2/GATM/ABLIM1/IAPP/ME1/MPZL3/SLC3A1/LAMB3/EPHA1/ITIH4/DPP4/ANK3/CPA1/LAMA3/PTK6/CLU/IL1RL1/AKR1B15/SLC12A8/GUCA2B/MEP1B/CXADR/TMC5/SLC22A3/MAOB/HPGD/GSDMC/GP2/SOWAHB/NR1H4/REG3A/C11orf53/SLC15A1/SPINK1/BNIP5/EPS…
38	C2	HOLLERN_EMT_BREAST_TUMOR_DN	HOLLERN_EMT_BREAST_TUMOR_DN	15	-0.792199278924943	-2.49438644043365	4.78605890130193e-08	1.77664307699844e-06	1.12056371086303e-06	650	tags=100%	list=21%	signal=79%	PATJ/MAP7/EPHA1/SDR42E1/CXADR/DSC2/ESRP2/PLEKHG6/RIPK4/EHF/GRB7/AP1M2/POF1B/IRF6
39	C2	BLANCO_MELO_BETA_INTERFERON_TREATED_BRONCHIAL_EPITHELIAL_CELLS_UP	BLANCO_MELO_BETA_INTERFERON_TREATED_BRONCHIAL_EPITHELIAL_CELLS_UP	46	-0.579118642272092	-2.46324925233696	5.12999037836877e-08	1.84830535691228e-06	1.16576251941879e-06	1075	tags=83%	list=35%	signal=54%	NCOA7/TMEM140/NMI/PLSCR1/KCTD12/NFE2L3/SOD2/IL15/NFKBIZ/TLR2/EDN1/TENT5A/REPS2/TNFAIP3/SLC41A2/ANTXR2/TNFSF10/MAN1A1/DAPP1/ADAMTS6/NT5E/NKX3-1/IL1R2/GPAT3/PTGS2/EDIL3/GBP3/IL1A/HEPHL1/FST/HCAR2/ARNTL2/HSD11B1/B4GALNT2/AIM2/SLC7A11/FERMT1/IL13RA2
40	C2	BLANCO_MELO_RESPIRATORY_SYNCYTIAL_VIRUS_INFECTION_A594_CELLS_UP	BLANCO_MELO_RESPIRATORY_SYNCYTIAL_VIRUS_INFECTION_A594_CELLS_UP	32	-0.649637442320369	-2.53030482211492	5.80359937668139e-08	2.03125978183849e-06	1.2811554714238e-06	1096	tags=100%	list=36%	signal=65%	MXD1/TMEM140/GK/NFE2L3/IRAK2/SOD2/TLR3/IL4R/NFKBIZ/GFPT2/TMCC3/GLIPR1/TNFAIP3/APOL1/ANTXR2/TNFSF10/NIBAN1/F3/NT5E/NKX3-1/GPAT3/TNFSF14/GBP3/TNIP3/IL1A/HCAR2/ARNTL2/RAET1E/LAMC2/GCKR/COL17A1
41	C2	REACTOME_TRANSCRIPTIONAL_REGULATION_BY_SMALL_RNAS	REACTOME_TRANSCRIPTIONAL_REGULATION_BY_SMALL_RNAS	22	0.677503598247351	2.84837811390905	7.75943685838573e-08	2.64036393097848e-06	1.66532943101027e-06	493	tags=68%	list=16%	signal=58%	H4C4/H2BC6/H4C8/H3C10/H2BC12/H2BC11/H2BC3/H3C12/H4C9/H3C2/H2AC20/H4C3/H2AC6/H2BC5/H4C2
42	C2	REACTOME_RUNX1_REGULATES_TRANSCRIPTION_OF_GENES_INVOLVED_IN_DIFFERENTIATION_OF_HSCS	REACTOME_RUNX1_REGULATES_TRANSCRIPTION_OF_GENES_INVOLVED_IN_DIFFERENTIATION_OF_HSCS	21	0.687550514648846	2.83663743249575	8.34009492101484e-08	2.70915296749724e-06	1.70871602847946e-06	493	tags=71%	list=16%	signal=60%	H4C4/H2BC6/H4C8/H3C10/H2BC12/H2BC11/H2BC3/H3C12/H4C9/H3C2/H2AC20/H4C3/H2AC6/H2BC5/H4C2
43	C2	REACTOME_ACTIVATION_OF_ANTERIOR_HOX_GENES_IN_HINDBRAIN_DEVELOPMENT_DURING_EARLY_EMBRYOGENESIS	REACTOME_ACTIVATION_OF_ANTERIOR_HOX_GENES_IN_HINDBRAIN_DEVELOPMENT_DURING_EARLY_EMBRYOGENESIS	23	0.667094485915127	2.83464850762562	8.40390308284859e-08	2.70915296749724e-06	1.70871602847946e-06	493	tags=65%	list=16%	signal=55%	H4C4/H2BC6/H4C8/H3C10/H2BC12/H2BC11/H2BC3/H3C12/H4C9/H3C2/H2AC20/H4C3/H2AC6/H2BC5/H4C2
44	C2	REACTOME_TRANSCRIPTIONAL_REGULATION_OF_GRANULOPOIESIS	REACTOME_TRANSCRIPTIONAL_REGULATION_OF_GRANULOPOIESIS	20	0.704085860793339	2.83034825061518	9.66518651209562e-08	3.00917997823465e-06	1.89794896156755e-06	493	tags=75%	list=16%	signal=63%	H4C4/H2BC6/H4C8/H3C10/H2BC12/H2BC11/H2BC3/H3C12/H4C9/H3C2/H2AC20/H4C3/H2AC6/H2BC5/H4C2
45	C2	REACTOME_HCMV_EARLY_EVENTS	REACTOME_HCMV_EARLY_EVENTS	27	0.63204215716109	2.835560741254	9.82589380648048e-08	3.00917997823465e-06	1.89794896156755e-06	493	tags=67%	list=16%	signal=56%	H2AC13/H2AC17/H4C4/H2BC6/H4C8/H3C10/H2BC12/H2BC11/H2BC3/H3C12/H4C9/H3C2/H2AC20/H4C3/H2AC6/H2BC5/H2AW/H4C2
46	C2	REACTOME_HCMV_INFECTION	REACTOME_HCMV_INFECTION	28	0.618942868290872	2.79602760884117	1.2936388517e-07	3.86514047154269e-06	2.43782006969911e-06	493	tags=64%	list=16%	signal=54%	H2AC13/H2AC17/H4C4/H2BC6/H4C8/H3C10/H2BC12/H2BC11/H2BC3/H3C12/H4C9/H3C2/H2AC20/H4C3/H2AC6/H2BC5/H2AW/H4C2
47	C2	SENGUPTA_NASOPHARYNGEAL_CARCINOMA_WITH_LMP1_UP	SENGUPTA_NASOPHARYNGEAL_CARCINOMA_WITH_LMP1_UP	43	-0.590579531756089	-2.46954162252752	1.36629631170966e-07	3.97176998196349e-06	2.5050733978614e-06	932	tags=72%	list=30%	signal=51%	MYO6/NEXN/IL15/NCEH1/ARHGAP18/TCF4/IRAK3/GATM/EPHA4/GHR/KYNU/PKIB/PTGS2/ADGRG2/CCL15/CFH/C2CD4A/SULF1/FST/ODAM/F5/ADCY10/SPIB/DSC2/SLC22A3/CFTR/SLC7A11/EHF/GREM1/FOXA1/SPINK1
48	C2	REACTOME_SIRT1_NEGATIVELY_REGULATES_RRNA_EXPRESSION	REACTOME_SIRT1_NEGATIVELY_REGULATES_RRNA_EXPRESSION	20	0.695903879878202	2.79745758108287	1.39417232019943e-07	3.97176998196349e-06	2.5050733978614e-06	493	tags=75%	list=16%	signal=63%	H4C4/H2BC6/H4C8/H3C10/H2BC12/H2BC11/H2BC3/H3C12/H4C9/H3C2/H2AC20/H4C3/H2AC6/H2BC5/H4C2
49	C2	VECCHI_GASTRIC_CANCER_ADVANCED_VS_EARLY_DN	VECCHI_GASTRIC_CANCER_ADVANCED_VS_EARLY_DN	12	-0.828231054387271	-2.42559373891041	1.49758917229401e-07	4.16942440013673e-06	2.62973792455455e-06	260	tags=75%	list=8%	signal=69%	ODAM/TMC5/DSC2/CFTR/GP2/SSTR1/TMEM238L/REG3A/SST
50	C2	REACTOME_PRC2_METHYLATES_HISTONES_AND_DNA	REACTOME_PRC2_METHYLATES_HISTONES_AND_DNA	20	0.693015955678778	2.7858484412593	1.66787170962651e-07	4.54031743176105e-06	2.86366744997861e-06	493	tags=75%	list=16%	signal=63%	H4C4/H2BC6/H4C8/H3C10/H2BC12/H2BC11/H2BC3/H3C12/H4C9/H3C2/H2AC20/H4C3/H2AC6/H2BC5/H4C2
51	C2	REACTOME_NEGATIVE_EPIGENETIC_REGULATION_OF_RRNA_EXPRESSION	REACTOME_NEGATIVE_EPIGENETIC_REGULATION_OF_RRNA_EXPRESSION	26	0.636818522548761	2.8159255880165	1.83327634114074e-07	4.8820946041248e-06	3.07923303065745e-06	493	tags=62%	list=16%	signal=52%	H4C4/H2BC6/H4C8/H3C10/H2BC12/H2BC11/H2BC3/H3C12/H4C9/H3C2/GTF2H2/H2AC20/H4C3/H2AC6/H2BC5/H4C2
52	C2	DUTERTRE_ESTRADIOL_RESPONSE_24HR_DN	DUTERTRE_ESTRADIOL_RESPONSE_24HR_DN	59	-0.53729738837422	-2.39458917528103	1.9268725647953e-07	5.02216785505158e-06	3.16757998333651e-06	1123	tags=88%	list=37%	signal=57%	TCP11L2/EXOC6B/KLF3/CCDC186/UACA/SYNPO/CBLB/STK38L/LMBRD1/NCOA7/MARCKS/IL13RA1/PDLIM5/IFNGR1/UGP2/CITED2/RAPGEF2/CLN8/LIMA1/EPB41L2/ADAM9/MYO6/RFTN1/DSE/PHLDB2/NFKBIZ/MAP3K5/HIVEP2/PARP8/EDN1/SH3BGRL2/PTPRK/MECOM/ABCC3/EPHA4/ME1/PALLD/GATA6/ARAP2/KYNU/ADGRG6/RND1/ANK3/FAT4/KCNJ3/MACC1/UGT1A6/FAM83B/RIPK4/GRB7/TACSTD2/IRF6
53	C2	WP_NUCLEAR_RECEPTORS_METAPATHWAY	WP_NUCLEAR_RECEPTORS_METAPATHWAY	39	-0.610364423739978	-2.49735143446654	1.98685273560674e-07	5.05419756299294e-06	3.18778174972014e-06	752	tags=69%	list=25%	signal=53%	TNFAIP3/SLC6A4/GPX3/ABCC3/ME1/HGF/PTGS2/EGFR/EDN2/UGT1A3/ABCC2/CCL20/SLC5A7/NR0B2/PPARGC1A/SPINK13/UGT1A6/CES1/PRRG4/SLC6A19/NR1H4/ADH7/SLC7A11/NR1I2/SCNN1A/CYP2C9/DNER
54	C2	REACTOME_FORMATION_OF_THE_BETA_CATENIN_TCF_TRANSACTIVATING_COMPLEX	REACTOME_FORMATION_OF_THE_BETA_CATENIN_TCF_TRANSACTIVATING_COMPLEX	22	0.665145278048365	2.79642094516406	2.02167902519718e-07	5.05419756299294e-06	3.18778174972014e-06	493	tags=68%	list=16%	signal=58%	H4C4/H2BC6/H4C8/H3C10/H2BC12/H2BC11/H2BC3/H3C12/H4C9/H3C2/H2AC20/H4C3/H2AC6/H2BC5/H4C2
55	C2	CHIANG_LIVER_CANCER_SUBCLASS_CTNNB1_DN	CHIANG_LIVER_CANCER_SUBCLASS_CTNNB1_DN	24	-0.697021364217328	-2.50831661258497	2.16448715721818e-07	5.22329678197539e-06	3.29443595099458e-06	650	tags=79%	list=21%	signal=63%	LSR/F3/GATA6/FBP1/VNN2/EPHA1/MOXD1/SULF1/CYP2B7P/CCL20/CNGA1/AIM2/HPGD/GPR88/CYP4F22/RDH12/ERICH5/SLC15A1/CCL19
56	C2	REACTOME_RNA_POLYMERASE_I_PROMOTER_ESCAPE	REACTOME_RNA_POLYMERASE_I_PROMOTER_ESCAPE	25	0.638867682500778	2.7796938778021	2.17459702759792e-07	5.22329678197539e-06	3.29443595099458e-06	493	tags=64%	list=16%	signal=54%	H4C4/H2BC6/H4C8/H3C10/H2BC12/H2BC11/H2BC3/H3C12/H4C9/H3C2/GTF2H2/H2AC20/H4C3/H2AC6/H2BC5/H4C2
57	C2	WU_CELL_MIGRATION	WU_CELL_MIGRATION	23	-0.693066053236937	-2.46135874209891	2.53474493144835e-07	5.97127411735429e-06	3.76619995887265e-06	958	tags=100%	list=31%	signal=69%	EPB41L2/IGFBP7/DSE/CCN1/GLIPR1/VGLL1/MTUS1/PDGFC/KYNU/PTGS2/LAMA3/PERP/CLU/UGT1A10/IL1A/CXADR/ANXA8/MT1H/SCNN1A/EHF/TACSTD2/KRT7
58	C2	NUYTTEN_EZH2_TARGETS_UP	NUYTTEN_EZH2_TARGETS_UP	83	-0.472150643228891	-2.21261942534758	3.07190692273326e-07	7.10016222707216e-06	4.47821187941651e-06	1256	tags=82%	list=41%	signal=50%	PNRC1/TAB2/SCP2/ZCCHC2/MAP2K1/KLF3/SELENOT/DCUN1D3/ACBD5/SNX9/LAMP2/MFSD1/MXD1/NCOA7/MARCKS/TMEM140/SYNE1/SMAD1/NMI/FNDC3B/ATF5/PLSCR1/MSRA/CCPG1/LIMA1/FZD5/MT1B/NEXN/SLC9A9/RFTN1/DSE/RHOU/SOD2/TLR3/PHLDB2/PBX3/TLR2/GFPT2/PARP8/TCF4/EDN1/NRP1/TENT5A/TNFAIP3/TNFSF10/MAN1A1/ADAMTS6/NT5E/GATA6/FGF7P6/GHR/CARD17/PKIB/LAMB3/PTGS2/MOXD1/LAMA3/GBP3/PLEKHA7/CCL20/AIM2/LAMC2/BDKRB1/SAA1/SPINK1/IRF6/DNER/C…
59	C2	REACTOME_BIOLOGICAL_OXIDATIONS	REACTOME_BIOLOGICAL_OXIDATIONS	27	-0.668177575643357	-2.49089611979573	3.48920921546871e-07	7.91533572027623e-06	4.99235782486166e-06	461	tags=67%	list=15%	signal=57%	FMO2/GSTO2/UGT1A10/CYP2A7/UGT1A3/ACSM1/GLYATL3/MAOB/SULT1B1/UGT1A6/CYP4F22/SULT1E1/CES1/CYP4F11/NR1H4/ADH7/CYP2C18/CYP2C9
60	C2	REACTOME_MITOTIC_PROPHASE	REACTOME_MITOTIC_PROPHASE	24	0.64661065893271	2.76467987547205	3.5767134686277e-07	7.96631636194351e-06	5.02451231765116e-06	493	tags=62%	list=16%	signal=53%	H4C4/H2BC6/H4C8/H3C10/H2BC12/H2BC11/H2BC3/H3C12/H4C9/H3C2/H2AC20/H4C3/H2AC6/H2BC5/H4C2
61	C2	REACTOME_OXIDATIVE_STRESS_INDUCED_SENESCENCE	REACTOME_OXIDATIVE_STRESS_INDUCED_SENESCENCE	22	0.656701198071239	2.76092012618515	4.06332472449627e-07	8.88852283483558e-06	5.60616606725613e-06	493	tags=68%	list=16%	signal=58%	H4C4/H2BC6/H4C8/H3C10/H2BC12/H2BC11/H2BC3/H3C12/H4C9/H3C2/H2AC20/H4C3/H2AC6/H2BC5/H4C2
62	C2	REACTOME_RUNX1_REGULATES_GENES_INVOLVED_IN_MEGAKARYOCYTE_DIFFERENTIATION_AND_PLATELET_FUNCTION	REACTOME_RUNX1_REGULATES_GENES_INVOLVED_IN_MEGAKARYOCYTE_DIFFERENTIATION_AND_PLATELET_FUNCTION	21	0.662935693510445	2.73508369710071	4.38953104984438e-07	9.43364129133222e-06	5.94998299277152e-06	493	tags=71%	list=16%	signal=60%	H4C4/H2BC6/H4C8/H3C10/H2BC12/H2BC11/H2BC3/H3C12/H4C9/H3C2/H2AC20/H4C3/H2AC6/H2BC5/H4C2
63	C2	KEGG_NEUROACTIVE_LIGAND_RECEPTOR_INTERACTION	KEGG_NEUROACTIVE_LIGAND_RECEPTOR_INTERACTION	33	-0.623380335365601	-2.43428854078337	4.52443075355838e-07	9.55590978122244e-06	6.02710013268939e-06	707	tags=73%	list=23%	signal=57%	TACR3/P2RY2/CGA/NPY2R/GHR/HTR4/HTR7/CCKBR/SSTR3/NMUR2/GRIA3/CYSLTR2/HTR1B/CHRM2/SCTR/HRH4/BDKRB1/SSTR1/AVPR1B/GLP2R/ADRA1A/PRSS1/CHRNA1/CCKAR
64	C2	REACTOME_ERCC6_CSB_AND_EHMT2_G9A_POSITIVELY_REGULATE_RRNA_EXPRESSION	REACTOME_ERCC6_CSB_AND_EHMT2_G9A_POSITIVELY_REGULATE_RRNA_EXPRESSION	26	0.621845167745989	2.74971543326343	4.77426698628079e-07	9.91267297998977e-06	6.25211769479054e-06	493	tags=58%	list=16%	signal=49%	H4C4/H2BC6/H4C8/H3C10/H2BC12/H2BC11/H2BC3/H3C12/H4C9/H3C2/H2AC20/H4C3/H2AC6/H2BC5/H4C2
65	C2	SABATES_COLORECTAL_ADENOMA_UP	SABATES_COLORECTAL_ADENOMA_UP	15	-0.763020535498632	-2.4025117519711	5.19147105087524e-07	1.0599253395537e-05	6.68515745849549e-06	364	tags=73%	list=12%	signal=65%	C2CD4A/DUOXA2/CCL20/ODAM/ARNTL2/SLC22A3/C4BPB/REG3A/TACSTD2/IL13RA2/MUC5AC
66	C2	BENPORATH_PRC2_TARGETS	BENPORATH_PRC2_TARGETS	43	-0.573987820690527	-2.40016244688369	5.84079669540273e-07	1.17294687735547e-05	7.39800651324521e-06	630	tags=70%	list=21%	signal=56%	SGPP2/GATA6/NKX3-1/IGF2-AS/FBP1/HS3ST3B1/GHR/RTL4/GPAT3/CALCA/HTR7/TRPC5/C2CD4A/DUOXA2/COL4A6/SCNN1G/SLITRK3/PTPRT/NPR3/B4GALNT2/SCTR/GPR88/NEUROD1/PDX1/MAB21L1/MT1H/SSTR1/ERICH5/ADRA1A/BRINP3
67	C2	MEBARKI_HCC_PROGENITOR_FZD8CRD_DN	MEBARKI_HCC_PROGENITOR_FZD8CRD_DN	51	-0.553836374611575	-2.39505281975554	7.34962512328544e-07	1.45214367355237e-05	9.15895558657303e-06	849	tags=67%	list=28%	signal=49%	NFKBIZ/PAIP2B/ACACB/ACSF2/GATM/ANG/FRK/MTUS1/SPX/EPHA1/ITIH4/DPP4/SAA3P/RBP5/CCL15/CFI/NAT8/HNF1A/ODAM/F5/UPB1/MLXIPL/PLIN5/MAOB/TDO2/GCKR/RGS7BP/HNF1A-AS1/ASGR2/NR1H4/EHF/PIK3C2G/ADRA1A/SPINK1
68	C2	TURASHVILI_BREAST_DUCTAL_CARCINOMA_VS_DUCTAL_NORMAL_DN	TURASHVILI_BREAST_DUCTAL_CARCINOMA_VS_DUCTAL_NORMAL_DN	25	-0.666902456688078	-2.42845158228164	7.92020276728318e-07	1.54003942697173e-05	9.71333138042749e-06	546	tags=68%	list=18%	signal=56%	CNN1/PALMD/LAMB3/MYH11/EGFR/SYNPO2/LAMA3/CFI/FHOD3/SAMD5/MAOB/LAMC2/EHF/COL17A1/SAA1/KRT7/FAM110C
69	C2	ZWANG_CLASS_3_TRANSIENTLY_INDUCED_BY_EGF	ZWANG_CLASS_3_TRANSIENTLY_INDUCED_BY_EGF	34	-0.603426843337818	-2.36449926268521	9.05880926333149e-07	1.73391271055954e-05	1.09361282882982e-05	1202	tags=97%	list=39%	signal=60%	TIPARP/KLF3/NFKB1/DNMBP/DCUN1D3/SOWAHC/MTM1/STK38L/NCOA7/PPP1R3B/ELL2/RAPGEF2/AFF1/TOB1/EZR/PHLDB2/NFKBIZ/FOSL2/NCEH1/HIVEP2/EDN1/ITPRIP/TNFAIP3/GATA6/PTGS2/DPP4/IL1A/CCL20/MACC1/FAM83B/RIPK4/TACSTD2/FOXA1
70	C2	REACTOME_EPIGENETIC_REGULATION_OF_GENE_EXPRESSION	REACTOME_EPIGENETIC_REGULATION_OF_GENE_EXPRESSION	36	0.525111630065285	2.57738462082835	9.58414478453211e-07	1.80624267093105e-05	1.13923275657434e-05	493	tags=44%	list=16%	signal=38%	H4C4/H2BC6/H4C8/H3C10/H2BC12/H2BC11/H2BC3/H3C12/H4C9/H3C2/GTF2H2/H2AC20/H4C3/H2AC6/H2BC5/H4C2
71	C2	REACTOME_RNA_POLYMERASE_I_TRANSCRIPTION	REACTOME_RNA_POLYMERASE_I_TRANSCRIPTION	32	0.561530675713471	2.64646449973407	1.05415842798409e-06	1.92974568355266e-05	1.21712853424503e-05	493	tags=50%	list=16%	signal=42%	H4C4/H2BC6/H4C8/H3C10/H2BC12/H2BC11/H2BC3/H3C12/H4C9/H3C2/GTF2H2/H2AC20/H4C3/H2AC6/H2BC5/H4C2
72	C2	REACTOME_B_WICH_COMPLEX_POSITIVELY_REGULATES_RRNA_EXPRESSION	REACTOME_B_WICH_COMPLEX_POSITIVELY_REGULATES_RRNA_EXPRESSION	26	0.611071011759118	2.70207356912405	1.06534573658479e-06	1.92974568355266e-05	1.21712853424503e-05	493	tags=58%	list=16%	signal=49%	H4C4/H2BC6/H4C8/H3C10/H2BC12/H2BC11/H2BC3/H3C12/H4C9/H3C2/H2AC20/H4C3/H2AC6/H2BC5/H4C2
73	C2	BLANCO_MELO_COVID19_SARS_COV_2_INFECTION_CALU3_CELLS_UP	BLANCO_MELO_COVID19_SARS_COV_2_INFECTION_CALU3_CELLS_UP	31	-0.628787420630631	-2.42039982315569	1.09141363910131e-06	1.92974568355266e-05	1.21712853424503e-05	904	tags=84%	list=29%	signal=60%	IRAK2/TLR3/PHLDB2/HIVEP2/TENT5A/TNFAIP3/NOD2/TNFSF10/DAPP1/ADAMTS6/NKX3-1/IGF2-AS/RASGEF1B/PTGS2/RND1/TNFSF14/SYNPO2/EDN2/DUOXA2/IL1A/LAMA2/CCL20/SELE/SCN3A/PPP4R4/NR1I2
74	C2	HOSHIDA_LIVER_CANCER_SUBCLASS_S3	HOSHIDA_LIVER_CANCER_SUBCLASS_S3	31	-0.628798811579661	-2.42044367048805	1.09141363910131e-06	1.92974568355266e-05	1.21712853424503e-05	1006	tags=87%	list=33%	signal=59%	ACOX1/CAT/ACO1/PPP2R1B/PGM1/TOB1/MYLK/KCNJ8/SOD2/ACSL1/GPX3/GHR/EGFR/ITIH4/RBP5/CFH/F5/CNGA1/MAOB/TDO2/GCKR/CES1/ASGR2/PON3/SERPINC1/BHMT/CYP2C9
75	C2	REACTOME_MEIOTIC_SYNAPSIS	REACTOME_MEIOTIC_SYNAPSIS	16	0.720989070193198	2.70620007831903	1.10271181917295e-06	1.92974568355266e-05	1.21712853424503e-05	493	tags=81%	list=16%	signal=69%	H4C4/H2BC6/H4C8/H2BC12/H2BC11/H2BC3/H4C9/STAG3/H2AC20/H4C3/H2AC6/H2BC5/H4C2
76	C2	CHIANG_LIVER_CANCER_SUBCLASS_PROLIFERATION_DN	CHIANG_LIVER_CANCER_SUBCLASS_PROLIFERATION_DN	21	-0.699567928284245	-2.44122139410063	1.13855994737166e-06	1.937830829554e-05	1.222227994752e-05	435	tags=62%	list=14%	signal=53%	RBP5/UGT1A10/SYTL4/HSD11B1/SULT1B1/CUX2/CYP4F11/AMDHD1/NR1I2/SERPINC1/BHMT/CYP2C9/CLDN14
77	C2	LEE_LIVER_CANCER_SURVIVAL_UP	LEE_LIVER_CANCER_SURVIVAL_UP	19	-0.709932693018374	-2.39914384253346	1.14220229512524e-06	1.937830829554e-05	1.222227994752e-05	435	tags=63%	list=14%	signal=55%	RBP5/DIO1/KIRREL2/ABCC2/MLXIPL/UGT1A6/CUX2/CES1/CYP4F11/AMDHD1/C4BPB/SERPINC1
78	C2	REACTOME_RHO_GTPASES_ACTIVATE_PKNS	REACTOME_RHO_GTPASES_ACTIVATE_PKNS	20	0.668712228911221	2.68815011443524	1.15972006218559e-06	1.937830829554e-05	1.222227994752e-05	493	tags=75%	list=16%	signal=63%	H4C4/H2BC6/H4C8/H3C10/H2BC12/H2BC11/H2BC3/H3C12/H4C9/H3C2/H2AC20/H4C3/H2AC6/H2BC5/H4C2
79	C2	SMID_BREAST_CANCER_BASAL_DN	SMID_BREAST_CANCER_BASAL_DN	57	-0.521674217256726	-2.32038766252553	1.17060801132242e-06	1.937830829554e-05	1.222227994752e-05	761	tags=58%	list=25%	signal=44%	REPS2/SLC6A4/ITPR1/TNFSF10/RBM47/ANG/MAN1A1/MTUS1/PATJ/ABCC3/GNG13/HGF/FBP1/MYH11/RND1/SLC38A1/PTK6/DIO1/ZNF385D/COL4A6/CYP2B7P/PTPRT/KCNJ3/AFP/TMC5/PVALB/HPGD/CNTNAP2/GP2/BMPR1B/NEBL/SCNN1A/BRINP3
80	C2	REACTOME_GENE_SILENCING_BY_RNA	REACTOME_GENE_SILENCING_BY_RNA	28	0.583541421379306	2.63610424914403	1.35879923216315e-06	2.20464937810223e-05	1.39051569798242e-05	493	tags=61%	list=16%	signal=51%	H4C4/H2BC6/H4C8/PIWIL1/H3C10/H2BC12/H2BC11/H2BC3/H3C12/H4C9/H3C2/H2AC20/H4C3/H2AC6/DDX4/H2BC5/H4C2
81	C2	SMID_BREAST_CANCER_NORMAL_LIKE_UP	SMID_BREAST_CANCER_NORMAL_LIKE_UP	43	-0.56384689817362	-2.35775760740024	1.3677824713124e-06	2.20464937810223e-05	1.39051569798242e-05	826	tags=70%	list=27%	signal=52%	HIVEP2/ACACB/TCF4/GLIPR1/ABLIM1/IGKV2D-28/EPHA4/NT5E/HGF/IL1R2/RUNX1T1/CNN1/PALMD/VNN2/MYH11/DPP4/FMO2/CFH/CLU/CFI/LAMA2/ODAM/SELE/SPIB/BCL11B/CES1/COL17A1/SAA1/CR2/CCL19
82	C2	BOQUEST_STEM_CELL_CULTURED_VS_FRESH_UP	BOQUEST_STEM_CELL_CULTURED_VS_FRESH_UP	40	-0.570962036344497	-2.34998348110082	1.44346965508581e-06	2.29642899672742e-05	1.44840290749554e-05	873	tags=70%	list=28%	signal=51%	SOD2/TLR3/ACACB/GUCY1B1/GLIPR1/MICAL2/TNFAIP3/GPX3/TNFSF10/ANG/MAN1A1/MTUS1/ME1/RUNX1T1/EGFR/ADGRG2/MOXD1/FMO2/RND1/SLC38A1/CFH/CFI/SULF1/NPR3/CES1/SLC7A11/GREM1/KRT7
83	C2	SCHAEFFER_PROSTATE_DEVELOPMENT_48HR_UP	SCHAEFFER_PROSTATE_DEVELOPMENT_48HR_UP	43	-0.562963197549479	-2.35406236339698	1.47547973411803e-06	2.31725983883921e-05	1.46154132907238e-05	607	tags=56%	list=20%	signal=45%	NT5E/PDGFC/NKX3-1/PID1/CALCA/ADGRG2/FAM155A/CLU/COL4A6/SDR42E1/HPGD/MASP1/SULT1E1/GSDMC/C6orf132/SCNN1A/GLP2R/TACSTD2/KRT7/FOXA1/FAM110C/DNER/IL13RA2/FUT9
84	C2	REACTOME_DNA_DAMAGE_TELOMERE_STRESS_INDUCED_SENESCENCE	REACTOME_DNA_DAMAGE_TELOMERE_STRESS_INDUCED_SENESCENCE	16	0.712772111793852	2.6753580941848	1.89341273120424e-06	2.93598809585467e-05	1.8517854026701e-05	493	tags=81%	list=16%	signal=69%	H4C4/H2BC6/H4C8/H1-4/H2BC12/H2BC11/H2BC3/H4C9/H2AC20/H4C3/H2AC6/H2BC5/H4C2
85	C2	REACTOME_BASE_EXCISION_REPAIR_AP_SITE_FORMATION	REACTOME_BASE_EXCISION_REPAIR_AP_SITE_FORMATION	15	0.724808301685734	2.62209679462189	2.09685602273061e-06	3.17117114548765e-05	2.00011997489833e-05	493	tags=80%	list=16%	signal=67%	H4C4/H2BC6/H4C8/H2BC12/H2BC11/H2BC3/H4C9/H2AC20/H4C3/H2AC6/H2BC5/H4C2
86	C2	REACTOME_RECOGNITION_AND_ASSOCIATION_OF_DNA_GLYCOSYLASE_WITH_SITE_CONTAINING_AN_AFFECTED_PURINE	REACTOME_RECOGNITION_AND_ASSOCIATION_OF_DNA_GLYCOSYLASE_WITH_SITE_CONTAINING_AN_AFFECTED_PURINE	15	0.724808301685734	2.62209679462189	2.09685602273061e-06	3.17117114548765e-05	2.00011997489833e-05	493	tags=80%	list=16%	signal=67%	H4C4/H2BC6/H4C8/H2BC12/H2BC11/H2BC3/H4C9/H2AC20/H4C3/H2AC6/H2BC5/H4C2
87	C2	REACTOME_INHIBITION_OF_DNA_RECOMBINATION_AT_TELOMERE	REACTOME_INHIBITION_OF_DNA_RECOMBINATION_AT_TELOMERE	17	0.687294844829175	2.66749508654367	2.5351061259392e-06	3.78720122472625e-05	2.38866225473604e-05	493	tags=71%	list=16%	signal=60%	H4C4/H2BC6/H4C8/H2BC12/H2BC11/H2BC3/H4C9/H2AC20/H4C3/H2AC6/H2BC5/H4C2
88	C2	REACTOME_SIGNALING_BY_WNT	REACTOME_SIGNALING_BY_WNT	40	0.497599691934159	2.51159188901172	2.7486055453488e-06	4.05667685909913e-05	2.5586258342245e-05	412	tags=42%	list=13%	signal=37%	H4C4/H2BC6/H4C8/H3C10/H2BC12/H2BC11/H2BC3/H3C12/H4C9/GNG3/H3C2/GNG7/H2AC20/H4C3/H2AC6/RAC3/H2BC5
89	C2	REACTOME_POSITIVE_EPIGENETIC_REGULATION_OF_RRNA_EXPRESSION	REACTOME_POSITIVE_EPIGENETIC_REGULATION_OF_RRNA_EXPRESSION	32	0.547676469585311	2.58117035593046	2.91549788024533e-06	4.25176774202444e-05	2.68167348884721e-05	493	tags=47%	list=16%	signal=40%	H4C4/H2BC6/H4C8/H3C10/H2BC12/H2BC11/H2BC3/H3C12/H4C9/H3C2/H2AC20/H4C3/H2AC6/H2BC5/H4C2
90	C2	DESERT_PERIPORTAL_HEPATOCELLULAR_CARCINOMA_SUBCLASS_UP	DESERT_PERIPORTAL_HEPATOCELLULAR_CARCINOMA_SUBCLASS_UP	20	-0.680395903312648	-2.3429782951033	2.96895652920632e-06	4.27879029209146e-05	2.69871714233738e-05	570	tags=70%	list=19%	signal=57%	FBP1/GHR/ITIH4/CSTA/CYP2B7P/ACSM1/UPB1/GPR88/TDO2/CYP2C18/NR1I2/BHMT/ADRA1A/CYP2C9
91	C2	REACTOME_TCF_DEPENDENT_SIGNALING_IN_RESPONSE_TO_WNT	REACTOME_TCF_DEPENDENT_SIGNALING_IN_RESPONSE_TO_WNT	33	0.52207773577765	2.50980565823648	3.02465434901661e-06	4.30837392737831e-05	2.71737612261713e-05	493	tags=45%	list=16%	signal=39%	H4C4/H2BC6/H4C8/H3C10/H2BC12/H2BC11/H2BC3/H3C12/H4C9/H3C2/H2AC20/H4C3/H2AC6/H2BC5/H4C2
92	C2	REACTOME_SIGNALING_BY_GPCR	REACTOME_SIGNALING_BY_GPCR	89	-0.444795098911418	-2.10818600315356	3.64297003486653e-06	5.09800958502777e-05	3.21541485319904e-05	731	tags=53%	list=24%	signal=41%	ITPR1/BCO2/TACR3/IAPP/OR6K3/P2RY2/CGA/NPY2R/GNG13/PDE10A/GPR25/CALCA/EGFR/HTR4/GPC6/HTR7/PDE3A/EDN2/OR2B11/OR2T8/TAC3/CCKBR/SSTR3/NMUR2/CCR3/CYSLTR2/CCL20/HCAR2/HTR1B/CNGA1/CHRM2/BCO1/SCTR/PROKR1/HRH4/BDKRB1/SSTR1/AVPR1B/OXGR1/RDH12/GLP2R/SAA1/CCL19/ADRA1A/GUCA1C/CCKAR/SST
93	C2	REACTOME_TELOMERE_MAINTENANCE	REACTOME_TELOMERE_MAINTENANCE	22	0.621630365130606	2.61347442516883	3.66224362026485e-06	5.09800958502777e-05	3.21541485319904e-05	493	tags=59%	list=16%	signal=50%	H4C4/H2BC6/H4C8/H2BC12/H2BC11/H2BC3/H4C9/H2AC20/H4C3/H2AC6/CHTF18/H2BC5/H4C2
94	C2	MIKKELSEN_MEF_HCP_WITH_H3K27ME3	MIKKELSEN_MEF_HCP_WITH_H3K27ME3	55	-0.511142406506891	-2.24403952216417	3.73297811284478e-06	5.11244676109112e-05	3.22452066392342e-05	476	tags=65%	list=16%	signal=56%	TACR3/LHX5/LSR/GNG13/IQSEC3/FBP1/HTR4/LRRC3B/FGF14/CCKBR/ADGRB3/PRDM8/DSCAM/SLITRK3/PTPRT/RASAL1/DSC2/SLC22A3/SCTR/PLIN5/NEUROD1/LAMC2/CYP4F22/ST8SIA3/ACTL6B/PDX1/PLEKHG6/CWH43/TACSTD2/SLC15A1/ADRA1A/AP1M2/IRF6/VSTM2A/SYT10/SST
95	C2	REACTOME_PHASE_I_FUNCTIONALIZATION_OF_COMPOUNDS	REACTOME_PHASE_I_FUNCTIONALIZATION_OF_COMPOUNDS	12	-0.781488042875923	-2.28870010825125	3.75608333467919e-06	5.11244676109112e-05	3.22452066392342e-05	461	tags=83%	list=15%	signal=71%	FMO2/CYP2A7/MAOB/CYP4F22/CES1/CYP4F11/NR1H4/ADH7/CYP2C18/CYP2C9
96	C2	REACTOME_BASE_EXCISION_REPAIR	REACTOME_BASE_EXCISION_REPAIR	17	0.678414508251937	2.63302915919844	3.9935862804631e-06	5.37598153139264e-05	3.39073722366676e-05	493	tags=71%	list=16%	signal=60%	H4C4/H2BC6/H4C8/H2BC12/H2BC11/H2BC3/H4C9/H2AC20/H4C3/H2AC6/H2BC5/H4C2
97	C2	KEGG_DRUG_METABOLISM_CYTOCHROME_P450	KEGG_DRUG_METABOLISM_CYTOCHROME_P450	12	-0.780082859758081	-2.28458482743123	4.12380604642427e-06	5.47803608557097e-05	3.45510503700029e-05	591	tags=92%	list=19%	signal=74%	UGT2A1/FMO2/GSTO2/UGT1A10/CYP2A7/UGT1A3/MAOB/UGT1A6/ADH7/CYP2C18/CYP2C9
98	C2	REACTOME_RMTS_METHYLATE_HISTONE_ARGININES	REACTOME_RMTS_METHYLATE_HISTONE_ARGININES	17	0.677284619149312	2.62864388895777	4.15883555884164e-06	5.47803608557097e-05	3.45510503700029e-05	493	tags=76%	list=16%	signal=65%	H2AC13/H2AC17/H4C4/H4C8/H3C10/H3C12/H4C9/H3C2/H2AC20/H4C3/H2AC6/H2AW/H4C2
99	C2	RIGGI_EWING_SARCOMA_PROGENITOR_DN	RIGGI_EWING_SARCOMA_PROGENITOR_DN	21	-0.676280890754729	-2.35995864330285	4.49768820470477e-06	5.86134899017377e-05	3.69686802044043e-05	822	tags=86%	list=27%	signal=63%	GFPT2/PTGS1/NRP1/DPYD/GATA6/HGF/EGFR/MOXD1/GPC6/CLU/SLC12A8/FST/FHOD3/ARNTL2/APCDD1L/KCTD4/BDKRB1/IL13RA2
100	C2	CUI_TCF21_TARGETS_2_DN	CUI_TCF21_TARGETS_2_DN	86	-0.445581193028004	-2.1015163260303	4.68304385446212e-06	6.03866181233274e-05	3.8087027026872e-05	1301	tags=84%	list=42%	signal=50%	SLAIN2/MED23/SLK/HIPK3/ATG4A/GOPC/C6orf120/EAF1/HSDL2/TCP11L2/SERINC1/TIPARP/KLF3/SELENOT/CAMK2D/ACBD5/ACSL4/SOWAHC/SLC12A6/UACA/MTM1/SYNPO/CBLB/TUT7/LMBRD1/CTBS/SETD7/IL13RA1/FAM135A/UGP2/CITED2/NPHS2/FNDC3B/ELL2/GINM1/ACOX1/RAPGEF2/PLSCR1/CCPG1/KCTD12/ADAM9/TOB1/FAM241A/MYO6/TLR3/PLEKHG1/JAM2/HIVEP2/PLD1/TMCC3/RAPGEF5/TENT5A/TNFAIP3/DTNA/SH3BGRL2/PLSCR2/FRK/MAN1A1/MTUS1/ITGA8/NT5E/PALLD/PDE10A/…
101	C2	RAO_BOUND_BY_SALL4_ISOFORM_A	RAO_BOUND_BY_SALL4_ISOFORM_A	17	-0.709162551118288	-2.30702555246114	5.30003502744583e-06	6.75355290681335e-05	4.25959856807819e-05	651	tags=71%	list=21%	signal=56%	TMED11P/RUNX1T1/PTGS2/ANK3/KCNJ3/SLC5A7/CFTR/MAB21L1/CES1/PCDH11X/VSTM2A/CCKAR
102	C2	REACTOME_CHROMATIN_MODIFYING_ENZYMES	REACTOME_CHROMATIN_MODIFYING_ENZYMES	46	0.456802917394216	2.35552090124994	5.34771128131343e-06	6.75355290681335e-05	4.25959856807819e-05	493	tags=39%	list=16%	signal=33%	H2AC13/H2AC17/H4C4/H2BC6/H4C8/H3C10/H2BC12/H2BC11/H2BC3/H3C12/H4C9/H3C2/H2AC20/H4C3/H2AC6/H2BC5/H2AW/H4C2
103	C2	WP_METAPATHWAY_BIOTRANSFORMATION_PHASE_I_AND_II	WP_METAPATHWAY_BIOTRANSFORMATION_PHASE_I_AND_II	24	-0.654111453164724	-2.35390005053504	5.87335710747897e-06	7.28625508608615e-05	4.59558430349064e-05	591	tags=71%	list=19%	signal=58%	GPX3/UGT2A1/HS3ST3B1/FMO2/GSTO2/UGT1A10/NAT8/CYP2A7/UGT1A3/SULT1B1/UGT1A6/CYP4F22/HS3ST4/SULT1E1/CYP4F11/CYP2C18/CYP2C9
104	C2	CAIRO_HEPATOBLASTOMA_DN	CAIRO_HEPATOBLASTOMA_DN	27	-0.627904001583752	-2.34076044776456	5.88848370222473e-06	7.28625508608615e-05	4.59558430349064e-05	1050	tags=89%	list=34%	signal=59%	PDLIM5/UGP2/ETFDH/CPEB3/IL4R/MAP3K5/ACACB/ACSL1/TENT5A/C1RL/ANG/FBP1/GHR/SLC3A1/ITIH4/CYP2B7P/PPARGC1A/HPGD/GPR88/TDO2/CYP4F11/CYP2C18/NR1I2/IL13RA2
105	C2	SERVITJA_LIVER_HNF1A_TARGETS_DN	SERVITJA_LIVER_HNF1A_TARGETS_DN	19	-0.689197936355713	-2.32907288473301	6.10480243777951e-06	7.4783829862799e-05	4.71676314666333e-05	714	tags=79%	list=23%	signal=61%	SLC41A2/SLC16A10/ANG/FRK/PDGFC/SLC3A1/EGFR/DPP4/CFH/CFI/NR0B2/BCO1/HSD11B1/NR1H4/CLDN14
106	C2	REACTOME_PEPTIDE_LIGAND_BINDING_RECEPTORS	REACTOME_PEPTIDE_LIGAND_BINDING_RECEPTORS	25	-0.639612600273003	-2.32907858653569	6.9068175108234e-06	8.37708064431551e-05	5.28358942464239e-05	418	tags=60%	list=14%	signal=52%	EDN2/TAC3/CCKBR/SSTR3/NMUR2/CCR3/CCL20/PROKR1/BDKRB1/SSTR1/AVPR1B/SAA1/CCL19/CCKAR/SST
107	C2	REACTOME_SENESCENCE_ASSOCIATED_SECRETORY_PHENOTYPE_SASP_	REACTOME_SENESCENCE_ASSOCIATED_SECRETORY_PHENOTYPE_SASP_	24	0.597347127833545	2.55404633403096	7.25079737250296e-06	8.70806547187856e-05	5.49234806131804e-05	493	tags=62%	list=16%	signal=53%	H4C4/H2BC6/H4C8/H3C10/H2BC12/H2BC11/H2BC3/H3C12/H4C9/H3C2/H2AC20/H4C3/H2AC6/H2BC5/H4C2
108	C2	REACTOME_CELLULAR_SENESCENCE	REACTOME_CELLULAR_SENESCENCE	29	0.548578568209248	2.51715699581506	7.39353792261086e-06	8.79328539339641e-05	5.54609794092628e-05	493	tags=55%	list=16%	signal=47%	H4C4/H2BC6/H4C8/H3C10/H1-4/H2BC12/H2BC11/H2BC3/H3C12/H4C9/H3C2/H2AC20/H4C3/H2AC6/H2BC5/H4C2
109	C2	REACTOME_ESR_MEDIATED_SIGNALING	REACTOME_ESR_MEDIATED_SIGNALING	33	0.50288022076782	2.41751665892878	7.49311626738526e-06	8.8260263726413e-05	5.56674832010201e-05	308	tags=45%	list=10%	signal=41%	H4C4/H2BC6/H4C8/H3C10/H2BC12/H2BC11/H2BC3/H3C12/H4C9/GNG3/H3C2/GNG7/H2AC20/H4C3/H2AC6
110	C2	SENGUPTA_NASOPHARYNGEAL_CARCINOMA_DN	SENGUPTA_NASOPHARYNGEAL_CARCINOMA_DN	32	-0.593192743188535	-2.31045558761579	7.78242899723869e-06	9.07950049677847e-05	5.72661943255459e-05	939	tags=84%	list=31%	signal=59%	RSPH3/SNTN/TMEM190/LRP11/EZR/VWA5A/RSPH4A/BCO2/ABLIM1/FUT2/CFAP206/TOGARAM2/ANKRD35/HYDIN/SYTL4/PCP4L1/LRG1/VNN3/TMC5/AKAP14/TMPRSS4/CES1/ERICH5/SAA1/KRT7/CR2/DNER
111	C2	REACTOME_DEPOSITION_OF_NEW_CENPA_CONTAINING_NUCLEOSOMES_AT_THE_CENTROMERE	REACTOME_DEPOSITION_OF_NEW_CENPA_CONTAINING_NUCLEOSOMES_AT_THE_CENTROMERE	17	0.657370318200317	2.55135347956062	1.00194004952628e-05	0.000114738148249345	7.23676054264397e-05	493	tags=71%	list=16%	signal=60%	H4C4/H2BC6/H4C8/H2BC12/H2BC11/H2BC3/H4C9/H2AC20/H4C3/H2AC6/H2BC5/H4C2
112	C2	CREIGHTON_ENDOCRINE_THERAPY_RESISTANCE_5	CREIGHTON_ENDOCRINE_THERAPY_RESISTANCE_5	52	-0.515546630985139	-2.24268000499963	1.00220260103509e-05	0.000114738148249345	7.23676054264397e-05	1087	tags=77%	list=35%	signal=51%	STK38L/IL13RA1/LIMK2/ELL2/CCPG1/LIMA1/EPB41L2/NUCB2/FZD5/ADAM9/FAM241A/UTRN/RFTN1/LRP11/FAM114A1/EZR/RHOU/FOXP1/PHLDB2/PBX3/HEBP2/NCEH1/KIAA1671/TCF4/ACSL1/SLC41A2/NIBAN1/MTUS1/SLC9A7/GATA6/FBP1/ANK3/PTK6/PLEKHA7/OR7E14P/CCDC68/NEBL/TACSTD2/FAM110C/FUT9
113	C2	RICKMAN_TUMOR_DIFFERENTIATED_WELL_VS_POORLY_DN	RICKMAN_TUMOR_DIFFERENTIATED_WELL_VS_POORLY_DN	32	-0.586071757615632	-2.2827197107104	1.02093481960436e-05	0.000115800477223643	7.30376371919688e-05	1110	tags=84%	list=36%	signal=54%	SYNPO/MAN2A1/TWF1/MXD1/IL13RA1/ABHD6/SLC31A1/ELL2/ARL4D/LIMA1/GNAI1/DCBLD1/TMCC3/PTGS1/GLIPR1/ITPRIP/NT5E/PERP/IL1A/FST/CT69/CCL24/GSDMC/C6orf132/NIPAL4/CWH43/AP1M2
114	C2	CHARAFE_BREAST_CANCER_LUMINAL_VS_MESENCHYMAL_UP	CHARAFE_BREAST_CANCER_LUMINAL_VS_MESENCHYMAL_UP	40	-0.540458186822186	-2.22443477921801	1.07968874811291e-05	0.000121341166645717	7.65322589198335e-05	665	tags=50%	list=22%	signal=40%	RBM47/LSR/PATJ/MAP7/MPZL3/FBP1/EPHA1/ANK3/GSTO2/MACC1/ESRP2/PRRG4/C6orf132/EXPH5/NEBL/EHF/GRB7/FOXA1/AP1M2/IRF6
115	C2	REACTOME_SIGNALING_BY_RHO_GTPASES	REACTOME_SIGNALING_BY_RHO_GTPASES	47	0.431948095714661	2.24981531855635	1.14134922895083e-05	0.000127104800496797	8.01674960813311e-05	412	tags=40%	list=13%	signal=36%	H4C4/H2BC6/H4C8/OBSCN/H3C10/H2BC12/H2BC11/H2BC3/H3C12/H4C9/RHPN1/ARHGAP11B/ARHGAP39/H3C2/H2AC20/H4C3/H2AC6/RAC3/H2BC5
116	C2	REACTOME_COMPLEMENT_CASCADE	REACTOME_COMPLEMENT_CASCADE	10	-0.808955765976593	-2.23322929704174	1.20176384416377e-05	0.000132627090909965	8.36505131926226e-05	410	tags=90%	list=13%	signal=78%	CFH/CLU/CFI/IGKV1D-33/MASP1/COLEC10/IGKV3D-20/C4BPB/CR2
117	C2	SCHAEFFER_PROSTATE_DEVELOPMENT_48HR_DN	SCHAEFFER_PROSTATE_DEVELOPMENT_48HR_DN	34	-0.564932874406456	-2.2136624841081	1.58981655712628e-05	0.000172000717214707	0.000108484233242187	870	tags=71%	list=28%	signal=51%	FOXP1/ALDOC/HIVEP2/TCF4/GUCY1B1/TENT5A/PCDH18/DGAT2/PALLD/RUNX1T1/CSTA/SYNPO2/EDIL3/C1QTNF7/MAB21L3/KCNA4/SULF1/BMP3/ROBO2/SAMD5/HS3ST4/COLEC10/GREM1/CCKAR
118	C2	FISCHER_DREAM_TARGETS	FISCHER_DREAM_TARGETS	101	0.320840546683178	1.99955018895422	1.59620148439575e-05	0.000172000717214707	0.000108484233242187	1704	tags=87%	list=56%	signal=40%	H2AC13/H2AC17/H4C4/H2BC6/H4C8/H3C10/H3C12/H4C9/ARHGAP11B/MSH5-SAPCD1/H3C2/H2AC20/H4C3/H2AC6/MXD3/CHTF18/H2AW/RECQL4/TRIM45/MYBL2/PTTG1/TONSL/MYBL1/CENPK/H3C13/AURKB/PSRC1/TEDC2/GINS2/EFHC1/PFAS/KIFC1/BYSL/FANCE/KIF24/CDC7/DTYMK/WDR46/PAFAH1B3/SIVA1/CCHCR1/TCF19/WDR4/XRCC3/HAUS5/BCS1L/MIIP/TTLL4/EXOSC5/FANCG/CCNF/MDC1/MIS18A/BCL2L12/PMF1/ZMYND19/FKBPL/NXT1/CBX3/HMBS/GPATCH4/TUBB/MED30/CHRAC1/CREBZ…
119	C2	CHARAFE_BREAST_CANCER_BASAL_VS_MESENCHYMAL_UP	CHARAFE_BREAST_CANCER_BASAL_VS_MESENCHYMAL_UP	18	-0.684573634443438	-2.26883414950338	1.60813508599827e-05	0.000172000717214707	0.000108484233242187	236	tags=50%	list=8%	signal=46%	MACC1/ESRP2/PRRG4/C6orf132/FAM83B/SCNN1A/EHF/TACSTD2/IRF6
120	C2	LIU_PROSTATE_CANCER_DN	LIU_PROSTATE_CANCER_DN	42	-0.536244807388321	-2.22368540749367	1.61470061058704e-05	0.000172000717214707	0.000108484233242187	970	tags=76%	list=32%	signal=53%	CLIP4/MRVI1/NEXN/DSE/MYLK/KCNJ8/ACACB/LTBP1/DTNA/CCND2/GATM/MECOM/SGPP2/ITGA8/ABCC3/PALLD/PDGFC/LAMB3/MYH11/ANKRD35/GPC6/SYNPO2/CSRP2/CLU/COL4A6/FHOD3/KCNJ3/MASP1/MYOCD/EYA4/EHF/KRT7
121	C2	REACTOME_ESTROGEN_DEPENDENT_GENE_EXPRESSION	REACTOME_ESTROGEN_DEPENDENT_GENE_EXPRESSION	25	0.568020289248864	2.47143902210224	1.66594227611543e-05	0.000175929248986328	0.000110962035450883	493	tags=60%	list=16%	signal=51%	H4C4/H2BC6/H4C8/H3C10/H2BC12/H2BC11/H2BC3/H3C12/H4C9/H3C2/H2AC20/H4C3/H2AC6/H2BC5/H4C2
122	C2	BOYLAN_MULTIPLE_MYELOMA_C_D_DN	BOYLAN_MULTIPLE_MYELOMA_C_D_DN	23	-0.629296816575357	-2.2348883105998	1.81267065086884e-05	0.000189788166437123	0.00011970312710191	1083	tags=96%	list=35%	signal=62%	EDEM1/IL13RA1/SLFN12/FAM135A/SMAD1/FNDC3B/ELL2/PLSCR1/CPEB3/FOSL2/GRAMD1B/SLC41A2/APOL1/CCND2/GATM/CSTA/IL18RAP/LRG1/AFP/HSD11B1/PON3/IRF6
123	C2	WP_GPCRS_CLASS_A_RHODOPSINLIKE	WP_GPCRS_CLASS_A_RHODOPSINLIKE	25	-0.621450633975365	-2.26294379373274	1.82856841274639e-05	0.000189830195391045	0.000119729635589282	658	tags=68%	list=21%	signal=54%	P2RY2/NPY2R/GPR25/HTR4/HTR7/CCKBR/SSTR3/NMUR2/CCR3/CYSLTR2/HTR1B/CHRM2/BDKRB1/SSTR1/AVPR1B/ADRA1A/CCKAR
124	C2	KEGG_RETINOL_METABOLISM	KEGG_RETINOL_METABOLISM	12	-0.756598827467675	-2.21580846196384	1.87806175946027e-05	0.000193329887003263	0.000121936959880038	337	tags=92%	list=11%	signal=82%	DGAT2/UGT2A1/UGT1A10/CYP2A7/UGT1A3/BCO1/UGT1A6/ADH7/CYP2C18/RDH12/CYP2C9
125	C2	AZARE_NEOPLASTIC_TRANSFORMATION_BY_STAT3_UP	AZARE_NEOPLASTIC_TRANSFORMATION_BY_STAT3_UP	17	-0.683901935823133	-2.22484850452634	2.03305641483436e-05	0.000206147591679503	0.000130021338167781	721	tags=76%	list=24%	signal=59%	LTBP1/CCND2/GPX3/PTPRK/MAN1A1/PALLD/PID1/PTGS2/CFH/FST/CUX2/GREM1/IL13RA2
126	C2	JINESH_BLEBBISHIELD_TO_IMMUNE_CELL_FUSION_PBSHMS_DN	JINESH_BLEBBISHIELD_TO_IMMUNE_CELL_FUSION_PBSHMS_DN	39	-0.544688955973861	-2.22863537360903	2.04333809987973e-05	0.000206147591679503	0.000130021338167781	1027	tags=74%	list=33%	signal=50%	SCPEP1/CAT/PGM1/TOB1/SOD2/ALDOC/ACSL1/IRAK3/ANTXR2/TNFSF10/ANG/SGPP2/NT5E/FBP1/KYNU/CSTA/CSRP2/CFH/COL4A6/FHOD3/CCL20/HCAR2/PVALB/AIM2/ANXA8/TMPRSS4/CYP4F11/SCNN1A/DEFB1
127	C2	WONG_ADULT_TISSUE_STEM_MODULE	WONG_ADULT_TISSUE_STEM_MODULE	67	-0.460528086319232	-2.08834938205536	2.05306172937954e-05	0.000206147591679503	0.000130021338167781	1114	tags=76%	list=36%	signal=50%	PRKACB/SYNPO/MARCKS/IGF2R/IFNGR1/SMAD1/CITED2/ELL2/ACOX1/TOB1/IGFBP7/GABARAPL1/MYLK/RHOU/FOXP1/ALDOC/IL15/PHLDB2/NFKBIZ/PBX3/PAIP2B/STK17B/CCN1/TCF4/SLC8A1/LTBP1/GATM/PTPRK/ANTXR2/MAN1A1/DAPP1/F3/PATJ/NPY2R/MAP7/NKX3-1/PTGS2/MOXD1/ANK3/LAMA2/GRIA3/SYTL4/PCP4L1/FLT3/HPGD/EHF/PIK3C2G/GREM1/CR2/FOXA1/IRF6
128	C2	MOHANKUMAR_HOXA1_TARGETS_DN	MOHANKUMAR_HOXA1_TARGETS_DN	20	-0.651201819546842	-2.24244696580563	2.07418079381444e-05	0.000206574916457129	0.000130290860304647	855	tags=80%	list=28%	signal=58%	IL4R/PHLDB2/SLC8A1/PLD1/EPHA4/RUNX1T1/LAMB3/ADGRG2/GPC6/SLITRK3/RASAL1/DSC2/STEAP2/HPGD/LAMC2/MUC5AC
129	C2	KONDO_PROSTATE_CANCER_WITH_H3K27ME3	KONDO_PROSTATE_CANCER_WITH_H3K27ME3	19	-0.670738657658067	-2.26669166851267	2.20255063157146e-05	0.00021695960581554	0.000136840688007395	834	tags=89%	list=27%	signal=66%	NR5A2/NLRP9/IAPP/RUNX1T1/ASAH2/TMPRSS11A/TMCO5A/NRG4/TNIP3/C1QTNF7/SULF1/AFP/CHRM2/GPR88/LAMB4/NR1H4/C11orf53
130	C2	TAKEDA_TARGETS_OF_NUP98_HOXA9_FUSION_16D_UP	TAKEDA_TARGETS_OF_NUP98_HOXA9_FUSION_16D_UP	16	-0.702922917196641	-2.25481741408223	2.21880554427598e-05	0.00021695960581554	0.000136840688007395	721	tags=100%	list=24%	signal=77%	GNAI1/LTBP1/PTPRK/GPR82/TNFSF10/PALLD/PKIB/PTGS2/SLC38A1/CFI/SLC12A8/CLNK/HPGD/CES1/DEFB1
131	C2	MASSARWEH_TAMOXIFEN_RESISTANCE_UP	MASSARWEH_TAMOXIFEN_RESISTANCE_UP	67	-0.459213111503183	-2.08238638668962	2.23158451695984e-05	0.00021695960581554	0.000136840688007395	1313	tags=85%	list=43%	signal=50%	FAM160B1/NT5C2/TM9SF3/STX12/SPTY2D1/C6orf120/ANXA7/GFPT1/CPD/KLF3/AAK1/ARNTL/CD164/STK38L/IL13RA1/LIMK2/SCPEP1/ELL2/RAPGEF2/CCPG1/LIMA1/EPB41L2/NUCB2/ADAM9/UTRN/RFTN1/GABARAPL1/FAM114A1/MYLK/EZR/PBX3/NCEH1/PDE4D/PLD1/EDN1/ACSL1/TENT5A/PSTPIP2/SLC41A2/TNFSF10/P2RY2/NIBAN1/MTUS1/PDGFC/MPZL3/USP53/ASAH2/ARAP2/RND1/ANK3/SPINK4/PTK6/PLEKHA7/MACC1/NEBL/TACSTD2/FUT9
132	C2	REACTOME_CHROMOSOME_MAINTENANCE	REACTOME_CHROMOSOME_MAINTENANCE	25	0.56136030883508	2.44246164965164	2.51827065304343e-05	0.000242904059053402	0.000153204364636045	493	tags=52%	list=16%	signal=44%	H4C4/H2BC6/H4C8/H2BC12/H2BC11/H2BC3/H4C9/H2AC20/H4C3/H2AC6/CHTF18/H2BC5/H4C2
133	C2	SENGUPTA_NASOPHARYNGEAL_CARCINOMA_WITH_LMP1_DN	SENGUPTA_NASOPHARYNGEAL_CARCINOMA_WITH_LMP1_DN	13	-0.734839279856631	-2.21652025734189	2.68449646314214e-05	0.00025691470057415	0.000162041151640323	168	tags=54%	list=5%	signal=51%	ANXA8/SULT1E1/KRT7/CR2/DNER/DEFB1/IL13RA2
134	C2	REN_ALVEOLAR_RHABDOMYOSARCOMA_DN	REN_ALVEOLAR_RHABDOMYOSARCOMA_DN	37	-0.549311374998377	-2.222276159841	2.9779102092998e-05	0.000282786047007151	0.000178358718370139	1289	tags=95%	list=42%	signal=55%	RAB21/STX12/SCP2/ANXA7/GFPT1/ATG5/ACSL4/LAMP2/MFSD1/MAN2A1/IL13RA1/PDLIM5/SCPEP1/FNDC3B/ELL2/CAT/CCPG1/LIMA1/NUCB2/ADAM9/SLC39A14/IGFBP7/AVPI1/RFTN1/GABARAPL1/MYLK/HEBP2/CCN1/GLIPR1/NRP1/NT5E/PDGFC/EGFR/EDIL3/CLU
135	C2	SMID_BREAST_CANCER_BASAL_UP	SMID_BREAST_CANCER_BASAL_UP	63	-0.463894463683917	-2.09040193322602	3.12100622892081e-05	0.00029409481772523	0.000185491382350435	499	tags=44%	list=16%	signal=38%	GATA6/IL1R2/LAMB3/PTGS2/EGFR/ADGRG2/ADGRG6/CSRP2/EDN2/PERP/PART1/CCKBR/CCL20/ODAM/ARNTL2/CXADR/RASAL1/NPR3/SPIB/DSC2/ANXA8/LAMC2/CWH43/RIPK4/SLC15A1/FERMT1/DEFB1/FUT9
136	C2	BLANCO_MELO_BRONCHIAL_EPITHELIAL_CELLS_INFLUENZA_A_DEL_NS1_INFECTION_UP	BLANCO_MELO_BRONCHIAL_EPITHELIAL_CELLS_INFLUENZA_A_DEL_NS1_INFECTION_UP	70	-0.452575640185215	-2.06129774733244	3.36441061519799e-05	0.000314610916306683	0.000198431288996009	1084	tags=71%	list=35%	signal=47%	MXD1/NCOA7/TMEM140/SLFN12/NMI/CITED2/PPP1R3B/PLSCR1/FZD5/NFE2L3/CPEB3/IRAK2/CGAS/IL15/TLR3/TLR2/PARP8/EDN1/PTGS1/NOD2/SLC41A2/APOL1/FUT2/ANTXR2/TNFSF10/DAPP1/GATA6/IL1R2/RASGEF1B/TNFAIP8L3/CARD17/PKIB/ITIH4/DPP4/RND1/SYNPO2/EDN2/GBP3/C2CD4A/IL1A/PLEKHA7/LAMA2/PRDM8/HCAR2/SCN3A/RNF223/AIM2/PLEKHG6/SOWAHB/IRF6
137	C2	REACTOME_TRANSCRIPTIONAL_REGULATION_BY_RUNX1	REACTOME_TRANSCRIPTIONAL_REGULATION_BY_RUNX1	29	0.520067580044354	2.38633410648649	3.6693501070339e-05	0.000340526809175494	0.000214776952038507	493	tags=52%	list=16%	signal=44%	H4C4/H2BC6/H4C8/H3C10/H2BC12/H2BC11/H2BC3/H3C12/H4C9/H3C2/H2AC20/H4C3/H2AC6/H2BC5/H4C2
138	C2	MCBRYAN_PUBERTAL_BREAST_4_5WK_UP	MCBRYAN_PUBERTAL_BREAST_4_5WK_UP	27	-0.595961295445268	-2.2216813800489	3.8334369905353e-05	0.000351011555989958	0.000221389887945546	681	tags=74%	list=22%	signal=58%	EZR/ALDOC/HEBP2/PTPRK/F3/PATJ/ABCC3/PALLD/CNN1/PERP/NPR3/GIPC2/ESRP2/RIPK4/EHF/TACSTD2/KRT7/FOXA1/POF1B/IRF6
139	C2	RUTELLA_RESPONSE_TO_HGF_UP	RUTELLA_RESPONSE_TO_HGF_UP	40	-0.519474708025882	-2.13807031817074	3.83963661246158e-05	0.000351011555989958	0.000221389887945546	1219	tags=82%	list=40%	signal=50%	ALAS1/GFPT1/CPD/MFHAS1/LAMP2/CTBS/MARCKS/SLC31A1/ACO1/EPB41L2/FZD5/RFTN1/SOD2/TLR1/VWA5A/NRP1/ITPR1/RBM47/NIBAN1/ABCC3/ME1/FBP1/IL1R2/KYNU/CCL15/TNIP3/IL1A/SLC12A8/HSD11B1/CES1/MT1H/SLC7A11/CCL19
140	C2	REACTOME_SIGNALING_BY_NOTCH	REACTOME_SIGNALING_BY_NOTCH	30	0.512104081969927	2.36858106102687	3.95571872393773e-05	0.000358944847172128	0.000226393570633161	493	tags=53%	list=16%	signal=45%	H4C4/H2BC6/H4C8/H3C10/H2BC12/H2BC11/H2BC3/H3C12/H4C9/ATP2A1/H3C2/H2AC20/H4C3/H2AC6/H2BC5/H4C2
141	C2	CHICAS_RB1_TARGETS_CONFLUENT	CHICAS_RB1_TARGETS_CONFLUENT	47	-0.497518392091667	-2.11836703507516	4.29282679469412e-05	0.000386670060551493	0.000243880407686183	1126	tags=77%	list=37%	signal=49%	ARL4A/UACA/SYNPO/NMI/PRKAG2/EPB41L2/CNKSR3/MRVI1/NFE2L3/UTRN/MYLK/ARHGAP18/NRP1/MECOM/NIBAN1/MTUS1/EPHA4/PALLD/SLC9A7/GATA6/RUNX1T1/CNN1/SPX/PKIB/MOXD1/ADGRG6/GPC6/SYNPO2/CLU/TAC3/SULF1/FHOD3/PRSS12/SCN7A/HPGD/NALCN
142	C2	KEGG_CYTOKINE_CYTOKINE_RECEPTOR_INTERACTION	KEGG_CYTOKINE_CYTOKINE_RECEPTOR_INTERACTION	22	-0.629738098343244	-2.2183304568434	4.49219500453155e-05	0.00040167437084315	0.000253343921116109	669	tags=82%	list=22%	signal=64%	IL15/IL4R/TNFSF10/PDGFC/HGF/IL1R2/GHR/EGFR/TNFSF14/CCL15/IL18RAP/IL1A/CCR3/CCL20/FLT3/CCL24/BMPR1B/CCL19
143	C2	MCBRYAN_PUBERTAL_BREAST_3_4WK_UP	MCBRYAN_PUBERTAL_BREAST_3_4WK_UP	19	-0.657582501801724	-2.22223180545162	4.57819609770023e-05	0.000404089216661035	0.000254867011840344	958	tags=89%	list=31%	signal=62%	LIMA1/NFE2L3/GABARAPL1/ALDOC/CCN1/ACSF2/ABCC3/CNN1/MYH11/PERP/CLU/HSD11B1/EHF/TACSTD2/KRT7/FOXA1/IRF6
144	C2	SENESE_HDAC1_AND_HDAC2_TARGETS_UP	SENESE_HDAC1_AND_HDAC2_TARGETS_UP	31	-0.569107929620732	-2.19067476068305	4.58517560129665e-05	0.000404089216661035	0.000254867011840344	904	tags=71%	list=29%	signal=51%	IRAK2/NFKBIZ/GFPT2/PDE4D/MICAL2/TNFAIP3/SYTL3/PSTPIP2/CCND2/ANTXR2/ADAMTS6/EPHA4/KYNU/GPAT3/EGFR/IL1A/CCL20/LAMC2/CES1/LINC02577/SAA1/IL13RA2
145	C2	REACTOME_G2_M_DNA_DAMAGE_CHECKPOINT	REACTOME_G2_M_DNA_DAMAGE_CHECKPOINT	15	0.659760365018424	2.38677666123567	4.7727665905944e-05	0.000413521629881911	0.000260816220264939	493	tags=67%	list=16%	signal=56%	H4C4/H2BC6/H4C8/H2BC12/H2BC11/H2BC3/H4C9/H4C3/H2BC5/H4C2
146	C2	REACTOME_PROCESSING_OF_DNA_DOUBLE_STRAND_BREAK_ENDS	REACTOME_PROCESSING_OF_DNA_DOUBLE_STRAND_BREAK_ENDS	15	0.659760365018424	2.38677666123567	4.7727665905944e-05	0.000413521629881911	0.000260816220264939	493	tags=67%	list=16%	signal=56%	H4C4/H2BC6/H4C8/H2BC12/H2BC11/H2BC3/H4C9/H4C3/H2BC5/H4C2
147	C2	REACTOME_INNATE_IMMUNE_SYSTEM	REACTOME_INNATE_IMMUNE_SYSTEM	71	-0.446117352517047	-2.03862598361659	4.79347521985562e-05	0.000413521629881911	0.000260816220264939	992	tags=51%	list=32%	signal=35%	CAT/PPP2R1B/PGM1/MANBA/IRAK2/CGAS/ALDOC/TLR3/HEBP2/TLR2/TLR1/PLD1/GLIPR1/TNFAIP3/TEC/IRAK3/ITPR1/NOD2/IGKV2D-28/FRK/CFH/CLU/CFI/MUC21/LRG1/IGKV1D-33/AIM2/MASP1/COLEC10/IGKV3D-20/C4BPB/REG3A/SAA1/CR2/DEFB1/MUC5AC
148	C2	REACTOME_METABOLISM_OF_RNA	REACTOME_METABOLISM_OF_RNA	72	0.356497560118958	2.12332741985923	5.37699329654199e-05	0.000460616558619855	0.000290519917531234	1711	tags=93%	list=56%	signal=42%	RPL3L/GTF2H2/ADARB1/SNRPE/EXOSC4/BOP1/GTF2H4/QTRT1/RPP25/BYSL/LSM7/SNRNP70/LSM2/TRMT61A/WDR46/WDR4/RPL7/NOL12/CPSF1/DDX39B/EXOSC5/PUF60/SNRPC/TRMT1/CTU2/RPL30/PSMB4/NHP2/NXT1/RPS20/WDR18/PPIL1/URM1/GEMIN8/SKIV2L/POP5/TSR3/SRSF6/SNRPB2/EXOSC8/PUS1/METTL3/TP53RK/UTP25/DDX49/POLR2K/POLR2J/PRPF3/HNRNPH1/RRP1/SMG5/SENP3/PPWD1/UPF3A/PRPF31/THOC1/TBL3/RBM8A/SNRPA/SNRNP35/AAAS/FUS/SEM1/SRSF3/RNPS1/SRRT/S…
149	C2	REACTOME_NONHOMOLOGOUS_END_JOINING_NHEJ_	REACTOME_NONHOMOLOGOUS_END_JOINING_NHEJ_	15	0.65684193592685	2.37621883022222	5.59952923096647e-05	0.000476348840828745	0.000300442577158581	493	tags=67%	list=16%	signal=56%	H4C4/H2BC6/H4C8/H2BC12/H2BC11/H2BC3/H4C9/H4C3/H2BC5/H4C2
150	C2	OHGUCHI_LIVER_HNF4A_TARGETS_DN	OHGUCHI_LIVER_HNF4A_TARGETS_DN	13	-0.718467458598753	-2.16713738619931	5.64262348016902e-05	0.000476704397462555	0.000300666833716447	519	tags=77%	list=17%	signal=64%	SLC3A1/EGFR/PERP/CFI/DIO1/NAT8/ACSM1/SULT1B1/MASP1/CES1
151	C2	CORRE_MULTIPLE_MYELOMA_UP	CORRE_MULTIPLE_MYELOMA_UP	10	-0.776951483595345	-2.14487724610071	6.19075677040583e-05	0.000519429934503229	0.000327614669753272	598	tags=90%	list=20%	signal=73%	GATA6/USP53/PDE10A/ITIH4/DPP4/FAM155A/C2CD4A/GCKR/RGS7BP
152	C2	BLANCO_MELO_HUMAN_PARAINFLUENZA_VIRUS_3_INFECTION_A594_CELLS_UP	BLANCO_MELO_HUMAN_PARAINFLUENZA_VIRUS_3_INFECTION_A594_CELLS_UP	19	-0.650804069576633	-2.19932479737215	6.24296183221036e-05	0.000520246819350863	0.000328129895083595	1084	tags=100%	list=35%	signal=65%	TMEM140/NMI/PLSCR1/NFE2L3/TLR3/GLIPR1/TNFAIP3/APOL1/TNFSF10/NIBAN1/EPHA4/NT5E/GBP3/IL1A/FST/HCAR2/RAET1E/LAMC2
153	C2	REACTOME_SIGNALING_BY_NUCLEAR_RECEPTORS	REACTOME_SIGNALING_BY_NUCLEAR_RECEPTORS	38	0.449198723554296	2.20806020232616	6.43842895079359e-05	0.000532910504373118	0.000336117130148115	308	tags=39%	list=10%	signal=36%	H4C4/H2BC6/H4C8/H3C10/H2BC12/H2BC11/H2BC3/H3C12/H4C9/GNG3/H3C2/GNG7/H2AC20/H4C3/H2AC6
154	C2	MARTENS_TRETINOIN_RESPONSE_UP	MARTENS_TRETINOIN_RESPONSE_UP	62	-0.462721282929895	-2.07941724754677	6.70983276671185e-05	0.000551647324780001	0.000347934811074991	570	tags=48%	list=19%	signal=40%	FBP1/GPR25/TOGARAM2/TMEM61/LAMB3/RND1/TNFSF14/PTK6/OR2B11/SSTR3/KIRREL2/TMEM211/FMOD/CCL20/LRG1/CCL24/HTR1B/RNF186/KCTD4/MLXIPL/PLIN5/CEACAM20/SSTR1/SLC6A19/GRB7/SERPINC1/TACSTD2/B3GNT6/CLDN14/SST
155	C2	MEISSNER_NPC_HCP_WITH_H3_UNMETHYLATED	MEISSNER_NPC_HCP_WITH_H3_UNMETHYLATED	49	-0.481005781683472	-2.06397862104903	7.28867853762229e-05	0.000592976503302315	0.000374001936347067	740	tags=53%	list=24%	signal=41%	IRAK3/TACR3/GPX3/NIBAN1/GNG13/SPATA32/PKIB/ADGRG2/MOXD1/ACOT6/DSC2/GIPC2/LAMC2/CYP4F22/MYOCD/MAB21L1/ESRP2/PLEKHG6/SSTR1/NIPAL4/CWH43/TACSTD2/KRT7/FAM110C/AP1M2/IRF6
156	C2	ZHOU_INFLAMMATORY_RESPONSE_LIVE_UP	ZHOU_INFLAMMATORY_RESPONSE_LIVE_UP	47	-0.485062935830074	-2.06533336160542	7.30934302029793e-05	0.000592976503302315	0.000374001936347067	1073	tags=74%	list=35%	signal=49%	MARCKS/LIMK2/FNDC3B/RAPGEF2/ARL4D/CNKSR3/PNLIPRP1/SLC39A14/IRAK2/CGAS/SOD2/TLR2/EDN1/ACSL1/ITPRIP/TNFAIP3/LINC00112/SGPP2/F3/PALLD/NKX3-1/HGF/RASGEF1B/PTGS2/CCL15/LAMA3/IL1A/CCL20/ACOT6/CFTR/EYA4/MAB21L1/TMPRSS6/NIPAL4/CYP2C9
157	C2	WP_HISTONE_MODIFICATIONS	WP_HISTONE_MODIFICATIONS	17	0.610857308188772	2.37082946341295	7.50564457985264e-05	0.000604895698047334	0.000381519606759822	294	tags=47%	list=10%	signal=43%	SMYD1/H4C4/H4C8/H3C10/H3C12/H4C9/H3C2/H4C3
158	C2	RICKMAN_HEAD_AND_NECK_CANCER_C	RICKMAN_HEAD_AND_NECK_CANCER_C	14	-0.71062121478864	-2.19193118272016	7.8666893322409e-05	0.000629849309280726	0.000397258339859981	495	tags=79%	list=16%	signal=66%	PTGS2/IL1RL1/COL4A6/CT69/DSC2/AIM2/TDO2/LINC02577/AMDHD1/CWH43/RDH12
159	C2	TAKEDA_TARGETS_OF_NUP98_HOXA9_FUSION_10D_UP	TAKEDA_TARGETS_OF_NUP98_HOXA9_FUSION_10D_UP	16	-0.67906853803445	-2.17829797187719	8.04382489875338e-05	0.000639849707855382	0.000403565787811687	924	tags=94%	list=30%	signal=66%	NEXN/GNAI1/IL15/SLC8A1/GATM/ABLIM1/PALLD/HS3ST3B1/PTGS2/CFI/CLNK/FLT3/HPGD/SCN2A/DEFB1
160	C2	NABA_ECM_AFFILIATED	NABA_ECM_AFFILIATED	14	-0.708751209271578	-2.18616309795235	8.52648476991658e-05	0.000673867344719214	0.000425021380042022	451	tags=79%	list=15%	signal=67%	GPC6/C1QTNF7/CLEC12B/CLEC17A/MUC21/ANXA8/COLEC10/LGALS9C/REG3A/GREM1/MUC5AC
161	C2	REACTOME_M_PHASE	REACTOME_M_PHASE	43	0.422131009119932	2.16939055347287	9.37567033040076e-05	0.000736230522739803	0.000464355062247919	308	tags=30%	list=10%	signal=28%	H4C4/H2BC6/H4C8/H3C10/H2BC12/H2BC11/H2BC3/H3C12/H4C9/H3C2/H2AC20/H4C3/H2AC6
162	C2	RUTELLA_RESPONSE_TO_HGF_VS_CSF2RB_AND_IL4_UP	RUTELLA_RESPONSE_TO_HGF_VS_CSF2RB_AND_IL4_UP	35	-0.530764669956345	-2.09666792934936	9.88853419222167e-05	0.000771538381020372	0.000486624422486748	1219	tags=86%	list=40%	signal=52%	ATP13A3/ALAS1/CPD/MFHAS1/LAMP2/CTBS/SLC31A1/PLSCR1/ACO1/IGFBP7/SOD2/TLR1/VWA5A/NRP1/IRAK3/ITPR1/RBM47/ABCC3/ME1/FBP1/PID1/KYNU/CCL15/TNIP3/IL1A/SLC12A8/HSD11B1/CES1/MT1H/SLC7A11
163	C2	VERHAAK_GLIOBLASTOMA_MESENCHYMAL	VERHAAK_GLIOBLASTOMA_MESENCHYMAL	18	-0.647637795275591	-2.14642030090007	9.97497304773098e-05	0.000771538381020372	0.000486624422486748	1093	tags=100%	list=36%	signal=65%	MAN2A1/SCPEP1/FNDC3B/DSE/IL4R/TLR2/ACSL1/NRP1/TNFAIP3/TEC/NOD2/LTBP1/RBM47/MAN1A1/KYNU/CSTA/DSC2
164	C2	WANG_SMARCE1_TARGETS_UP	WANG_SMARCE1_TARGETS_UP	29	-0.563581743310837	-2.12000415199504	0.000100142532720195	0.000771538381020372	0.000486624422486748	1092	tags=83%	list=36%	signal=54%	CBLB/MAN2A1/MARCKS/IL13RA1/PPP1R3B/LIMA1/NEXN/MYLK/DPYD/ANG/ME1/HS3ST3B1/GHR/SPTLC3/CFH/EDIL3/PERP/CFI/SULF1/SLC12A8/NPR3/SAMD5/TDO2/MYOCD
165	C2	NABA_SECRETED_FACTORS	NABA_SECRETED_FACTORS	22	-0.613385740591549	-2.16072725110244	0.000102634296458333	0.00078579383225911	0.000495615615792212	883	tags=86%	list=29%	signal=62%	CFC1/FGF21/IL15/VWC2L/TNFSF10/PDGFC/HGF/FGF14/TNFSF14/CCL15/NRG4/IL1A/FST/CCL20/CCL24/BMP3/BMP10/CCL19/BRINP3
166	C2	BENPORATH_EED_TARGETS	BENPORATH_EED_TARGETS	94	-0.398371510466249	-1.90018677332728	0.00010518769513141	0.000800341158608552	0.000504790900467177	598	tags=47%	list=20%	signal=39%	GATA6/PDE10A/NKX3-1/IGF2-AS/FBP1/HS3ST3B1/GHR/RTL4/GPAT3/CALCA/MT1JP/EGFR/MOXD1/ADGRG6/HTR7/BCL2L10/TRPC5/C2CD4A/DUOXA2/COL4A6/SCNN1G/SLITRK3/PTPRT/BMP3/NPR3/HTR1B/SLC22A3/B4GALNT2/SCTR/CFTR/GPR88/TRHDE/NEUROD1/PDX1/EYA4/MAB21L1/MT1H/SSTR1/BMPR1B/ERICH5/TRHDE-AS1/ADRA1A/BRINP3/SYT10
167	C2	ENK_UV_RESPONSE_EPIDERMIS_DN	ENK_UV_RESPONSE_EPIDERMIS_DN	52	-0.480392535539397	-2.08975613310978	0.000107225024886554	0.000805832242245573	0.000508254234851343	1027	tags=65%	list=33%	signal=44%	SCPEP1/ELL2/ATF5/MSRA/LIMA1/MYO6/UTRN/EZR/GNAI1/IL4R/PBX3/STK17B/HIVEP2/TCF4/PLD1/ACSL1/TNFAIP3/NOD2/GATM/ANG/F3/ABCC3/PDGFC/IL1R2/PTGS2/CCL20/HSD11B1/BCL11B/HPGD/NEBL/CYP2C18/RIPK4/EHF/IRF6
168	C2	ZHANG_RESPONSE_TO_IKK_INHIBITOR_AND_TNF_UP	ZHANG_RESPONSE_TO_IKK_INHIBITOR_AND_TNF_UP	32	-0.542573498358767	-2.11329620156332	0.000107225024886554	0.000805832242245573	0.000508254234851343	1212	tags=88%	list=40%	signal=53%	MFHAS1/NFKB1/SNX9/LACC1/MXD1/NCOA7/IFNGR1/CLIP4/DSE/IRAK2/IL15/NFKBIZ/TLR2/TMCC3/EDN1/TNFAIP3/TNFSF10/DAPP1/SGPP2/IL1R2/KYNU/LAMB3/GBP3/IL1A/LAMA2/CCL20/FAM83B/IRF6
169	C2	FOSTER_KDM1A_TARGETS_UP	FOSTER_KDM1A_TARGETS_UP	18	-0.646230549272237	-2.14175636465053	0.000109481206631002	0.000816852809635199	0.000515205123327378	851	tags=83%	list=28%	signal=61%	HTATIP2/HEBP2/VWA5A/SYTL3/CELA2A/RBM47/ZSCAN5B/CFAP206/NRG4/AIM2/CNTNAP2/CYP2C18/PGA4/SH3RF2/POF1B
170	C2	REACTOME_RHO_GTPASE_EFFECTORS	REACTOME_RHO_GTPASE_EFFECTORS	37	0.44596527977822	2.16030994689878	0.00011002507231821	0.000816852809635199	0.000515205123327378	308	tags=38%	list=10%	signal=34%	H4C4/H2BC6/H4C8/H3C10/H2BC12/H2BC11/H2BC3/H3C12/H4C9/RHPN1/H3C2/H2AC20/H4C3/H2AC6
171	C2	REACTOME_G2_M_CHECKPOINTS	REACTOME_G2_M_CHECKPOINTS	18	0.598330777733155	2.35705582167988	0.000111976883835323	0.000826335437941393	0.000521186003393325	493	tags=56%	list=16%	signal=47%	H4C4/H2BC6/H4C8/H2BC12/H2BC11/H2BC3/H4C9/H4C3/H2BC5/H4C2
172	C2	REACTOME_HOMOLOGY_DIRECTED_REPAIR	REACTOME_HOMOLOGY_DIRECTED_REPAIR	18	0.592697195207667	2.33486296618459	0.000137755331682119	0.00101048072641075	0.000637330056442956	493	tags=56%	list=16%	signal=47%	H4C4/H2BC6/H4C8/H2BC12/H2BC11/H2BC3/H4C9/H4C3/H2BC5/H4C2
173	C2	MARSON_BOUND_BY_E2F4_UNSTIMULATED	MARSON_BOUND_BY_E2F4_UNSTIMULATED	71	0.345008409631595	2.04985796776188	0.000145531561473824	0.00106116763574664	0.000669299286477363	1628	tags=86%	list=53%	signal=41%	RLBP1/H2BC3/C19orf57/RND2/MXD3/CHTF18/H2BC5/H2AW/RECQL4/CHML/MYBL2/TONSL/CENPK/H3C13/AURKB/TEDC2/PIDD1/C1orf159/C21orf58/NRM/RPUSD1/KIFC1/KIF24/CDC7/LSM2/SIVA1/CCHCR1/TCF19/RAB24/TIMM50/MRNIP/FANCG/CCNF/MDC1/MIS18A/LRRC14/GPANK1/ZMYND19/NHP2/NXT1/RPS20/CBX3/HMBS/TATDN3/MRPL57/PPIL1/TUBB/TRIM27/CMTR1/SRSF6/WRAP53/RAD1/IDH3B/ENY2/NSL1/RNF8/CSNK2B/PPWD1/PCNT/BAG6/OGG1
174	C2	CHARAFE_BREAST_CANCER_LUMINAL_VS_MESENCHYMAL_DN	CHARAFE_BREAST_CANCER_LUMINAL_VS_MESENCHYMAL_DN	52	-0.474990414588044	-2.06625636041408	0.000149810237879102	0.00108590261184556	0.000684900122100661	968	tags=65%	list=32%	signal=46%	KCTD12/EPB41L2/NEXN/IGFBP7/RFTN1/DSE/IRAK2/MYLK/GNAI1/IL15/PHLDB2/FOSL2/GFPT2/GLIPR1/ITPRIP/NRP1/GLIS3/DPYD/TNFAIP3/ANTXR2/NT5E/PDGFC/PTGS2/EGFR/PDE3A/CSRP2/EDIL3/FAT4/FST/FHOD3/ARNTL2/PRSS12/APCDD1L/EYA4
175	C2	LEE_BMP2_TARGETS_UP	LEE_BMP2_TARGETS_UP	74	-0.425972389024869	-1.96768098399301	0.000169961140686702	0.00122471998436006	0.000772454967579191	1066	tags=64%	list=35%	signal=42%	SETD7/IGF2R/TMEM140/SMAD1/NMI/PLSCR1/RSPH3/MRVI1/SMPDL3A/NFE2L3/MANBA/GABARAPL1/KCNJ8/EZR/FOXP1/JAM2/ACACB/PLD1/TMCC3/VWA5A/REPS2/DPYD/LTBP1/MECOM/MAN1A1/SGPP2/F3/STMND1/GHR/DPP4/ADGRG6/FMO2/ANK3/SYNPO2/CLU/MAB21L3/UGT1A10/LAMA2/F5/SCN7A/HPGD/TMPRSS4/EHF/GRB7/KRT7/IRF6/FUT9
176	C2	DELYS_THYROID_CANCER_UP	DELYS_THYROID_CANCER_UP	31	-0.542755881742171	-2.0892374705396	0.000176187818047691	0.0012621641936165	0.000796071766371225	941	tags=71%	list=31%	signal=50%	NFE2L3/MYO6/PBX3/MAP3K5/TLR2/DPYD/CCND2/LSR/MTUS1/ABCC3/EPHA4/NT5E/LAMB3/DPP4/CFI/TRPC5/DSC2/ANXA8/TDO2/LAMC2/GRB7/TACSTD2
177	C2	CAIRO_HEPATOBLASTOMA_CLASSES_DN	CAIRO_HEPATOBLASTOMA_CLASSES_DN	21	-0.606896551724138	-2.1178341461544	0.000192634040690692	0.00137195755724476	0.000865320598941053	1219	tags=100%	list=40%	signal=61%	TBC1D2B/SYNPO/TUT7/ABHD6/CAT/GABARAPL1/MYLK/MAP3K5/HIVEP2/GATM/ITGA8/GHR/ITIH4/CSRP2/LAMA3/FAT4/LAMA2/HSD11B1/SULT1B1/CYP2C9
178	C2	OISHI_CHOLANGIOMA_STEM_CELL_LIKE_DN	OISHI_CHOLANGIOMA_STEM_CELL_LIKE_DN	33	-0.52518810015811	-2.05084970032121	0.000195284515722499	0.00138279498127203	0.000872155975298533	1126	tags=79%	list=37%	signal=50%	ARL4A/CD164/ARHGAP10/CTBS/IFNGR1/CITED2/LIMA1/NUCB2/MAP3K5/IRAK3/FUT2/ANG/NIBAN1/PALLD/GATA6/PTGS2/MOXD1/FMO2/PRSS12/HPGD/SULT1B1/SULT1E1/TM4SF5/PIK3C2G/ADRA1A/SPINK1
179	C2	ACEVEDO_METHYLATED_IN_LIVER_CANCER_DN	ACEVEDO_METHYLATED_IN_LIVER_CANCER_DN	69	-0.429268003314106	-1.95841064867505	0.000209248567987946	0.00147315802175422	0.000929149721132199	809	tags=49%	list=26%	signal=37%	SLC8A1/ACSL1/UCN3/SYTL3/OR6K3/PLSCR2/ITGA8/NPY2R/TBC1D3F/FGF7P6/RUNX1T1/ADGB/SLC3A1/DPP4/JAKMIP1/CPA1/OR2B11/CNGA3/NEU4/NMUR2/CLEC12B/FMOD/FHOD3/CLNK/HCAR2/VNN3/OR7E14P/MAB21L1/CES1/GP2/SLC6A19/BMPR1B/EXPH5/DEFB1
180	C2	JINESH_BLEBBISHIELD_TRANSFORMED_STEM_CELL_SPHERES_UP	JINESH_BLEBBISHIELD_TRANSFORMED_STEM_CELL_SPHERES_UP	23	-0.585247659798818	-2.07845188349787	0.000216479326548982	0.00151535528584287	0.000955764365034301	691	tags=57%	list=23%	signal=44%	ABLIM1/NIBAN1/KYNU/GPAT3/LAMB3/AKR1B15/ANXA8/LAMC2/CYP4F11/AGR3/SLC7A11/PRSS1/DEFB1
181	C2	SENESE_HDAC1_TARGETS_UP	SENESE_HDAC1_TARGETS_UP	43	-0.489705835551581	-2.0477325722638	0.000226878891040147	0.00157912864502375	0.000995987476216913	932	tags=58%	list=30%	signal=41%	MYO6/SLC39A14/IRAK2/EZR/SOD2/NFKBIZ/GLIPR1/ITPRIP/TNFAIP3/ITPR1/CCND2/ANTXR2/ADAMTS6/ASAH2/KYNU/GPAT3/LAMB3/LNCAROD/IL1A/CCL20/CXADR/LAMC2/SLC7A11/SAA1/IL13RA2
182	C2	ACEVEDO_LIVER_CANCER_DN	ACEVEDO_LIVER_CANCER_DN	55	-0.455986570228592	-2.00189198184881	0.000239963571251223	0.00166076482928107	0.00104747702229199	1194	tags=75%	list=39%	signal=46%	GLUD1/PCYOX1/DCUN1D3/ERLIN1/ARHGAP10/CCDC28A/IGF2R/ACAT2/LPCAT3/ATF5/PRKAG2/MSRA/MT1B/CPEB3/SLC39A14/AVPI1/AIG1/EZR/PBX3/HEBP2/ACACB/CCN1/HSD3B7/TENT5A/C1RL/BCO2/DGAT2/SH3BGRL2/GATM/MAP7/FBP1/GHR/KYNU/GPAT3/CFI/FST/UPB1/PPARGC1A/CYP4F22/TMPRSS6/DEFB1
183	C2	REACTOME_METABOLISM_OF_LIPIDS	REACTOME_METABOLISM_OF_LIPIDS	77	-0.409390592471622	-1.89118371501194	0.000242952564392647	0.00167200500775838	0.00105456642379777	818	tags=42%	list=27%	signal=31%	ACACB/HSD3B7/PLD1/ACSL1/PTGS1/GLIPR1/ACSF2/DGAT2/SGPP2/CGA/ABCC3/ME1/ASAH2/TNFAIP8L3/GPAT3/PTGS2/PITPNM3/SPTLC3/NEU4/HMGCLL1/AKR1B15/ACOT6/HSD11B1/FAAH2/PPARGC1A/HPGD/CYP4F22/CYP4F11/NR1H4/PIK3C2G/PON3/CYP2C9
184	C2	MIKKELSEN_IPS_ICP_WITH_H3K4ME3_AND_H327ME3	MIKKELSEN_IPS_ICP_WITH_H3K4ME3_AND_H327ME3	14	-0.685864030930855	-2.11556695074271	0.000247904738326213	0.00169655477346151	0.00107005044358389	777	tags=86%	list=25%	signal=64%	PTGS1/KCNJ2/NPY2R/ABCC3/CNN1/EDN2/OR2B11/ROBO2/PROKR1/SCNN1A/ERICH5/BRINP3
185	C2	ZWANG_TRANSIENTLY_UP_BY_2ND_EGF_PULSE_ONLY	ZWANG_TRANSIENTLY_UP_BY_2ND_EGF_PULSE_ONLY	152	-0.344395041827787	-1.75658572055552	0.000260665326076589	0.00177397235802123	0.0011188792359077	789	tags=44%	list=26%	signal=34%	TMCC3/PTGS1/MICAL2/NLRP9/KRT17P4/C4orf17/KCNMB1/KCNJ2/TERB2/LHX5/TRAPPC13P1/RN7SL344P/RNASE13/NIBAN1/TPRG1/NPY2R/NEXN-AS1/CFAP206/RN7SL738P/IGF2-AS/TUBAL3/TNFAIP8L3/GPAT3/EPHA1/ADGRD1-AS1/RND1/JAKMIP1/SAA3P/STK33/PTK6/NEU4/GPR78/CCKBR/HYDIN/LAMA2/GRIA3/FMOD/MOV10L1/ACSM1/CCR3/CYSLTR2/ACOT6/ARNTL2/KCNJ3/GLOD5/ADCY10/CNGA1/RAET1E/KPNA7/TAAR3P/UPB1/SAMD5/ACTL6B/CACNG6/CES1/GP2/CYP4F11/SOWAHB/ASGR2/R…
186	C2	RASHI_RESPONSE_TO_IONIZING_RADIATION_2	RASHI_RESPONSE_TO_IONIZING_RADIATION_2	17	-0.631566177791955	-2.05459144442784	0.000264395511879879	0.00178941713841354	0.00112862056248811	874	tags=76%	list=29%	signal=55%	RHOU/NFKBIZ/HIVEP2/EDN1/TNFAIP3/CSRP2/PCP4L1/CXADR/DSC2/CFTR/LAMC2/TACSTD2/IRF6
187	C2	SMID_BREAST_CANCER_LUMINAL_B_UP	SMID_BREAST_CANCER_LUMINAL_B_UP	17	-0.631374911847636	-2.0539692240072	0.000267316979687043	0.00179047449502324	0.00112928745808555	761	tags=76%	list=25%	signal=58%	REPS2/SLC6A4/CGA/GNG13/FBP1/SPINK4/DIO1/CYP2B7P/PTPRT/KCNJ3/PVALB/GP2/BMPR1B
188	C2	ZHENG_BOUND_BY_FOXP3	ZHENG_BOUND_BY_FOXP3	50	-0.460704888485856	-1.98702076066195	0.000267474965378982	0.00179047449502324	0.00112928745808555	1203	tags=72%	list=39%	signal=44%	EXOC6B/KLF3/IBTK/HBS1L/SNX9/ARL4A/CBLB/IFNGR1/CITED2/RAPGEF2/UTRN/FOXP1/NFKBIZ/MAP3K5/SHTN1/NR5A2/STK17B/HIVEP2/TMEM71/PARP8/NRP1/TNFAIP3/TEC/ABLIM1/PTPRK/MAN1A1/ADAMTS6/NT5E/RAB19/GRIA3/FLT3/CNGA1/BCL11B/AIM2/PRRG4/FERMT1
189	C2	SWEET_LUNG_CANCER_KRAS_UP	SWEET_LUNG_CANCER_KRAS_UP	50	-0.459716938770355	-1.98275973230246	0.000285815912644289	0.00190285050537638	0.00120016521671	1083	tags=62%	list=35%	signal=41%	EDEM1/LPCAT3/MIA2/SLC31A1/CITED2/ELL2/TOM1L1/CLIP4/NUCB2/TOB1/AVPI1/ALDOC/IL4R/PTGS1/IGKV2D-28/MAN1A1/F3/ITGA8/ME1/LAMB3/ITIH4/ANK3/CSRP2/CLU/LRG1/DSC2/LAMC2/IGHV1-69-2/TACSTD2/KRT7/IL13RA2
190	C2	HATADA_METHYLATED_IN_LUNG_CANCER_UP	HATADA_METHYLATED_IN_LUNG_CANCER_UP	38	-0.4957663454171	-2.01284762332161	0.000312560335201682	0.00206965627363276	0.00130537289353078	579	tags=47%	list=19%	signal=39%	IGF2-AS/FBP1/CNN1/GP1BA/JPH2/LRRC3B/KCNA4/PRDM8/KCNJ3/SLC5A7/APCDD1L/UPB1/GIPC2/SLC22A3/GCKR/FAM83F/ADRA1A/SYT10
191	C2	BLANCO_MELO_COVID19_BRONCHIAL_EPITHELIAL_CELLS_SARS_COV_2_INFECTION_UP	BLANCO_MELO_COVID19_BRONCHIAL_EPITHELIAL_CELLS_SARS_COV_2_INFECTION_UP	14	-0.677588466579292	-2.09004073905736	0.000344436106660986	0.00225633278427652	0.00142311343816023	999	tags=100%	list=33%	signal=68%	IRAK2/SOD2/NFKBIZ/EDN1/TNFAIP3/IRAK3/SGPP2/RND1/TNFSF14/HEPHL1/MUC21/CCL20/VNN3
192	C2	MIKKELSEN_IPS_LCP_WITH_H3K4ME3	MIKKELSEN_IPS_LCP_WITH_H3K4ME3	13	-0.676809719349434	-2.04148375628013	0.000344436106660986	0.00225633278427652	0.00142311343816023	783	tags=85%	list=26%	signal=63%	VWA5A/C1RL/FUT2/NEU4/MAB21L3/SLC12A8/GULOP/F5/NR0B2/CNTNAP2/ZFP57
193	C2	PHONG_TNF_RESPONSE_VIA_P38_PARTIAL	PHONG_TNF_RESPONSE_VIA_P38_PARTIAL	18	-0.619961246773728	-2.0546938667781	0.000363638066058755	0.00236945016447859	0.00149445879332098	1029	tags=89%	list=34%	signal=59%	CITED2/FNDC3B/TOB1/SLC39A14/GABARAPL1/IL4R/FOSL2/HIVEP2/GLIPR1/TENT5A/TNFAIP3/NKX3-1/KYNU/EGFR/CCL20/RIPK4
194	C2	YANG_BCL3_TARGETS_UP	YANG_BCL3_TARGETS_UP	25	-0.560333487446059	-2.0403924600179	0.000379938061997762	0.00246256151294846	0.00155318595102399	1056	tags=80%	list=34%	signal=53%	TMEM140/NMI/CPT1A/FGF21/JAM2/RAPGEF5/EDN1/DGAT2/CCND2/GATM/RBM47/LSR/ITGA8/CXADR/PVALB/PPARGC1A/MASP1/TACSTD2/KRT7/IRF6
195	C2	GHANDHI_BYSTANDER_IRRADIATION_UP	GHANDHI_BYSTANDER_IRRADIATION_UP	16	-0.648785844917997	-2.08115795536356	0.000386829904319633	0.00249403490942921	0.00157303684083441	934	tags=88%	list=30%	signal=61%	MT1B/SLC39A14/SOD2/NFKBIZ/TNFAIP3/IRAK3/KYNU/LAMB3/PTGS2/IL1A/HSD11B1/MT1H/SLC7A11/IL13RA2
196	C2	CHEMNITZ_RESPONSE_TO_PROSTAGLANDIN_E2_DN	CHEMNITZ_RESPONSE_TO_PROSTAGLANDIN_E2_DN	43	-0.472075767782519	-1.9740114494978	0.000415848245607583	0.00266708953334706	0.00168218579375016	695	tags=49%	list=23%	signal=38%	CCND2/GATM/PTPRK/TNFSF10/RBM47/MAP7/EPHA1/GPC6/SPTLC3/EDIL3/HYDIN/PLEKHA7/SDR42E1/CXADR/MACC1/GIPC2/OR7E14P/C6orf132/SCNN1A/TRHDE-AS1/KRT7
197	C2	BOCHKIS_FOXA2_TARGETS	BOCHKIS_FOXA2_TARGETS	37	-0.497854917070198	-2.01410559405945	0.000438247306980371	0.00279610912005705	0.00176356098313373	1246	tags=81%	list=41%	signal=49%	GDE1/CHUK/TCP11L2/KLF3/HBS1L/MXD1/TMEM140/MIA2/SLC31A1/GK/CLN8/CAT/GABARAPL1/ACSL1/C1RL/ITPR1/SMIM3/FBP1/FMO2/CFI/NAT8/LRG1/NR0B2/MLXIPL/HPGD/ESRP2/CES1/EXPH5/NR1I2/SERPINC1
198	C2	TSUNODA_CISPLATIN_RESISTANCE_DN	TSUNODA_CISPLATIN_RESISTANCE_DN	10	-0.731312258171299	-2.01888413300605	0.000444777763519469	0.00282307129694999	0.0017805665580763	518	tags=90%	list=17%	signal=75%	ITPR1/KYNU/PTGS2/PDE3A/CLU/NPR3/ESRP2/C4BPB/KRT7
199	C2	AFFAR_YY1_TARGETS_UP	AFFAR_YY1_TARGETS_UP	15	-0.648096394158853	-2.04065176615359	0.00045144241910397	0.00285060290413589	0.00179793128389753	487	tags=60%	list=16%	signal=51%	EGFR/CFH/PERP/CLU/GRIA3/PLCZ1/CFTR/MASP1/EHF
200	C2	ACEVEDO_LIVER_CANCER_WITH_H3K9ME3_DN	ACEVEDO_LIVER_CANCER_WITH_H3K9ME3_DN	17	0.562712357749484	2.18397164001314	0.000463431034181288	0.00291129752242091	0.00183621257268052	294	tags=53%	list=10%	signal=48%	H2AC13/H2AC17/H4C4/H4C8/PIWIL1/H2BC12/H2BC11/H4C9/H4C3
201	C2	VART_KSHV_INFECTION_ANGIOGENIC_MARKERS_UP	VART_KSHV_INFECTION_ANGIOGENIC_MARKERS_UP	12	-0.682727024452126	-1.99946426437867	0.000476766073713384	0.00297978796070865	0.00187941083837607	815	tags=92%	list=27%	signal=68%	CCN1/PTGS1/NRP1/F3/EPHA4/HGF/EPHA1/PTGS2/TMPRSS6/GRB7/SERPINC1
202	C2	BOQUEST_STEM_CELL_DN	BOQUEST_STEM_CELL_DN	16	-0.644480693456288	-2.06734800515617	0.000485856462658504	0.00302118866373943	0.00190552307556154	1043	tags=94%	list=34%	signal=62%	LIMK2/SMAD1/IL15/JAM2/NR5A2/RAPGEF5/MECOM/PALMD/RND1/CFI/ZNF385D/SELE/GIPC2/CCDC68/TACSTD2
203	C2	YAMASHITA_LIVER_CANCER_STEM_CELL_DN	YAMASHITA_LIVER_CANCER_STEM_CELL_DN	10	-0.726695478754697	-2.00613890331022	0.000502633832284236	0.00310972951792015	0.00196136753267745	435	tags=90%	list=14%	signal=77%	MAP3K5/ACSL1/RBP5/PPARGC1A/MASP1/CES1/NR1I2/PIK3C2G/SERPINC1
204	C2	PICCALUGA_ANGIOIMMUNOBLASTIC_LYMPHOMA_UP	PICCALUGA_ANGIOIMMUNOBLASTIC_LYMPHOMA_UP	19	-0.606951710286657	-2.05113030118152	0.000513016247577355	0.00315801458935809	0.00199182187633842	1073	tags=95%	list=35%	signal=62%	MARCKS/PDLIM5/KCTD12/NEXN/IGFBP7/FAM114A1/MYLK/GUCY1B1/PLD1/IRAK3/ABCC3/RBP5/CSRP2/CFH/CLU/SULF1/TDO2/CCL19
205	C2	KOINUMA_TARGETS_OF_SMAD2_OR_SMAD3	KOINUMA_TARGETS_OF_SMAD2_OR_SMAD3	97	-0.376057240254025	-1.80251817793542	0.000531560752456803	0.00325580960879792	0.00205350311738575	1202	tags=62%	list=39%	signal=39%	GDE1/BTBD10/HSDL2/TIPARP/KLF3/NFKB1/GLUD1/RTN4/SUSD6/ARL4A/SLC49A4/CMIP/SLC35D1/CTBS/IFNGR1/LIMK2/SMAD1/ELL2/ACOX1/PRKAG2/LIMA1/DSE/GABARAPL1/IL4R/PHLDB2/FOSL2/NCEH1/PARP8/CCN1/TCF4/PLD1/EDN1/ITPRIP/ABLIM1/PTPRK/ANTXR2/DAPP1/F3/ADAMTS6/SMIM3/NT5E/LAMB3/EGFR/EDIL3/PERP/CLU/UGT1A10/IL1RL1/FST/DSC2/ANXA8/LAMC2/PRRG4/RIPK4/SCNN1A/EHF/COL17A1/KRT7/FERMT1/IRF6
206	C2	REACTOME_G_ALPHA_I_SIGNALLING_EVENTS	REACTOME_G_ALPHA_I_SIGNALLING_EVENTS	42	-0.473963687238819	-1.96541974947581	0.000559174267063927	0.0034079028714095	0.00214943132770318	350	tags=43%	list=11%	signal=38%	SSTR3/NMUR2/CCR3/CCL20/HCAR2/HTR1B/CNGA1/CHRM2/BCO1/HRH4/BDKRB1/SSTR1/OXGR1/RDH12/SAA1/CCL19/GUCA1C/SST
207	C2	HELLER_SILENCED_BY_METHYLATION_UP	HELLER_SILENCED_BY_METHYLATION_UP	21	-0.580254220697035	-2.02486271927439	0.000575701859773948	0.00349126127833211	0.00220200711346575	640	tags=62%	list=21%	signal=49%	DAPP1/IQSEC3/IL1R2/KYNU/CSTA/CLU/SPIB/UPB1/LAMC2/CNTNAP2/KRT7/CCL19/CHRNA1
208	C2	SWEET_LUNG_CANCER_KRAS_DN	SWEET_LUNG_CANCER_KRAS_DN	27	-0.545531309536089	-2.03368366686378	0.000587059833657649	0.00354260244448581	0.00223438899613541	825	tags=74%	list=27%	signal=55%	KCTD12/MYO6/TMEM71/CCN1/TCF4/GUCY1B1/EDN1/ACSL1/ABLIM1/GPX3/ANTXR2/MYH11/CFH/LAMA2/NPR3/SPIB/HSD11B1/SCN7A/CES1/CCKAR
209	C2	SERVITJA_ISLET_HNF1A_TARGETS_DN	SERVITJA_ISLET_HNF1A_TARGETS_DN	10	-0.722224323014601	-1.99379568701784	0.00060388221262348	0.0036262534826655	0.00228714935018387	707	tags=90%	list=23%	signal=69%	TACR3/GATM/FRK/FBP1/DPP4/RNF186/MLXIPL/TMPRSS4/NR1H4
210	C2	REACTOME_DNA_REPAIR	REACTOME_DNA_REPAIR	39	0.388948233967138	1.94027681686551	0.000615451657535345	0.00367769892917462	0.00231959700452346	493	tags=33%	list=16%	signal=28%	H4C4/H2BC6/H4C8/H2BC12/H2BC11/H2BC3/H4C9/GTF2H2/H2AC20/H4C3/H2AC6/H2BC5/H4C2
211	C2	ZHOU_INFLAMMATORY_RESPONSE_FIMA_UP	ZHOU_INFLAMMATORY_RESPONSE_FIMA_UP	56	-0.426915650655724	-1.89551661601891	0.000638732835928398	0.00379828992238975	0.00239565611431499	966	tags=57%	list=32%	signal=40%	ARL4D/PNLIPRP1/PDZRN3-AS1/IRAK2/TLR2/PLD1/RAPGEF5/EDN1/ACSL1/TNFAIP3/LINC00112/SGPP2/ITGA8/NKX3-1/RASGEF1B/HS3ST3B1/PTGS2/EGFR/CCL15/C1QTNF7/TRPC5/HMGCLL1/IL1A/CCL20/DSCAM/RASAL1/ADCY10/TMPRSS6/BMP10/NIPAL4/CYP2C9/IL13RA2
212	C2	CHIANG_LIVER_CANCER_SUBCLASS_POLYSOMY7_UP	CHIANG_LIVER_CANCER_SUBCLASS_POLYSOMY7_UP	12	-0.673169698178161	-1.97147426008209	0.000699485585481977	0.00413946783678948	0.00261084373121674	499	tags=67%	list=16%	signal=56%	LAMB3/EPHA1/AZGP1P2/PTK6/CYP2A7/SYTL4/GPR88/CLDN14
213	C2	REACTOME_AMYLOID_FIBER_FORMATION	REACTOME_AMYLOID_FIBER_FORMATION	24	0.490222046613585	2.09601714426168	0.000711123575533014	0.00418810759628818	0.00264152178360947	493	tags=62%	list=16%	signal=53%	H4C4/H2BC6/H4C8/H3C10/H2BC12/H2BC11/H2BC3/H3C12/H4C9/H3C2/H2AC20/H4C3/H2AC6/H2BC5/H4C2
214	C2	TURASHVILI_BREAST_LOBULAR_CARCINOMA_VS_LOBULAR_NORMAL_UP	TURASHVILI_BREAST_LOBULAR_CARCINOMA_VS_LOBULAR_NORMAL_UP	14	-0.66004736021706	-2.03593470167115	0.000732599368292489	0.00429394366582918	0.00270827467301278	546	tags=86%	list=18%	signal=71%	TOM1L1/CCPG1/MYLK/CNN1/LAMB3/MYH11/EGFR/PERP/FHOD3/PPP4R4/AMDHD1/EHF
215	C2	SMID_BREAST_CANCER_RELAPSE_IN_BONE_DN	SMID_BREAST_CANCER_RELAPSE_IN_BONE_DN	23	-0.555986533651077	-1.97453375287955	0.000740983297944511	0.00432240257134298	0.00272622426411665	781	tags=70%	list=25%	signal=52%	SOD2/EDN1/VGLL1/LTBP1/IGKV2D-28/IL1R2/KYNU/PTGS2/EGFR/PERP/CCL20/ODAM/SPIB/DSC2/TDO2/FERMT1
216	C2	DELYS_THYROID_CANCER_DN	DELYS_THYROID_CANCER_DN	25	-0.545163637091701	-1.98515312669925	0.000751006830879999	0.00436011074799999	0.00275000755233684	1126	tags=88%	list=37%	signal=56%	ARL4A/PRKACB/LIMK2/SYNE1/CITED2/NUCB2/TOB1/GNAI1/CCN1/ACSF2/ITPR1/TNFSF10/PDE10A/GHR/FMO2/SLC38A1/CSRP2/DIO1/LAMA2/FMOD/MT1H/RASSF9
217	C2	NABA_ECM_REGULATORS	NABA_ECM_REGULATORS	12	-0.669130885261295	-1.95964601569077	0.000762399908648676	0.00440537683063504	0.00277855776041772	675	tags=83%	list=22%	signal=65%	CELA2A/ADAMTS6/ITIH4/CSTA/SULF1/MEP1B/PRSS12/MASP1/SERPINC1/PRSS1
218	C2	VERHAAK_AML_WITH_NPM1_MUTATED_DN	VERHAAK_AML_WITH_NPM1_MUTATED_DN	27	-0.539989201874711	-2.01302326913054	0.000767274056936226	0.00441272638378816	0.00278319326805629	920	tags=78%	list=30%	signal=55%	IGFBP7/DSE/EZR/GNAI1/CCND2/GATM/ABLIM1/MECOM/NIBAN1/MAN1A1/NT5E/HGF/RUNX1T1/ARAP2/MYH11/SLC38A1/NPR3/SPIB/ANXA8/HPGD/TACSTD2
219	C2	FLECHNER_BIOPSY_KIDNEY_TRANSPLANT_REJECTED_VS_OK_DN	FLECHNER_BIOPSY_KIDNEY_TRANSPLANT_REJECTED_VS_OK_DN	46	-0.449671242873076	-1.91265186777413	0.000772695047306756	0.00442313753715316	0.00278975978712818	1050	tags=78%	list=34%	signal=52%	SCP2/ANXA7/PEX7/UFL1/SERINC1/RTN4/PEX3/PDLIM5/MIA2/SLC31A1/ACOX1/CAT/ACO1/SMPDL3A/PGM1/TOB1/MYO6/SLC39A14/GABARAPL1/GATM/GPX3/FBP1/MYH11/DPP4/ANK3/UGT1A10/DIO1/NAT8/SLC12A3/SLC17A1/ABCC2/MAOB/HPGD/EXPH5/BHMT/DEFB1
220	C2	REACTOME_UB_SPECIFIC_PROCESSING_PROTEASES	REACTOME_UB_SPECIFIC_PROCESSING_PROTEASES	23	0.490570180467868	2.0845533268668	0.00081507829961581	0.00464405077688078	0.00292909410975767	544	tags=48%	list=18%	signal=40%	H2AC13/H2AC17/H2BC6/H2BC12/H2BC11/H2BC3/H2AC20/H2AC6/H2BC5/H2AW/USP49
221	C2	BAELDE_DIABETIC_NEPHROPATHY_DN	BAELDE_DIABETIC_NEPHROPATHY_DN	38	-0.47569600009019	-1.93136055332591	0.000839677392601252	0.00476205928674321	0.00300352439653664	1295	tags=82%	list=42%	signal=48%	CCDC6/RAB21/SLK/ATP13A3/GDE1/SERINC1/CD164/PRKACB/SYNPO/CBLB/PDLIM5/UGP2/NMI/CITED2/PLSCR1/TOB1/IGFBP7/MYLK/FOSL2/CCN1/APOL1/LSR/F3/PALLD/GHR/COL4A6/SULF1/CXADR/HPGD/EXPH5/NEBL
222	C2	ZHOU_INFLAMMATORY_RESPONSE_LPS_UP	ZHOU_INFLAMMATORY_RESPONSE_LPS_UP	42	-0.463698613060374	-1.92285281858351	0.000862231960635865	0.004845975513035	0.00305645200994002	1092	tags=79%	list=36%	signal=51%	CBLB/NCOA7/MARCKS/PDLIM5/LIMK2/RAPGEF2/ARL4D/PNLIPRP1/SNTN/NEXN/IRAK2/CGAS/TLR2/RAPGEF5/EDN1/ACSL1/TEC/SGPP2/NKX3-1/IGF2-AS/HS3ST3B1/PTGS2/CCL15/LAMA3/CLEC12B/CCL20/ACOT6/UPB1/SULT1E1/TMPRSS6/NIPAL4/OXGR1/IRF6
223	C2	ACEVEDO_LIVER_CANCER_WITH_H3K27ME3_DN	ACEVEDO_LIVER_CANCER_WITH_H3K27ME3_DN	22	0.51098734483535	2.14830618358151	0.000862385846401331	0.004845975513035	0.00305645200994002	493	tags=59%	list=16%	signal=50%	H2AC13/H2AC17/H4C4/H2BC6/H4C8/H2BC12/H2BC11/RBFOX1/H4C9/TMEM121/H4C3/H2BC5/H4C2
224	C2	WINZEN_DEGRADED_VIA_KHSRP	WINZEN_DEGRADED_VIA_KHSRP	16	-0.629112696064892	-2.0180509523927	0.000889435168344375	0.00497515105580758	0.00313792556387778	946	tags=88%	list=31%	signal=61%	SMPDL3A/NFKBIZ/CCN1/EDN1/F3/PDGFC/PTGS2/EDN2/FST/CCL20/SELE/CCDC68/GREM1/SPINK1
225	C2	SCHUETZ_BREAST_CANCER_DUCTAL_INVASIVE_UP	SCHUETZ_BREAST_CANCER_DUCTAL_INVASIVE_UP	23	-0.547719299582947	-1.94517345056561	0.00095459497245822	0.00531535836936964	0.00335250100375279	968	tags=83%	list=32%	signal=57%	KCTD12/IGFBP7/DSE/GFPT2/CCN1/TCF4/GLIPR1/NRP1/MICAL2/DPYD/IRAK3/KCNJ2/CCND2/PALLD/PDE10A/CFH/SULF1/TDO2/GREM1
226	C2	JOHNSTONE_PARVB_TARGETS_3_UP	JOHNSTONE_PARVB_TARGETS_3_UP	35	-0.486918536341668	-1.92346351809226	0.000962203586620345	0.00533348141904942	0.00336393156741764	1256	tags=83%	list=41%	signal=49%	PNRC1/C6orf120/HINT3/CPD/DNMBP/NT5DC1/UACA/MARCKS/IGF2R/LPCAT3/CITED2/CAT/CLIP4/IRAK2/HTATIP2/GFPT2/PLD1/ACSL1/MICAL2/TNFSF10/RBM47/ABCC3/TBC1D3F/TOGARAM2/PITPNM3/CLU/FHOD3/SCNN1A/TACSTD2
227	C2	PUJANA_BRCA2_PCC_NETWORK	PUJANA_BRCA2_PCC_NETWORK	45	0.372322087425826	1.9193697485413	0.000994191367462032	0.00545226617039014	0.00343885144495499	1709	tags=93%	list=56%	signal=42%	GTF2H2/TRAPPC6A/MYBL2/PTTG1/MYBL1/AURKB/TYMS/PRR3/KIFC1/LIG1/SAC3D1/CDC7/DTYMK/SIVA1/TAF11/XRCC3/CPSF1/TAF1C/DDX39B/FANCG/CCNF/CBX3/CTBP1/NELFA/RALY/BAX/HMGN1/PCNA/EXOSC8/RAD1/MAZ/IDH3B/MRPL9/PRPF4B/MED20/HMGN4/FUBP1/SNRPA/DEK/SRSF3/HDAC3/MAPRE1
228	C2	REACTOME_DNA_DOUBLE_STRAND_BREAK_RESPONSE	REACTOME_DNA_DOUBLE_STRAND_BREAK_RESPONSE	16	0.575646021400351	2.16066147546486	0.000997661862094281	0.00545226617039014	0.00343885144495499	493	tags=62%	list=16%	signal=53%	H4C4/H2BC6/H4C8/H2BC12/H2BC11/H2BC3/H4C9/H4C3/H2BC5/H4C2
229	C2	ANDERSEN_CHOLANGIOCARCINOMA_CLASS2	ANDERSEN_CHOLANGIOCARCINOMA_CLASS2	11	-0.694559029930946	-1.98719400209104	0.000999067871529548	0.00545226617039014	0.00343885144495499	666	tags=82%	list=22%	signal=64%	MECOM/DAPP1/LAMB3/PTK6/BCO1/BCL11B/LAMC2/TMPRSS4/FERMT1
230	C2	YAMAZAKI_TCEB3_TARGETS_UP	YAMAZAKI_TCEB3_TARGETS_UP	15	-0.633541551384098	-1.99482314269251	0.00100143664354105	0.00545226617039014	0.00343885144495499	815	tags=93%	list=27%	signal=69%	CCNC/LMBRD1/CITED2/CCN1/CCND2/F3/GATA6/GHR/SLC38A1/CLU/FHOD3/B4GALNT2/PGA4/SPINK1
231	C2	QI_PLASMACYTOMA_UP	QI_PLASMACYTOMA_UP	20	-0.572645009744761	-1.97193255000343	0.00101123242181448	0.00547676748210593	0.00345430490385887	1073	tags=85%	list=35%	signal=56%	MARCKS/IFNGR1/PLSCR1/IL4R/STK17B/TLR1/PTGS1/TNFAIP3/DAPP1/IL1R2/ARAP2/DPP4/IL18RAP/CLU/FLT3/SPIB/CCL19
232	C2	BRUINS_UVC_RESPONSE_VIA_TP53_GROUP_C	BRUINS_UVC_RESPONSE_VIA_TP53_GROUP_C	13	-0.655928866980701	-1.9785001440338	0.00101487854566371	0.00547676748210593	0.00345430490385887	845	tags=85%	list=28%	signal=62%	KCNK16/PTGS1/BVES/MECOM/PDE3A/IL1RL1/SEC14L3/MEP1B/TMC5/SLC22A3/BMPR1B
233	C2	REACTOME_G_ALPHA_Q_SIGNALLING_EVENTS	REACTOME_G_ALPHA_Q_SIGNALLING_EVENTS	24	-0.556100821275834	-2.00119680670706	0.00102175905191122	0.00548971420434757	0.00346247065606111	781	tags=75%	list=25%	signal=56%	UTS2R/EDN1/ITPR1/TACR3/P2RY2/GNG13/EGFR/EDN2/TAC3/CCKBR/NMUR2/CYSLTR2/PROKR1/BDKRB1/AVPR1B/SAA1/ADRA1A/CCKAR
234	C2	BLANCO_MELO_COVID19_SARS_COV_2_POS_PATIENT_LUNG_TISSUE_UP	BLANCO_MELO_COVID19_SARS_COV_2_POS_PATIENT_LUNG_TISSUE_UP	15	-0.632863871516692	-1.99268934187094	0.00102832045038922	0.00550084083723489	0.00346948844213139	825	tags=80%	list=27%	signal=59%	TMEM71/PSTPIP2/KCNJ2/TNFSF10/KCNJ2-AS1/DAPP1/CARD17/CSTA/TNFSF14/CLEC12B/F5/CCL19
235	C2	YAUCH_HEDGEHOG_SIGNALING_PARACRINE_UP	YAUCH_HEDGEHOG_SIGNALING_PARACRINE_UP	11	-0.693421123153224	-1.98393835148946	0.00104158069977205	0.00553899071658797	0.00349355032092423	402	tags=82%	list=13%	signal=71%	MAP7/STK33/C1QTNF7/GLOD5/HSD11B1/MASP1/SCN2A/NEBL/BRINP3
236	C2	SENESE_HDAC3_TARGETS_UP	SENESE_HDAC3_TARGETS_UP	49	-0.433071959454593	-1.85829630272157	0.00104449539227087	0.00553899071658797	0.00349355032092423	932	tags=53%	list=30%	signal=38%	MYO6/EZR/SOD2/DCBLD1/PHLDB2/NFKBIZ/NCEH1/HIVEP2/GFPT2/PARP8/PLD1/MICAL2/TNFAIP3/CCND2/ANTXR2/MAN1A1/PDGFC/USP53/KYNU/EDIL3/SLC12A8/CCL20/ARNTL2/CXADR/SLC7A11/SAA1
237	C2	REACTOME_DISORDERS_OF_TRANSMEMBRANE_TRANSPORTERS	REACTOME_DISORDERS_OF_TRANSMEMBRANE_TRANSPORTERS	18	-0.588555839866993	-1.95060914004599	0.00108641665414212	0.00573646724708665	0.00361810265036442	519	tags=44%	list=17%	signal=37%	SLC3A1/SLC12A3/ABCC2/SLC5A7/CFTR/GCKR/SLC6A19/AVPR1B
238	C2	SMIRNOV_CIRCULATING_ENDOTHELIOCYTES_IN_CANCER_UP	SMIRNOV_CIRCULATING_ENDOTHELIOCYTES_IN_CANCER_UP	17	-0.595553432530213	-1.93743590173583	0.00113886224989774	0.00598758049838941	0.00377648471391435	1045	tags=88%	list=34%	signal=58%	IFNGR1/CLN8/DSE/MYLK/TLR2/ACSL1/IRAK3/NOD2/P2RY2/EPHA4/FBP1/PERP/CLU/CCL20/UPB1
239	C2	IWANAGA_CARCINOGENESIS_BY_KRAS_PTEN_DN	IWANAGA_CARCINOGENESIS_BY_KRAS_PTEN_DN	24	-0.551507166519123	-1.98466597834188	0.00115708951401414	0.00605741305413383	0.00382052947947088	844	tags=54%	list=28%	signal=40%	HEBP2/ARHGAP18/PTPRK/LRRC72/MAP7/HS3ST3B1/CNN1/FGF14/RAET1E/SLC22A3/GREM1/B3GNT6/PDILT
240	C2	FARMER_BREAST_CANCER_APOCRINE_VS_BASAL	FARMER_BREAST_CANCER_APOCRINE_VS_BASAL	32	-0.493249601206792	-1.921182128884	0.0011916278120366	0.00621167689253122	0.00391782671460186	783	tags=53%	list=26%	signal=40%	VWA5A/ACSL1/RBM47/P2RY2/MTUS1/GHR/KYNU/RND1/SLC38A1/PTK6/CLU/ARNTL2/CNTNAP2/CES1/SCNN1A/KRT7/BRINP3
241	C2	FOSTER_TOLERANT_MACROPHAGE_DN	FOSTER_TOLERANT_MACROPHAGE_DN	47	-0.439702143407749	-1.8721931503494	0.00124325411652423	0.00643057665560382	0.00405589109792756	1305	tags=87%	list=43%	signal=51%	RAP2C/SEC24B/MARCHF5/TAB2/TIPARP/NFKB1/CAMK2D/ARL4A/UACA/MXD1/TUT7/NCOA7/IL13RA1/PDLIM5/CITED2/GK/AFF1/RFFL/FZD5/FAM241A/SLC39A14/CGAS/EZR/FOXP1/IL15/TLR3/IL4R/NFKBIZ/HIVEP2/PARP8/TCF4/EDN1/TNFAIP3/CCND2/TNFSF10/NIBAN1/MTUS1/PTGS2/ADGRG6/RND1/AIM2
242	C2	DURAND_STROMA_NS_UP	DURAND_STROMA_NS_UP	20	-0.567678736209075	-1.95483093160007	0.00124411972847192	0.00643057665560382	0.00405589109792756	1100	tags=90%	list=36%	signal=58%	FRAT1/ABHD6/PRKAG2/AIG1/EZR/JAM2/HIVEP2/KIAA1671/GLIPR1/ITPR1/RBM47/MAN1A1/GATA6/AIM2/PRRG4/GREM1/FAM110C/BRINP3
243	C2	LEE_LIVER_CANCER_E2F1_DN	LEE_LIVER_CANCER_E2F1_DN	14	-0.643310449867089	-1.98430922957009	0.00125683314803945	0.00646899414432069	0.00408012176320635	947	tags=86%	list=31%	signal=60%	PNLIPRP1/ZC2HC1C/ACSL1/ITPR1/ME1/GHR/KYNU/EGFR/CFH/HSD11B1/TDO2/BHMT
244	C2	MIKKELSEN_ES_LCP_WITH_H3K4ME3	MIKKELSEN_ES_LCP_WITH_H3K4ME3	12	-0.656592096007852	-1.92292436833698	0.00126599220009596	0.00648887215530358	0.00409265921546108	823	tags=83%	list=27%	signal=61%	KIAA1671/VWA5A/FUT2/MAB21L3/SLC12A8/GULOP/F5/NR0B2/TM4SF5/ZFP57
245	C2	BOQUEST_STEM_CELL_UP	BOQUEST_STEM_CELL_UP	21	-0.563566452832959	-1.96662886623101	0.00131948630503044	0.00673487801525953	0.00424781994689624	661	tags=86%	list=22%	signal=68%	SLC39A14/DSE/GFPT2/ANG/NIBAN1/F3/ITGA8/NT5E/PID1/MYH11/EGFR/CFH/LAMA2/GRIA3/FMOD/FST/SLC22A3/CES1
246	C2	REACTOME_CELLULAR_RESPONSES_TO_EXTERNAL_STIMULI	REACTOME_CELLULAR_RESPONSES_TO_EXTERNAL_STIMULI	54	0.34040078383335	1.8891492975372	0.00138860803412882	0.00705827735189962	0.00445179426534421	308	tags=28%	list=10%	signal=25%	H4C4/H2BC6/H4C8/H3C10/H1-4/H2BC12/H2BC11/RPL3L/H2BC3/H3C12/H4C9/H3C2/H2AC20/H4C3/H2AC6
247	C2	GAUSSMANN_MLL_AF4_FUSION_TARGETS_F_UP	GAUSSMANN_MLL_AF4_FUSION_TARGETS_F_UP	25	-0.526351965280106	-1.91665250308018	0.00140795895143885	0.00712706494013468	0.0044951799493524	855	tags=64%	list=28%	signal=47%	IL4R/NFKBIZ/KIAA1671/TLR1/PSTPIP2/ABLIM1/PLSCR2/EPHA4/NT5E/CNN1/EGFR/ADGRG6/FMOD/FST/SCN3A/NPR3
248	C2	HOSHIDA_LIVER_CANCER_SURVIVAL_DN	HOSHIDA_LIVER_CANCER_SURVIVAL_DN	13	-0.648534281741676	-1.95619560965978	0.00141840136118965	0.00712840161647762	0.00449602301739598	652	tags=62%	list=21%	signal=49%	NIBAN1/GHR/KCNJ3/TDO2/GCKR/CUX2/C4BPB/PON3
249	C2	REACTOME_DNA_DOUBLE_STRAND_BREAK_REPAIR	REACTOME_DNA_DOUBLE_STRAND_BREAK_REPAIR	21	0.49336655817492	2.0354897815404	0.00141986121993513	0.00712840161647762	0.00449602301739598	493	tags=48%	list=16%	signal=40%	H4C4/H2BC6/H4C8/H2BC12/H2BC11/H2BC3/H4C9/H4C3/H2BC5/H4C2
250	C2	REACTOME_CELL_SURFACE_INTERACTIONS_AT_THE_VASCULAR_WALL	REACTOME_CELL_SURFACE_INTERACTIONS_AT_THE_VASCULAR_WALL	11	-0.683158041785085	-1.95457477998746	0.00143836807102878	0.00718126156412681	0.00452936282540844	253	tags=55%	list=8%	signal=50%	SELE/CXADR/IGKV1D-33/IGKV3D-20/SLC7A11/GRB7
251	C2	REACTOME_PKMTS_METHYLATE_HISTONE_LYSINES	REACTOME_PKMTS_METHYLATE_HISTONE_LYSINES	15	0.560943785635861	2.02929367511107	0.00144211456716342	0.00718126156412681	0.00452936282540844	294	tags=47%	list=10%	signal=42%	H4C4/H4C8/H3C10/H3C12/H4C9/H3C2/H4C3
252	C2	SESTO_RESPONSE_TO_UV_C8	SESTO_RESPONSE_TO_UV_C8	10	-0.694698952879581	-1.91780826522941	0.00147536776687836	0.00731710734585421	0.00461504343016712	944	tags=100%	list=31%	signal=69%	IL4R/LTBP1/CCND2/PTPRK/TNFSF10/EPHA4/ME1/LAMA3/COL17A1
253	C2	LEIN_CHOROID_PLEXUS_MARKERS	LEIN_CHOROID_PLEXUS_MARKERS	11	-0.682313843171113	-1.95215945407567	0.00149533131742548	0.00738621316067019	0.00465862982593506	886	tags=91%	list=29%	signal=65%	EZR/ACACB/RBM47/TMPRSS11A/CSRP2/CFH/PERP/SULF1/F5/STEAP2
254	C2	REACTOME_CELL_CYCLE	REACTOME_CELL_CYCLE	66	0.3095885517523	1.81048919546008	0.00152232797940315	0.00748936455730464	0.00472368943936551	1685	tags=86%	list=55%	signal=40%	H4C4/H2BC6/H4C8/H3C10/H2BC12/H2BC11/H2BC3/H3C12/H4C9/STAG3/H3C2/H2AC20/H4C3/H2AC6/CHTF18/H2BC5/H4C2/MYBL2/PTTG1/CENPK/H3C13/AURKB/GINS2/TYMS/LIG1/CDC7/CENPT/CEP131/TUBGCP6/HAUS5/CDK11A/MDC1/MIS18A/PMF1/PSMB4/FKBPL/NHP2/ANAPC2/TUBG2/MDM4/TUBB/LEMD2/PCNA/WRAP53/RAD1/POLR2K/POLR2J/H3-3A/NSL1/RNF8/DYRK1A/CSNK2B/PCNT/ENSA/AAAS/DSN1/SEM1
255	C2	CHANDRAN_METASTASIS_DN	CHANDRAN_METASTASIS_DN	32	-0.486992374959781	-1.89681055065519	0.00165046544788174	0.00808728069462053	0.00510080689997978	727	tags=50%	list=24%	signal=39%	PCDH18/ANTXR2/PDGFC/PTGS2/DPP4/MOXD1/SYNPO2/GSTO2/FMOD/FHOD3/ROBO2/SCN7A/EYA4/HECW2-AS1/CWH43/SERTM2
256	C2	TARTE_PLASMA_CELL_VS_PLASMABLAST_UP	TARTE_PLASMA_CELL_VS_PLASMABLAST_UP	32	-0.486322872479443	-1.89420287251957	0.00172492116306592	0.00838637059570535	0.00528944877958989	855	tags=59%	list=28%	signal=43%	IL4R/TLR1/RAPGEF5/TNFAIP3/TACR3/GPX3/PTPRK/ITGA8/FBP1/RUNX1T1/ITIH4/CLU/FMOD/CXADR/HTR1B/SPIB/CES1/AVPR1B/CYP2C9
257	C2	BILD_HRAS_ONCOGENIC_SIGNATURE	BILD_HRAS_ONCOGENIC_SIGNATURE	22	-0.55304746520848	-1.94817820198534	0.00172519623683082	0.00838637059570535	0.00528944877958989	631	tags=59%	list=21%	signal=47%	MTUS1/EPHA4/NT5E/PALMD/GPAT3/PTGS2/IL1A/CCL20/ARNTL2/PNLIPRP3/FAM110C/FERMT1/IL13RA2
258	C2	ACEVEDO_LIVER_TUMOR_VS_NORMAL_ADJACENT_TISSUE_DN	ACEVEDO_LIVER_TUMOR_VS_NORMAL_ADJACENT_TISSUE_DN	28	-0.506840691662345	-1.90207195866967	0.00182557086035605	0.00883922649777136	0.00557507389848695	1194	tags=79%	list=39%	signal=48%	GLUD1/PDSS2/DCUN1D3/ERLIN1/PEX3/ARHGAP10/ATF5/AVPI1/AIG1/EZR/TENT5A/C1RL/DGAT2/FBP1/GHR/NR0B2/PPARGC1A/MLXIPL/GCKR/SLC15A1/CYP2C9/DEFB1
259	C2	CAIRO_LIVER_DEVELOPMENT_DN	CAIRO_LIVER_DEVELOPMENT_DN	19	-0.571957866425995	-1.93287223833906	0.00187383275343742	0.00903718552346785	0.00569993054713246	485	tags=68%	list=16%	signal=58%	SMPDL3A/PGM1/ACSL1/TENT5A/ITIH4/CFH/TAC3/MAOB/CES1/ASGR2/PON3/SERPINC1/BHMT
260	C2	GRUETZMANN_PANCREATIC_CANCER_DN	GRUETZMANN_PANCREATIC_CANCER_DN	20	-0.550419083194015	-1.89539642854323	0.00198318110676901	0.00949849499061461	0.00599088749569162	1006	tags=80%	list=33%	signal=54%	ACOX1/ACO1/PPP2R1B/NUCB2/SMPDL3A/TOB1/MT1B/PBX3/NR5A2/CCND2/GATM/GPX3/CELA2A/CLU/GRB7/REG3A
261	C2	REACTOME_CELL_CYCLE_CHECKPOINTS	REACTOME_CELL_CYCLE_CHECKPOINTS	28	0.434411259869439	1.9624200203493	0.00198499160620191	0.00949849499061461	0.00599088749569162	493	tags=36%	list=16%	signal=30%	H4C4/H2BC6/H4C8/H2BC12/H2BC11/H2BC3/H4C9/H4C3/H2BC5/H4C2
262	C2	REACTOME_CELL_CYCLE_MITOTIC	REACTOME_CELL_CYCLE_MITOTIC	54	0.328156790028135	1.82119783151621	0.00205322737569071	0.00978678418373977	0.00617271715648979	308	tags=24%	list=10%	signal=22%	H4C4/H2BC6/H4C8/H3C10/H2BC12/H2BC11/H2BC3/H3C12/H4C9/H3C2/H2AC20/H4C3/H2AC6
263	C2	REACTOME_TRANSPORT_OF_INORGANIC_CATIONS_ANIONS_AND_AMINO_ACIDS_OLIGOPEPTIDES	REACTOME_TRANSPORT_OF_INORGANIC_CATIONS_ANIONS_AND_AMINO_ACIDS_OLIGOPEPTIDES	13	-0.63768970777468	-1.9234847590847	0.00209381345505185	0.0099415561334826	0.00627033486743392	918	tags=85%	list=30%	signal=60%	SLC9A9/SLC8A1/SLC16A10/SLC9A7/SLC3A1/SLC38A1/SLC12A3/SLC17A1/SLC6A19/SLC7A11/SLC15A1
264	C2	MIKKELSEN_NPC_HCP_WITH_H3K27ME3	MIKKELSEN_NPC_HCP_WITH_H3K27ME3	29	-0.501567476179652	-1.88672742619356	0.0021231186588735	0.0100417774406179	0.00633354641582259	704	tags=69%	list=23%	signal=54%	LHX5/LSR/SGPP2/IQSEC3/HTR7/FGF14/PITPNM3/CCKBR/SCNN1G/C12orf56/PTPRT/FLT3/NPR3/SLC22A3/B4GALNT2/ST8SIA3/PDX1/C6orf132/SOWAHB/RIPK4
265	C2	PLASARI_TGFB1_TARGETS_10HR_DN	PLASARI_TGFB1_TARGETS_10HR_DN	21	-0.546417544082406	-1.90678580991766	0.00213520848421595	0.0100601168967867	0.0063451134713138	1073	tags=86%	list=35%	signal=56%	MARCKS/NMI/CLIP4/CNKSR3/PLEKHG1/ARHGAP18/VWA5A/REPS2/ABLIM1/PLSCR2/MAN1A1/RUNX1T1/PALMD/ADGRG2/ADGRG6/FAT4/NPR3/EYA4
266	C2	REACTOME_SLC_MEDIATED_TRANSMEMBRANE_TRANSPORT	REACTOME_SLC_MEDIATED_TRANSMEMBRANE_TRANSPORT	25	-0.515283929043153	-1.87634947249027	0.00214363272771325	0.0100611114614894	0.00634574076282123	923	tags=76%	list=30%	signal=54%	SLC12A6/SLC35D1/SLC31A1/SLC39A14/SLC9A9/FGF21/SLC8A1/SLC41A2/SLC16A10/SLC9A7/SLC3A1/SLC38A1/SLC12A3/SLC17A1/SLC5A7/SLC22A3/SLC6A19/SLC7A11/SLC15A1
267	C2	MARTENS_TRETINOIN_RESPONSE_DN	MARTENS_TRETINOIN_RESPONSE_DN	96	0.266635155643927	1.66071215120621	0.0022242238811437	0.0103995200549658	0.00655918171458206	1513	tags=78%	list=49%	signal=41%	H4C8/NOG/CPXM1/H2BC12/CCDC78/HAGHL/SNX22/H2AC6/C20orf204/CCDC189/MXD3/SNHG4/RECQL4/METRN/BRICD5/HMGA1/MARCKSL1/H3C13/TEDC2/SNRPE/TYMS/SLC35B2/C8orf82/HNRNPA1P7/TELO2/FBXW9/GPS2/SNHG11/OXLD1/RPL7/EME2/HDAC10/ZNF276/SRR/ABT1/ZNF785/ARVCF/LRRC14/C10orf95/POLR1C/DMAC1/MRPL2/PUSL1/REX1BD/HIGD2A/RPL30/NT5C/NXT1/PTOV1/MORN1/CBX3/ZCCHC3/C8orf33/HMBS/MBD3/GPATCH4/DHPS/TIMM13/MRPL57/TRIM41/TBCC/SRSF6/MYBBP…
268	C2	DURCHDEWALD_SKIN_CARCINOGENESIS_DN	DURCHDEWALD_SKIN_CARCINOGENESIS_DN	31	-0.481815912841516	-1.85466043367343	0.00223741196105681	0.0104214055220327	0.00657298530884812	1271	tags=84%	list=41%	signal=50%	HIPK3/ATP13A3/BTBD10/EAF1/TIPARP/KLF3/CAMK2D/DCUN1D3/CDC40/SNX9/TWF1/MXD1/ELL2/ACOX1/CAT/CLIP4/UTRN/PHLDB2/PLD1/ARAP2/GPAT3/PTGS2/ANK3/LAMA3/RIPK4/DEFB1
269	C2	LEI_MYB_TARGETS	LEI_MYB_TARGETS	27	-0.513001070114035	-1.91241433651488	0.00226781790133064	0.0105230186709471	0.00663707471920531	695	tags=48%	list=23%	signal=38%	CCND2/ME1/PALLD/FBP1/ADGRG6/LAMA3/CLU/LAMC2/COL17A1/SAA1/KRT7/SPINK1/IRF6
270	C2	NIKOLSKY_BREAST_CANCER_8Q23_Q24_AMPLICON	NIKOLSKY_BREAST_CANCER_8Q23_Q24_AMPLICON	42	0.356262999991025	1.82455897666894	0.00236666436954314	0.0109402409535485	0.00690022501388149	1537	tags=93%	list=50%	signal=47%	RHPN1/ARHGAP39/MAFA/KIFC2/RECQL4/PTP4A3/MROH5/SLC39A4/TONSL/THEM6/GLI4/ADCK5/ZNF572/TOP1MT/FBXL6/EXOSC4/C8orf82/BOP1/GSDMD/ZNF251/SCRIB/ZNF707/CPSF1/GPAA1/VPS28/PUF60/LRRC14/CYHR1/EEF1D/SHARPIN/C8orf33/HGH1/ZC3H3/MED30/CHRAC1/HSF1/MAF1/ZNF7/ENY2
271	C2	GINESTIER_BREAST_CANCER_20Q13_AMPLIFICATION_DN	GINESTIER_BREAST_CANCER_20Q13_AMPLIFICATION_DN	25	0.448865504768168	1.95300017474136	0.00237831685681225	0.0109527749984775	0.00690813048239094	1701	tags=100%	list=55%	signal=45%	GPC2/NSUN5P1/LIMD2/ZNRD1ASP/ZNF532/ENGASE/PTOV1-AS2/KIFC1/UQCC2/DXO/LENG8/LINC01004/DDX39B/TEPSIN/NSUN5/TJAP1/DPH7/EHMT2/CLASRP/CSNK2B/BAG6/FUBP1/SMARCD1/RNPS1/RNF220
272	C2	KEGG_CALCIUM_SIGNALING_PATHWAY	KEGG_CALCIUM_SIGNALING_PATHWAY	23	-0.523784922624248	-1.86017276745778	0.00242845284797793	0.0111311861455249	0.00702065789973385	487	tags=65%	list=16%	signal=55%	MYLK/SLC8A1/ITPR1/TACR3/EGFR/HTR4/HTR7/CCKBR/CYSLTR2/PLCZ1/CHRM2/BDKRB1/AVPR1B/ADRA1A/CCKAR
273	C2	WP_PEPTIDE_GPCRS	WP_PEPTIDE_GPCRS	11	-0.669535512018585	-1.91559953342276	0.00243523092816381	0.0111311861455249	0.00702065789973385	707	tags=82%	list=23%	signal=63%	TACR3/NPY2R/CCKBR/SSTR3/CCR3/BDKRB1/SSTR1/AVPR1B/CCKAR
274	C2	PHONG_TNF_RESPONSE_NOT_VIA_P38	PHONG_TNF_RESPONSE_NOT_VIA_P38	31	-0.47804665467055	-1.84015137781273	0.00248193554453231	0.0112440051647071	0.0070918150727347	1050	tags=81%	list=34%	signal=54%	MAP2K1/NFKB1/DNMBP/PDLIM5/IFNGR1/SMAD1/NMI/ATF5/RAPGEF2/FZD5/NFE2L3/DSE/GNAI1/SOD2/HIVEP2/GFPT2/RBM47/NIBAN1/MTUS1/GATA6/PDE10A/EGFR/ARNTL2/CXADR/LAMC2
275	C2	CHEN_METABOLIC_SYNDROM_NETWORK	CHEN_METABOLIC_SYNDROM_NETWORK	90	-0.355640021600352	-1.68926948374627	0.002487449305825	0.0112440051647071	0.0070918150727347	1110	tags=59%	list=36%	signal=39%	SYNPO/ARHGAP10/FRAT1/LACC1/IFNGR1/SLC31A1/SCPEP1/RNF217/PLSCR1/CLN8/FRRS1/EPB41L2/FZD5/SMPDL3A/PGM1/MANBA/SLC9A9/DSE/FOXP1/TLR2/SHTN1/STK17B/ARHGAP18/PARP8/SLC8A1/GLIPR1/TEC/LTBP1/SLC41A2/GATM/ANG/NIBAN1/DAPP1/GATA6/RASGEF1B/GPAT3/PKIB/RAB19/TNIP3/IL1RL1/NAT8/SULF1/LAMA2/FMOD/SDR42E1/FLT3/UPB1/GIPC2/ACTL6B/CES1/FAM83F/RDH12/SCNN1A
276	C2	RODRIGUES_THYROID_CARCINOMA_POORLY_DIFFERENTIATED_DN	RODRIGUES_THYROID_CARCINOMA_POORLY_DIFFERENTIATED_DN	90	-0.355753352856865	-1.68980780064413	0.002487449305825	0.0112440051647071	0.0070918150727347	1301	tags=72%	list=42%	signal=43%	SLAIN2/MED23/STX12/KATNBL1/STIM1/HIPK3/FBXO30/PNRC1/TAB2/PEX7/UFL1/PCYOX1/AAK1/SUSD6/LATS1/CCDC28A/PDLIM5/LIMK2/MIA2/CITED2/ELL2/ACOX1/RNF217/PRKAG2/CAT/RSPH3/KCTD12/RFFL/ARL4D/FZD5/MRVI1/SMPDL3A/TOB1/CPEB3/SLC39A14/MYLK/FOXP1/HTATIP2/MAP3K5/HIVEP2/KIAA1671/ACACB/PARP8/TCF4/TMCC3/RAPGEF5/VWA5A/TNFAIP3/ITPR1/DTNA/NUDT16P1/CCND2/GATM/ABLIM1/GPX3/LSR/SGPP2/PATJ/EPHA4/SLC9A7/PID1/CLU/SLC12A8/FMOD/KRT7
277	C2	REACTOME_REGULATION_OF_INSULIN_LIKE_GROWTH_FACTOR_IGF_TRANSPORT_AND_UPTAKE_BY_INSULIN_LIKE_GROWTH_FACTOR_BINDING_PROTEINS_IGFBPS_	REACTOME_REGULATION_OF_INSULIN_LIKE_GROWTH_FACTOR_IGF_TRANSPORT_AND_UPTAKE_BY_INSULIN_LIKE_GROWTH_FACTOR_BINDING_PROTEINS_IGFBPS_	10	-0.68127757568562	-1.88075677982462	0.00249787331120914	0.0112496132582029	0.0070953522075368	920	tags=90%	list=30%	signal=63%	IGFBP7/CCN1/LTBP1/APOL1/ENAM/F5/AFP/AMTN/SERPINC1
278	C2	CERVERA_SDHB_TARGETS_2	CERVERA_SDHB_TARGETS_2	11	-0.665793780687398	-1.90489411352561	0.0026061224424863	0.0116941391650026	0.00737572343468263	1033	tags=100%	list=34%	signal=67%	IGFBP7/CCN1/MICAL2/CGA/NT5E/HS3ST3B1/MOXD1/F5/AFP/LINC02532
279	C2	WP_ENDOTHELIN_PATHWAYS	WP_ENDOTHELIN_PATHWAYS	10	-0.679351622833373	-1.87543993245761	0.00267316073376997	0.0119511748133876	0.00753784087048465	889	tags=90%	list=29%	signal=64%	MYLK/GNAI1/EDN1/GNG13/CNN1/CALCA/GUCY1B2/ADCY10/ADRA1A
280	C2	HUANG_DASATINIB_RESISTANCE_UP	HUANG_DASATINIB_RESISTANCE_UP	13	-0.628659936965227	-1.89624795987302	0.00268817897225666	0.0119746154218706	0.0075526253230101	1020	tags=92%	list=33%	signal=62%	ELL2/KCTD12/LIMA1/PGM1/DPYD/ANTXR2/F3/PDGFC/LAMB3/EGFR/GBP3/RIPK4
281	C2	WP_IL18_SIGNALING_PATHWAY	WP_IL18_SIGNALING_PATHWAY	26	-0.518831767650998	-1.90003852386856	0.00275417396252984	0.0122241416815183	0.00771000643972884	849	tags=54%	list=28%	signal=39%	NFKBIZ/ACACB/PLD1/TNFAIP3/PTGS2/IL18RAP/TNIP3/SLC12A3/CCL20/HCAR2/NR0B2/CCL19/IRF6/SYT10
282	C2	WP_VEGFAVEGFR2_SIGNALING_PATHWAY	WP_VEGFAVEGFR2_SIGNALING_PATHWAY	29	-0.496778951489007	-1.86871461377266	0.00276724167245981	0.012237801620084	0.00771862203148584	938	tags=62%	list=31%	signal=43%	ADAM9/MYO6/NEXN/IGFBP7/EZR/SOD2/MAP3K5/ACACB/CCN1/SLC8A1/MICAL2/F3/PTGS2/MYH11/RND1/CSRP2/SELE/BMP10
283	C2	IZADPANAH_STEM_CELL_ADIPOSE_VS_BONE_DN	IZADPANAH_STEM_CELL_ADIPOSE_VS_BONE_DN	11	-0.664157119476268	-1.90021148296139	0.0028339779656504	0.0124878525464811	0.00787633406583641	1038	tags=100%	list=34%	signal=66%	PRKAG2/MRVI1/FGF21/JAM2/TCF4/PALMD/MYH11/NPR3/PPP4R4/SST
284	C2	PETROVA_ENDOTHELIUM_LYMPHATIC_VS_BLOOD_DN	PETROVA_ENDOTHELIUM_LYMPHATIC_VS_BLOOD_DN	13	-0.626479261378454	-1.88967031528424	0.0028508112555696	0.0125170028246335	0.00789471971925329	462	tags=92%	list=15%	signal=79%	LAMP2/PRKACB/MT1B/IL4R/MECOM/ADGRG6/CLU/SELE/LAMC2/MT1H/TACSTD2/KRT7
285	C2	BRUECKNER_TARGETS_OF_MIRLET7A3_UP	BRUECKNER_TARGETS_OF_MIRLET7A3_UP	10	-0.677684467277658	-1.87083752922824	0.00287766287049194	0.0125517322077454	0.00791662422383256	903	tags=90%	list=29%	signal=64%	GABARAPL1/LRP11/GLIS3/ABLIM1/LAMB3/PERP/CXADR/FOXA1/FERMT1
286	C2	SHEDDEN_LUNG_CANCER_GOOD_SURVIVAL_A12	SHEDDEN_LUNG_CANCER_GOOD_SURVIVAL_A12	25	-0.508843879633043	-1.85289874439186	0.00288080974408353	0.0125517322077454	0.00791662422383256	756	tags=56%	list=25%	signal=43%	C1RL/IRAK3/CCND2/IGKV2D-28/ABCC3/TRBV16/ADGRG6/SAA3P/TNIP3/SLC12A3/GCKR/NEBL/NR1I2/SAA1
287	C2	LI_WILMS_TUMOR_VS_FETAL_KIDNEY_1_UP	LI_WILMS_TUMOR_VS_FETAL_KIDNEY_1_UP	16	-0.59672131147541	-1.91414673152894	0.00288945998578303	0.0125517322077454	0.00791662422383256	1247	tags=100%	list=41%	signal=60%	PEX7/LAMP2/MAN2A1/TOM1L1/KCTD12/SMPDL3A/TOB1/IGFBP7/MYLK/GNAI1/ACSL1/MECOM/ANK3/CLU/TACSTD2
288	C2	IVANOVA_HEMATOPOIESIS_STEM_CELL_AND_PROGENITOR	IVANOVA_HEMATOPOIESIS_STEM_CELL_AND_PROGENITOR	57	-0.399061888014188	-1.77501254787253	0.00295664115399218	0.0127650623191779	0.00805117571839021	1097	tags=54%	list=36%	signal=36%	USHBP1/AMER1/SMAD1/RNF217/CLIP4/PGM1/AVPI1/MYLK/SOD2/DCBLD1/PAIP2B/KIAA1671/HSD3B7/RAPGEF5/MICAL2/ITPR1/KCNMB1/CCND2/TNFSF10/PLSCR2/FAM155A/EDIL3/NRG4/SYTL4/PCP4L1/HEPHL1/ACSM1/FLT3/PRSS12/MLXIPL/BNIP5
289	C2	CONCANNON_APOPTOSIS_BY_EPOXOMICIN_UP	CONCANNON_APOPTOSIS_BY_EPOXOMICIN_UP	15	-0.600614027092823	-1.89114472200439	0.00295941036624207	0.0127650623191779	0.00805117571839021	1084	tags=87%	list=35%	signal=56%	MXD1/ELL2/CCPG1/GABARAPL1/IL15/DTNA/GPX3/ME1/PALLD/CALCA/CLU/PRSS12/SLC7A11
290	C2	VECCHI_GASTRIC_CANCER_ADVANCED_VS_EARLY_UP	VECCHI_GASTRIC_CANCER_ADVANCED_VS_EARLY_UP	17	-0.570016401180687	-1.854359625691	0.00307499671390671	0.0132170911387218	0.0083362791800832	913	tags=82%	list=30%	signal=58%	DSE/SOD2/TLR2/GFPT2/TPRG1/EPHA4/PDGFC/MOXD1/FMO2/GPC6/PDE3A/SULF1/LAMA2/BMPR1B
291	C2	WP_NRF2_PATHWAY	WP_NRF2_PATHWAY	19	-0.555789907377945	-1.87823429902746	0.00321746691185998	0.0137811082763233	0.00869201587524927	741	tags=68%	list=24%	signal=52%	SLC6A4/GPX3/ABCC3/ME1/HGF/UGT1A3/ABCC2/SLC5A7/UGT1A6/CES1/SLC6A19/ADH7/SLC7A11
292	C2	WAMUNYOKOLI_OVARIAN_CANCER_LMP_UP	WAMUNYOKOLI_OVARIAN_CANCER_LMP_UP	29	-0.493184871185183	-1.85519489767621	0.0032844692345246	0.0140056209099014	0.00883362040633092	701	tags=45%	list=23%	signal=35%	SH3BGRL2/FUT2/TNFSF10/MECOM/FRK/SGPP2/ABCC3/TMC5/HPGD/ESRP2/AGR3/EHF/TACSTD2
293	C2	PASQUALUCCI_LYMPHOMA_BY_GC_STAGE_UP	PASQUALUCCI_LYMPHOMA_BY_GC_STAGE_UP	20	-0.53490588481836	-1.84197593188117	0.00329275005881763	0.0140056209099014	0.00883362040633092	1123	tags=80%	list=37%	signal=51%	UACA/EDEM1/FAM135A/CITED2/FNDC3B/ELL2/CCPG1/CPEB3/AIG1/SH3BGRL2/CCND2/RBM47/SLC12A8/EYA4/PRRG4/IRF6
294	C2	WP_SUDDEN_INFANT_DEATH_SYNDROME_SIDS_SUSCEPTIBILITY_PATHWAYS	WP_SUDDEN_INFANT_DEATH_SYNDROME_SIDS_SUSCEPTIBILITY_PATHWAYS	15	-0.596788090214528	-1.87909804975277	0.00333950806338565	0.014155354247915	0.00892806016581704	1114	tags=87%	list=36%	signal=55%	PRKACB/TSPYL1/CPT1A/KCNJ8/SLC6A4/NANOG/NKX3-1/IL1A/CHRM2/PPARGC1A/NEUROD1/SSTR1/SST
295	C2	TORCHIA_TARGETS_OF_EWSR1_FLI1_FUSION_UP	TORCHIA_TARGETS_OF_EWSR1_FLI1_FUSION_UP	17	-0.56797563041029	-1.84772065369989	0.00336103743435097	0.0141974857140688	0.00895463330966829	1050	tags=82%	list=34%	signal=54%	PDLIM5/TOM1L1/ARL4D/PBX3/HSD3B7/TMCC3/TENT5A/SMIM3/ARAP2/IL1RL1/NXF3/TMPRSS6/PON3/LDHC
296	C2	ROZANOV_MMP14_TARGETS_UP	ROZANOV_MMP14_TARGETS_UP	25	-0.504310390249555	-1.83639054389541	0.00349264856910358	0.0147027302307625	0.00927330095757652	941	tags=68%	list=31%	signal=48%	NFE2L3/IGFBP7/MYLK/ALDOC/TLR2/PTGS1/GLIPR1/CCND2/IL1R2/GBP3/FST/CCL20/HSD11B1/MYO18B/TDO2/CACNG6/SCNN1A
297	C2	REACTOME_L1CAM_INTERACTIONS	REACTOME_L1CAM_INTERACTIONS	11	-0.655329243900398	-1.87495416048828	0.00352063324853773	0.0147697798954066	0.00931559049901477	886	tags=82%	list=29%	signal=58%	EZR/SHTN1/NRP1/TUBAL3/EGFR/ANK3/SCN3A/SCN7A/SCN2A
298	C2	CROONQUIST_IL6_DEPRIVATION_DN	CROONQUIST_IL6_DEPRIVATION_DN	13	0.571850537738731	1.97268368075283	0.00359210799397265	0.0150181989509096	0.00947227328031588	1033	tags=85%	list=34%	signal=56%	H2BC11/SPOUT1/PTP4A3/HMGA1/MYBL2/PTTG1/AURKB/TYMS/KIFC1/LIG1/DTYMK
299	C2	HAN_SATB1_TARGETS_UP	HAN_SATB1_TARGETS_UP	43	-0.421369539328661	-1.76198049523183	0.00379543653466402	0.0158143188944334	0.00997440177745575	1064	tags=63%	list=35%	signal=42%	IGF2R/ACAT2/CITED2/FNDC3B/PRKAG2/CCPG1/GNAI1/ALDOC/SHTN1/PDE4D/INSL4/ITPR1/LTBP1/F3/PDE10A/PTGS2/ADGRG6/CSTA/PTK6/DIO1/FST/CXADR/BMP3/SLC7A11/PRSS1/AP1M2/IL13RA2
300	C2	CHICAS_RB1_TARGETS_SENESCENT	CHICAS_RB1_TARGETS_SENESCENT	40	-0.426820348030218	-1.75672059335225	0.00395631350222257	0.0164287594583818	0.010361941518756	999	tags=57%	list=33%	signal=39%	PLSCR1/GK/KCTD12/NUCB2/LRP11/FAM114A1/DCBLD1/NFKBIZ/JAM2/GFPT2/VWA5A/GLIS3/TNFAIP3/DGAT2/NIBAN1/PTGS2/GBP3/IL1A/CCL20/ARNTL2/APCDD1L/EHF/FERMT1
301	C2	LEE_LIVER_CANCER_MYC_E2F1_DN	LEE_LIVER_CANCER_MYC_E2F1_DN	13	-0.612709597021133	-1.84813641689118	0.004045406141883	0.0167419679858333	0.0105594882935353	947	tags=85%	list=31%	signal=59%	PNLIPRP1/ZC2HC1C/ACSL1/ME1/GHR/KYNU/EGFR/CFH/HSD11B1/TDO2/BHMT
302	C2	PASINI_SUZ12_TARGETS_DN	PASINI_SUZ12_TARGETS_DN	24	-0.516998993998378	-1.86048409978365	0.00412750059705278	0.0170170284693318	0.0107329743471446	1073	tags=79%	list=35%	signal=52%	MARCKS/SETD7/PDLIM5/CITED2/FOXP1/PHLDB2/FOSL2/CCN1/TMCC3/F3/NT5E/PALLD/GHR/CNN1/EPHA1/PERP/SULF1/CXADR/STEAP2
303	C2	TAKEDA_TARGETS_OF_NUP98_HOXA9_FUSION_6HR_UP	TAKEDA_TARGETS_OF_NUP98_HOXA9_FUSION_6HR_UP	10	-0.665668561009581	-1.83766603205005	0.00413965263988644	0.0170170284693318	0.0107329743471446	885	tags=90%	list=29%	signal=64%	GNAI1/PBX3/EDN1/GLIPR1/MECOM/NRG4/FLT3/HPGD/SCN2A
304	C2	KEGG_DRUG_METABOLISM_OTHER_ENZYMES	KEGG_DRUG_METABOLISM_OTHER_ENZYMES	11	-0.650969419270468	-1.86248032171949	0.00420757217873057	0.0172383809998159	0.010872585739089	753	tags=73%	list=25%	signal=55%	DPYD/UGT2A1/UGT1A10/CYP2A7/UGT1A3/UPB1/UGT1A6/CES1
305	C2	MARTINEZ_TP53_TARGETS_UP	MARTINEZ_TP53_TARGETS_UP	52	-0.406843130602708	-1.76980878030497	0.00431487830073962	0.0176190863946868	0.0111127041148873	1219	tags=67%	list=40%	signal=41%	ALAS1/CPD/KLF3/RTN4/HBS1L/PRKACB/USHBP1/CTBS/PDLIM5/ETFDH/GINM1/ACOX1/CAT/MSRA/ACO1/CCN1/PLD1/ACSL1/SLC6A4/LTBP1/CCND2/FUT2/ME1/NT5E/PDGFC/IL1R2/GHR/PTGS2/TNFSF14/LAMA2/CCL20/LRG1/PROKR1/PON3/LDHC
306	C2	REACTOME_UCH_PROTEINASES	REACTOME_UCH_PROTEINASES	10	0.62780193661896	1.93822817341792	0.0043614855894872	0.0177502320502386	0.01119542025768	423	tags=50%	list=14%	signal=43%	H2AC13/H2AC17/H2AC20/H2AC6/H2AW
307	C2	BROWN_MYELOID_CELL_DEVELOPMENT_UP	BROWN_MYELOID_CELL_DEVELOPMENT_UP	12	-0.617051314760343	-1.80712350465584	0.00443599946865841	0.0179937064539952	0.0113489843499312	1084	tags=100%	list=35%	signal=65%	MXD1/SLFN12/TLR2/PSTPIP2/DGAT2/CCND2/ANTXR2/IL1R2/CSTA/EDIL3/SERPINC1
308	C2	SATO_SILENCED_BY_METHYLATION_IN_PANCREATIC_CANCER_1	SATO_SILENCED_BY_METHYLATION_IN_PANCREATIC_CANCER_1	30	-0.468376888436214	-1.78756848406525	0.00458012021030348	0.0185169876489167	0.0116790280853318	499	tags=43%	list=16%	signal=37%	LAMB3/HTR4/FAM155A/COL4A6/COL21A1/ARNTL2/CHRM2/NLRP2/SLC7A11/TACSTD2/SAA1/KRT7/CCL19
309	C2	ODONNELL_TFRC_TARGETS_UP	ODONNELL_TFRC_TARGETS_UP	35	-0.455488065815962	-1.79930442596386	0.00462963454373815	0.0185926169747313	0.0117267289877145	1084	tags=71%	list=35%	signal=47%	MXD1/IL13RA1/SYNE1/NHSL1/TRAV40/NOMO2/MYLK/IL4R/STK17B/ACACB/LINC00642/PTGS1/GLIPR1/C1RL/ABCC3/C1QTNF1-AS1/DUOXA2/LINC00857/ANXA8/PLIN5/HPGD/SLC6A19/PCDH11X/LINC02532/GUCA1C
310	C2	MIYAGAWA_TARGETS_OF_EWSR1_ETS_FUSIONS_DN	MIYAGAWA_TARGETS_OF_EWSR1_ETS_FUSIONS_DN	26	-0.501315493337082	-1.83589134155208	0.00464270491181067	0.0185926169747313	0.0117267289877145	822	tags=85%	list=27%	signal=62%	CAMK2D/SOWAHC/SNX9/MARCKS/ELL2/RFTN1/GFPT2/SLC8A1/NRP1/MICAL2/PCDH18/LTBP1/F3/GATA6/PID1/EGFR/FST/PRSS12/APCDD1L/KCTD4/EYA4/DNER
311	C2	BASAKI_YBX1_TARGETS_DN	BASAKI_YBX1_TARGETS_DN	40	-0.422778847738352	-1.74008645952164	0.00464435983205533	0.0185926169747313	0.0117267289877145	992	tags=55%	list=32%	signal=38%	CAT/FRRS1/SMPDL3A/GABARAPL1/ALDOC/NFKBIZ/ARHGAP18/PARP8/PTGS1/TNFSF10/RBM47/NT5E/SLC9A7/SLC3A1/DPP4/UGT1A10/CXADR/TMC5/NEBL/SLC7A11/GRB7/FAM110C
312	C2	REACTOME_DEGRADATION_OF_THE_EXTRACELLULAR_MATRIX	REACTOME_DEGRADATION_OF_THE_EXTRACELLULAR_MATRIX	11	-0.648433856042342	-1.8552258540332	0.00466553250126415	0.0186165384822429	0.01174181675271	499	tags=64%	list=16%	signal=53%	LAMB3/LAMA3/COL4A6/LAMC2/TMPRSS6/COL17A1/PRSS1
313	C2	REACTOME_RRNA_PROCESSING	REACTOME_RRNA_PROCESSING	20	0.474392646093237	1.90700661771818	0.00473771135515167	0.018843170162535	0.0118847578082069	1621	tags=100%	list=53%	signal=47%	RPL3L/EXOSC4/BOP1/RPP25/BYSL/WDR46/RPL7/NOL12/EXOSC5/RPL30/NHP2/RPS20/WDR18/TSR3/EXOSC8/UTP25/DDX49/RRP1/SENP3/TBL3
314	C2	VANTVEER_BREAST_CANCER_ESR1_DN	VANTVEER_BREAST_CANCER_ESR1_DN	23	-0.500654928222281	-1.7780287731587	0.00488088978343124	0.0193498057757387	0.0122043028480277	1106	tags=70%	list=36%	signal=45%	CCNC/UGP2/NMI/FNDC3B/PLSCR1/PGM1/SOD2/PLEKHG1/HEBP2/GLIPR1/VGLL1/TNFAIP3/CSRP2/DSC2/KRT7/DEFB1
315	C2	WALLACE_PROSTATE_CANCER_RACE_UP	WALLACE_PROSTATE_CANCER_RACE_UP	19	-0.537042478585205	-1.81487930947175	0.00506311537531892	0.0199554794643078	0.012586313148702	864	tags=68%	list=28%	signal=49%	IL15/STK17B/GLIPR1/APOL1/IL1R2/CNN1/ADGRG2/CLU/COL21A1/SELE/PPARGC1A/BCL11B/CCL19
316	C2	BHAT_ESR1_TARGETS_NOT_VIA_AKT1_DN	BHAT_ESR1_TARGETS_NOT_VIA_AKT1_DN	11	-0.645546792580686	-1.84696571350169	0.0050662482558365	0.0199554794643078	0.012586313148702	843	tags=82%	list=27%	signal=60%	MAP3K5/NRP1/PTPRK/EPHA4/CFAP206/KYNU/ANK3/EDN2/UGT1A6
317	C2	FISCHER_G1_S_CELL_CYCLE	FISCHER_G1_S_CELL_CYCLE	31	0.384212913441514	1.78984965038748	0.00533676061290361	0.0209536274064325	0.013215864675679	495	tags=42%	list=16%	signal=36%	H2AC17/H4C4/H4C8/MSH5-SAPCD1/H3C2/SLC25A27/H2AC20/H2AC6/H2BC5/H2AW/RECQL4/H4C2/TRIM45
318	C2	BRUINS_UVC_RESPONSE_VIA_TP53_GROUP_B	BRUINS_UVC_RESPONSE_VIA_TP53_GROUP_B	41	-0.412005028587481	-1.70048442930361	0.00572236653291276	0.0223958434594828	0.0141254986889456	1083	tags=61%	list=35%	signal=40%	EDEM1/SETD7/NMI/GINM1/CCPG1/MYO6/UTRN/AVPI1/FAM114A1/HTATIP2/NFKBIZ/UCN3/TEC/F3/JPH2/LAMB3/PTGS2/FMO2/LRRIQ4/GRIA3/VNN3/EYA4/NR1I2/COL17A1/FOXA1
319	C2	ONDER_CDH1_TARGETS_1_DN	ONDER_CDH1_TARGETS_1_DN	17	-0.553682306928559	-1.80122205834971	0.00579709257249455	0.0226160458640313	0.0142643846738552	781	tags=59%	list=25%	signal=44%	EDN1/GLIPR1/VGLL1/P2RY2/IL1R2/PTGS2/FST/DSC2/CWH43/EHF
320	C2	REACTOME_TRANSLATION	REACTOME_TRANSLATION	22	0.442838370565046	1.86179250705043	0.00582781103693984	0.0226637095880994	0.0142944471215166	1718	tags=100%	list=56%	signal=44%	RPL3L/MRPL55/MRPS6/RPL7/AARS2/EEF1E1/MRPL2/MRPS21/RPL30/EEF1D/RPS20/MRPL57/MRPS18B/SSR2/MRPL11/MRPL9/MRPS18A/MRPS14/MRPL14/FARS2/MRPL20/SRP54
321	C2	WP_FOCAL_ADHESIONPI3KAKTMTORSIGNALING_PATHWAY	WP_FOCAL_ADHESIONPI3KAKTMTORSIGNALING_PATHWAY	29	-0.471054881472714	-1.77194935143401	0.00587368195588482	0.0227698113796168	0.0143613676069935	625	tags=52%	list=20%	signal=42%	ITGA8/GNG13/PDGFC/HGF/GHR/LAMB3/EGFR/FGF14/LAMA3/COL4A6/LAMA2/CHRM2/PPARGC1A/LAMC2/FOXA1
322	C2	PROVENZANI_METASTASIS_DN	PROVENZANI_METASTASIS_DN	15	-0.582555371417195	-1.83428369341209	0.00594804870664827	0.0229853617212749	0.0144973194443959	1033	tags=87%	list=34%	signal=58%	NMI/ATF5/NFE2L3/GABARAPL1/PDE4D/CCND2/PDGFC/EGFR/CLU/MAOB/LAMC2/TACSTD2/SAA1
323	C2	RODRIGUES_THYROID_CARCINOMA_ANAPLASTIC_DN	RODRIGUES_THYROID_CARCINOMA_ANAPLASTIC_DN	45	-0.40325841701923	-1.70417648177833	0.00603497247617	0.0232479285638624	0.0146629255131042	1072	tags=62%	list=35%	signal=41%	CCDC28A/PDLIM5/SMAD1/ACOX1/KCTD12/TOB1/SLC39A14/IGFBP7/GNAI1/FOXP1/KIAA1671/PARP8/TCF4/VWA5A/GLIS3/ITPR1/PCDH18/SH3BGRL2/GPX3/MAN1A1/MTUS1/GHR/SYNPO2/CFH/FMOD/FAM83F/RASSF9/NEBL
324	C2	MIYAGAWA_TARGETS_OF_EWSR1_ETS_FUSIONS_UP	MIYAGAWA_TARGETS_OF_EWSR1_ETS_FUSIONS_UP	18	-0.540688224727094	-1.79196487678426	0.00614781940170279	0.0235644021506275	0.0148625316249715	1210	tags=89%	list=39%	signal=54%	AKAP7/KLF3/ERCC6/NT5DC1/SLC12A6/ABHD6/NMI/RSPH3/KCTD12/HS3ST3B1/DPP4/COL21A1/NPR3/STEAP2/CES1/SLC7A11
325	C2	CHIANG_LIVER_CANCER_SUBCLASS_UNANNOTATED_UP	CHIANG_LIVER_CANCER_SUBCLASS_UNANNOTATED_UP	11	-0.63944519888794	-1.82950852143174	0.00615559892914352	0.0235644021506275	0.0148625316249715	1020	tags=91%	list=33%	signal=61%	ELL2/ACOX1/RAPGEF2/SLC39A14/GPAT3/TNFSF14/CYP2A7/CYP2B7P/SLC22A3/BHMT
326	C2	PILON_KLF1_TARGETS_UP	PILON_KLF1_TARGETS_UP	37	-0.442974387498663	-1.79208271585738	0.00617851466737697	0.0235784438241022	0.0148713879844391	950	tags=57%	list=31%	signal=40%	FZD5/MRVI1/IGFBP7/FAM114A1/MYLK/ALDOC/REPS2/ABCC3/ME1/GATA6/HS3ST3B1/GHR/ANK3/GPC6/CLU/CFI/CXADR/AFP/MLXIPL/MASP1/SERPINC1
327	C2	WANG_MLL_TARGETS	WANG_MLL_TARGETS	23	-0.492892083973847	-1.75045976373284	0.00623290999040266	0.023712157572184	0.0149557238736697	1056	tags=83%	list=34%	signal=55%	TMEM140/UGP2/CLIP4/KCTD12/CNKSR3/MAP3K5/JAM2/ARHGAP18/DPYD/KCNJ2/DAPP1/GATA6/KCNA4/IL1RL1/F5/HSD11B1/CCDC68/RASSF9/SH3RF2
328	C2	MIKKELSEN_MEF_ICP_WITH_H3K27ME3	MIKKELSEN_MEF_ICP_WITH_H3K27ME3	16	-0.56946423497909	-1.82671220743349	0.00631244114720978	0.0238875022065638	0.0150663171811968	407	tags=56%	list=13%	signal=49%	NRG4/OR2B11/PVALB/CUX2/AVPR1B/EXPH5/GRB7/ERICH5/BRINP3
329	C2	NABA_CORE_MATRISOME	NABA_CORE_MATRISOME	21	-0.509499633475804	-1.77795658611466	0.00631800058361361	0.0238875022065638	0.0150663171811968	499	tags=71%	list=16%	signal=60%	CCN1/VWA5A/LTBP1/LAMB3/LAMA3/EDIL3/EYS/COL4A6/COL21A1/LAMA2/FMOD/LRG1/LAMC2/LAMB4/COL17A1
330	C2	FULCHER_INFLAMMATORY_RESPONSE_LECTIN_VS_LPS_UP	FULCHER_INFLAMMATORY_RESPONSE_LECTIN_VS_LPS_UP	54	-0.397871738784642	-1.74024806479845	0.00636645338471442	0.023996631988539	0.0151351474797745	843	tags=44%	list=27%	signal=33%	MAP3K5/KIAA1671/TCF4/EDN1/PTGS1/GLIPR1/NRP1/MICAL2/ITPR1/SLC41A2/NIBAN1/SGPP2/F3/ABCC3/PDGFC/GP1BA/GPAT3/PKIB/CCL15/IL1A/CCL24/MT1H/SLC7A11/EHF
331	C2	REACTOME_NERVOUS_SYSTEM_DEVELOPMENT	REACTOME_NERVOUS_SYSTEM_DEVELOPMENT	41	-0.409023989877474	-1.6881806719274	0.00641898585448596	0.0241204223059672	0.0152132244662341	922	tags=51%	list=30%	signal=36%	UTRN/EZR/SHTN1/NRP1/ABLIM1/EPHA4/TUBAL3/EPHA1/MYH11/EGFR/ADGRG6/RND1/ANK3/TRPC5/LAMA2/DSCAM/SCN3A/ROBO2/SCN7A/SCN2A/GRB7
332	C2	RAO_BOUND_BY_SALL4_ISOFORM_B	RAO_BOUND_BY_SALL4_ISOFORM_B	47	-0.404208434345777	-1.72106566556774	0.00660988419538584	0.0247617985912772	0.0156177530964533	691	tags=36%	list=23%	signal=28%	ABLIM1/MTUS1/ADAMTS6/MAP7/EPHA4/TMPRSS7/LRRTM3/HS3ST3B1/GPC6/EDN2/SULF1/STEAP2/NEUROD1/LAMC2/CCDC68/CLDN14/FUT9
333	C2	SARRIO_EPITHELIAL_MESENCHYMAL_TRANSITION_DN	SARRIO_EPITHELIAL_MESENCHYMAL_TRANSITION_DN	17	-0.549607527507712	-1.78796611268576	0.00665945161895174	0.0248714275402923	0.0156868982294948	1079	tags=82%	list=35%	signal=54%	TUT7/IFNGR1/CITED2/SCPEP1/MAP3K5/FOSL2/ACSL1/TNFAIP3/KYNU/ANK3/CLU/DSC2/TACSTD2/IRF6
334	C2	DACOSTA_UV_RESPONSE_VIA_ERCC3_DN	DACOSTA_UV_RESPONSE_VIA_ERCC3_DN	62	-0.388544166731654	-1.74607365500821	0.00679818336992378	0.0253123848880141	0.0159650186962856	1471	tags=87%	list=48%	signal=46%	DYRK1A/PCNT/FUBP1/DEK/FARS2/SRSF3/SCAF8/PPP3R1/NT5C2/SHOC2/SEC24B/CCDC6/KAT6B/RAB21/SLK/FOXO3/GTF2E2/TAB2/ATP13A3/MAP2K1/TIPARP/NFKB1/IBTK/DNMBP/ACSL4/PEX3/ASCC3/PRKACB/CBLB/MAN2A1/MAP3K4/IGF2R/PDLIM5/MIA2/ELL2/RAPGEF2/PLSCR1/AFF1/RFTN1/GNAI1/PBX3/HIVEP2/CCN1/MICAL2/DPYD/ITPR1/PTPRK/MECOM/F3/EPHA4/ARAP2/EGFR/ADGRG6/FAM155A
335	C2	LIN_SILENCED_BY_TUMOR_MICROENVIRONMENT	LIN_SILENCED_BY_TUMOR_MICROENVIRONMENT	11	-0.635024549918167	-1.81686065891823	0.00684592738893147	0.02535547026709	0.0159921934917672	1127	tags=100%	list=37%	signal=63%	MXD1/MYO6/TLR1/VGLL1/DAPP1/PTGS2/PLEKHA7/DSC2/NEBL/KRT7
336	C2	GAVIN_FOXP3_TARGETS_CLUSTER_P4	GAVIN_FOXP3_TARGETS_CLUSTER_P4	10	-0.648375667784225	-1.78992671501229	0.00690401334296475	0.02535547026709	0.0159921934917672	823	tags=80%	list=27%	signal=59%	KIAA1671/NRP1/SH3BGRL2/NIBAN1/IL1R2/IL1RL1/CNGA1/AFP
337	C2	RAMASWAMY_METASTASIS_DN	RAMASWAMY_METASTASIS_DN	10	-0.649550174061891	-1.79316909480506	0.00690401334296475	0.02535547026709	0.0159921934917672	691	tags=80%	list=23%	signal=62%	MYLK/ABLIM1/CNN1/GP1BA/MYH11/MAOB/PCDH11X/GREM1
338	C2	WP_GPCRS_OTHER	WP_GPCRS_OTHER	10	-0.649635188949766	-1.79340378963792	0.00690401334296475	0.02535547026709	0.0159921934917672	447	tags=60%	list=15%	signal=51%	HTR7/CCKBR/CHRM2/TAAR3P/GPR88/HRH4
339	C2	MARTINEZ_RB1_AND_TP53_TARGETS_UP	MARTINEZ_RB1_AND_TP53_TARGETS_UP	48	-0.402074791138163	-1.71695977613412	0.00691324658710863	0.02535547026709	0.0159921934917672	1219	tags=69%	list=40%	signal=42%	ALAS1/CPD/KLF3/RTN4/HBS1L/PRKACB/USHBP1/CTBS/PDLIM5/ETFDH/GINM1/ACOX1/CAT/MSRA/ACO1/CCN1/PLD1/ACSL1/SLC6A4/CCND2/FUT2/ME1/NT5E/PDGFC/IL1R2/GHR/PTGS2/EGFR/TNFSF14/CCL20/LRG1/PON3/LDHC
340	C2	REACTOME_SLC_TRANSPORTER_DISORDERS	REACTOME_SLC_TRANSPORTER_DISORDERS	11	-0.634166030129778	-1.81440435887656	0.0069609823064302	0.0254543382847074	0.0160545514938563	519	tags=55%	list=17%	signal=45%	SLC3A1/SLC12A3/SLC5A7/GCKR/SLC6A19/AVPR1B
341	C2	GROSS_HYPOXIA_VIA_ELK3_DN	GROSS_HYPOXIA_VIA_ELK3_DN	15	-0.571532089909975	-1.799574845964	0.00725767738192095	0.0264220790566979	0.0166649246209377	1172	tags=93%	list=38%	signal=58%	PNRC1/ACSL4/LAMP2/IL13RA1/PDLIM5/AFF1/SLC39A14/CCN1/EDN1/PTGS2/RND1/FST/SLC7A11/EHF
342	C2	SPIELMAN_LYMPHOBLAST_EUROPEAN_VS_ASIAN_DN	SPIELMAN_LYMPHOBLAST_EUROPEAN_VS_ASIAN_DN	50	-0.393567639257294	-1.69745772070957	0.00726876787110793	0.0264220790566979	0.0166649246209377	1880	tags=100%	list=61%	signal=39%	DUSP12/EXOSC5/ABT1/STK19/ITPA/CDYL/PXMP4/SRSF6/SSR2/SNRPB2/RAD1/IDH3B/ZNF7/RABIF/DPH1/HMGN4/FARS2/MAPRE1/G3BP2/VPS4B/SEC24B/CCDC6/KAT6B/SCP2/GDE1/MAP2K1/ATG5/NFKB1/CD164/PRKACB/CCNC/MAN2A1/CTBS/MARCKS/PDLIM5/UGP2/CAT/LIMA1/PGM1/UTRN/PBX3/ACSL1/GLIPR1/ITPR1/APOL1/GATM/TNFSF10/NIBAN1/SLC38A1
343	C2	REACTOME_LEISHMANIA_INFECTION	REACTOME_LEISHMANIA_INFECTION	27	-0.47753252634041	-1.78019131484962	0.00759063070120752	0.0275104219200568	0.0173513638576341	731	tags=59%	list=24%	signal=46%	ITPR1/IAPP/IGKV2D-28/CGA/GNG13/NT5E/GPR25/CALCA/HTR4/HTR7/IL1A/CYSLTR2/IGKV1D-33/SCTR/IGKV3D-20/GLP2R
344	C2	KIM_RESPONSE_TO_TSA_AND_DECITABINE_UP	KIM_RESPONSE_TO_TSA_AND_DECITABINE_UP	20	-0.506009837557275	-1.74247090661959	0.0080112636995401	0.0289008022994221	0.0182283040926108	618	tags=55%	list=20%	signal=44%	MAP7/IL1R2/CNN1/LAMB3/CLU/CXADR/LAMC2/NR1I2/TACSTD2/KRT7/SST
345	C2	REACTOME_TRANSPORT_OF_SMALL_MOLECULES	REACTOME_TRANSPORT_OF_SMALL_MOLECULES	62	-0.384770316273486	-1.72911439676383	0.00803419811265952	0.0289008022994221	0.0182283040926108	923	tags=47%	list=30%	signal=33%	SLC39A14/SLC9A9/FGF21/NCEH1/SLC8A1/ASIC5/SLC41A2/SLC16A10/LSR/ABCC3/GNG13/SLC9A7/SLC3A1/SLC38A1/TRPC5/SLC12A3/SLC17A1/ABCC2/SCNN1G/SLC5A7/SLC22A3/STEAP2/CFTR/SLC6A19/SLC7A11/NIPAL4/NALCN/SCNN1A/SLC15A1
346	C2	BRUINS_UVC_RESPONSE_VIA_TP53_GROUP_A	BRUINS_UVC_RESPONSE_VIA_TP53_GROUP_A	75	-0.355672924997536	-1.64849718018899	0.00807082672505886	0.0289008022994221	0.0182283040926108	741	tags=36%	list=24%	signal=28%	SLC6A4/KCNJ2/GATM/RBM47/CGA/PATJ/SMIM3/PDGFC/CNN1/ECT2L/KYNU/CSTA/STK33/DSCAM/GIPC2/KCTD4/BCL11B/STEAP2/ACTL6B/SULT1E1/RGS7BP/AMDHD1/GLP2R/GREM1/DEFB1/EPS8L3/SST
347	C2	KOKKINAKIS_METHIONINE_DEPRIVATION_48HR_UP	KOKKINAKIS_METHIONINE_DEPRIVATION_48HR_UP	18	-0.533077208808252	-1.76674022313086	0.00807231144947448	0.0289008022994221	0.0182283040926108	1114	tags=78%	list=36%	signal=50%	PRKACB/IGF2R/IFNGR1/SMAD1/IGFBP7/TLR3/DPYD/GPX3/TNFSF10/HGF/PERP/IL1A/BHMT/IRF6
348	C2	PATIL_LIVER_CANCER	PATIL_LIVER_CANCER	80	0.264573346972635	1.60837993899847	0.00809222464383819	0.0289008022994221	0.0182283040926108	1602	tags=85%	list=52%	signal=42%	BAIAP2L2/H2BC12/ARHGAP39/H4C3/H2AC6/H2BC5/RECQL4/PTP4A3/HMGA1/CHML/MYBL2/PTTG1/SNRPE/BOLA1/NRM/TYMS/CUTA/SLC26A6/PPOX/SAC3D1/TRMT61A/LINC01089/PAFAH1B3/XRCC3/GPAA1/DUSP12/PUF60/FANCG/MIS18A/SLC39A10/FLVCR1/CLK2/CUL7/DUS4L/RPL30/NHP2/PLCG1/FASTK/TARBP1/PFDN6/RPS20/TUBG2/MSTO1/SHARPIN/DVL2/URM1/TUBB/CPNE1/B4GALT3/PXMP4/EHMT2/ZNF706/PCNA/TSN/RAD1/COPS5/USP21/MAZ/MAF1/POLR2K/NELFE/DPH1/TMEM259/PIGC/S…
349	C2	GINESTIER_BREAST_CANCER_ZNF217_AMPLIFIED_DN	GINESTIER_BREAST_CANCER_ZNF217_AMPLIFIED_DN	69	0.279981923717274	1.6382280358242	0.0081694066932231	0.0290916372069718	0.0183486674199075	1702	tags=91%	list=56%	signal=42%	GPC2/SAP25/HSF4/NSUN5P1/ATAT1/MTSS2/GTF2IP20/LIMD2/ZNF692/CFAP410/NFKBIL1/RNF207/SPPL2B/GTF2H4/ENGASE/PTOV1-AS2/QTRT1/UQCC2/SNRNP70/WASH3P/DXO/LENG8/MAPK8IP3/LINC01004/TAF1C/DDX39B/TEPSIN/HDAC10/MIIP/GIGYF1/CUL7/ZMYND19/LRCH4/MSTO1/POLM/MBD3/CACTIN/SLC12A9/PBX2/ABCC10/LLGL1/NEURL4/LEMD2/CMTR1/DPH7/EHMT2/PUS1/USP21/TMEM259/CUL9/ARMC6/CSNK1G2/SMG5/CLASRP/CSNK2B/IFRD2/GATAD2A/KCTD13/SMARCD1/TCHP/RNP…
350	C2	CHIANG_LIVER_CANCER_SUBCLASS_CTNNB1_UP	CHIANG_LIVER_CANCER_SUBCLASS_CTNNB1_UP	13	-0.592848359353179	-1.78822830251344	0.0082399020285942	0.0292576231450084	0.0184533580136938	888	tags=77%	list=29%	signal=55%	KCNJ8/GNAI1/SLC16A10/TPRG1/DPP4/SLC17A1/HSD11B1/SULT1B1/EXPH5/REG3A
351	C2	LINDGREN_BLADDER_CANCER_CLUSTER_2B	LINDGREN_BLADDER_CANCER_CLUSTER_2B	27	-0.475750740937758	-1.77354900521883	0.00842820491858961	0.0298397428476077	0.0188205123524331	982	tags=74%	list=32%	signal=51%	AFF1/EPB41L2/IGFBP7/MYLK/NFKBIZ/CCN1/TCF4/GLIPR1/MICAL2/TNFAIP3/PALLD/MOXD1/GPC6/RBP5/CCL15/EDIL3/IL1A/SELE/AKAP14/MT1H
352	C2	RUTELLA_RESPONSE_TO_CSF2RB_AND_IL4_DN	RUTELLA_RESPONSE_TO_CSF2RB_AND_IL4_DN	26	-0.484296548449426	-1.77356545301109	0.00848776795720292	0.0299640223273014	0.0188988978631486	1076	tags=77%	list=35%	signal=50%	ATP13A3/CPD/MFHAS1/CTBS/SLC31A1/PLSCR1/IGFBP7/SOD2/HEBP2/STK17B/TLR1/VWA5A/IRAK3/ITPR1/ABCC3/FBP1/PID1/CCL15/CES1/MT1H
353	C2	REACTOME_FATTY_ACID_METABOLISM	REACTOME_FATTY_ACID_METABOLISM	21	-0.500179426307203	-1.74543266925466	0.00862539389981274	0.0302959207954486	0.0191082327508995	1032	tags=71%	list=34%	signal=48%	CPT1A/ACOX1/PRKAG2/ACACB/ACSL1/PTGS1/ACSF2/PTGS2/ACOT6/FAAH2/HPGD/CYP4F22/CYP4F11/PON3/CYP2C9
354	C2	PEDRIOLI_MIR31_TARGETS_DN	PEDRIOLI_MIR31_TARGETS_DN	46	-0.395471646836087	-1.6821168708497	0.00863204355899738	0.0302959207954486	0.0191082327508995	904	tags=63%	list=29%	signal=45%	TMEM140/SMAD1/SLC31A1/CLN8/IRAK2/RHOU/SOD2/NFKBIZ/TLR2/OR6A2/NRP1/BVES/TNFAIP3/SLC6A4/NOD2/FGF7P6/ANKRD35/TNFSF14/ALMS1P1/CLU/LAMA2/CCL20/LRG1/SELE/RAET1E/DSC2/PROKR1/SLC7A11/COL17A1
355	C2	PUJANA_XPRSS_INT_NETWORK	PUJANA_XPRSS_INT_NETWORK	18	0.45242782152231	1.782287775082	0.00865597737012818	0.0302959207954486	0.0191082327508995	1687	tags=100%	list=55%	signal=45%	USP49/MYBL2/AURKB/KIFC1/CDC7/TAF11/DDX39B/CCNF/CBX3/HMGN1/PCNA/EXOSC8/IDH3B/HMGN4/FUBP1/SNRPA/DEK/SRSF3
356	C2	RIGGINS_TAMOXIFEN_RESISTANCE_DN	RIGGINS_TAMOXIFEN_RESISTANCE_DN	18	-0.529306908925563	-1.7542445839515	0.00871381061150702	0.0304114472908721	0.0191810975823846	1136	tags=83%	list=37%	signal=53%	CPD/LAMP2/PDLIM5/NMI/RAPGEF2/NFE2L3/ADAM9/SHTN1/TNFSF10/RBM47/PALLD/PDE10A/UGT1A10/NEBL/SCNN1A
357	C2	REACTOME_PHASE_II_CONJUGATION_OF_COMPOUNDS	REACTOME_PHASE_II_CONJUGATION_OF_COMPOUNDS	15	-0.566693819580295	-1.78434065397902	0.00878558317530202	0.0305748278117755	0.0192841448883723	391	tags=60%	list=13%	signal=53%	UGT2A1/GSTO2/UGT1A10/UGT1A3/ACSM1/GLYATL3/SULT1B1/UGT1A6/SULT1E1
358	C2	HINATA_NFKB_TARGETS_KERATINOCYTE_UP	HINATA_NFKB_TARGETS_KERATINOCYTE_UP	10	-0.640975067224494	-1.76949637916353	0.00891026446831319	0.0309208894438631	0.0195024127620155	903	tags=80%	list=29%	signal=57%	GABARAPL1/SOD2/IL15/TNFAIP3/EGFR/CCL20/SAA1/KRT7
359	C2	ZWANG_CLASS_1_TRANSIENTLY_INDUCED_BY_EGF	ZWANG_CLASS_1_TRANSIENTLY_INDUCED_BY_EGF	39	-0.412275979007777	-1.68685783038002	0.00897055336860263	0.0310421691427633	0.01957890625202	1175	tags=72%	list=38%	signal=45%	CAMK2D/ARNTL/PTP4A1P7/CBLB/PDLIM5/RNF217/PRKAG2/CACNG2/AVPI1/TLR2/STK17B/CCN1/RAPGEF5/NRP1/ADAMTS6/PALLD/ARAP2/LAMB3/EDN2/LAMA3/GBP3/COL4A6/SULF1/FST/LAMC2/CCDC68/RASSF9/SERPINC1
360	C2	CHYLA_CBFA2T3_TARGETS_UP	CHYLA_CBFA2T3_TARGETS_UP	30	-0.448442005397611	-1.71148665865258	0.00900643964669222	0.0310785593442196	0.0196018582673746	884	tags=53%	list=29%	signal=38%	H2BC14/PARP8/PTGS1/GPT2/SH3BGRL2/CCND2/FBP1/ANK3/NRG4/GRIA3/HSD11B1/HPGD/NALCN/KRT7/IRF6/LDHC
361	C2	KANG_IMMORTALIZED_BY_TERT_DN	KANG_IMMORTALIZED_BY_TERT_DN	11	-0.62532524971595	-1.78911011453578	0.0091470321031769	0.0314750402426733	0.0198519265633703	814	tags=82%	list=27%	signal=60%	PDE4D/PTGS1/NRP1/TNFAIP3/PDE10A/GHR/CALCA/GPR88/TMPRSS4
362	C2	KAAB_HEART_ATRIUM_VS_VENTRICLE_UP	KAAB_HEART_ATRIUM_VS_VENTRICLE_UP	20	-0.500356127641545	-1.72300206567732	0.00930499266821969	0.0319288964105578	0.0201381825695806	893	tags=65%	list=29%	signal=46%	FAM114A1/MYLK/MICAL2/GPX3/EPHA4/ME1/MYH11/CFH/IL1RL1/COL4A6/FMOD/KCNJ3/NR0B2
363	C2	GRUETZMANN_PANCREATIC_CANCER_UP	GRUETZMANN_PANCREATIC_CANCER_UP	33	-0.435152022174537	-1.69926050114644	0.00958171981838273	0.0327866111103878	0.0206791600902468	1194	tags=67%	list=39%	signal=41%	GLUD1/SUSD6/LAMP2/ARL4A/GOLIM4/PRKACB/GK/ADAM9/MYLK/ALDOC/IL4R/PTGS1/DPYD/TNFAIP3/LTBP1/CNN1/KYNU/PTGS2/LAMA3/ANXA8/HPGD/SCNN1A
364	C2	VERHAAK_GLIOBLASTOMA_NEURAL	VERHAAK_GLIOBLASTOMA_NEURAL	11	-0.621835853977061	-1.77912664879072	0.00972230978070458	0.0331750124829056	0.0209241324704212	885	tags=73%	list=29%	signal=52%	GNAI1/SHTN1/PARP8/REPS2/RND1/EDIL3/KCNJ3/FUT9
365	C2	PEDERSEN_TARGETS_OF_611CTF_ISOFORM_OF_ERBB2	PEDERSEN_TARGETS_OF_611CTF_ISOFORM_OF_ERBB2	10	-0.634816753926702	-1.752495541472	0.0100904157042631	0.0343354423270063	0.0216560383828336	1127	tags=100%	list=37%	signal=63%	EDEM1/ADAM9/PHLDB2/GPX3/NT5E/IL1R2/EPHA1/EGFR/DSC2
366	C2	REACTOME_MRNA_SPLICING	REACTOME_MRNA_SPLICING	25	0.401657191741035	1.74759823894579	0.0102986274303149	0.0349468659338941	0.0220416752700136	1711	tags=96%	list=56%	signal=43%	SNRPE/LSM7/SNRNP70/LSM2/CPSF1/PUF60/SNRPC/PPIL1/SRSF6/SNRPB2/POLR2K/POLR2J/PRPF3/HNRNPH1/PPWD1/PRPF31/RBM8A/SNRPA/SNRNP35/FUS/SRSF3/RNPS1/SRRT/SUGP1
367	C2	ALTEMEIER_RESPONSE_TO_LPS_WITH_MECHANICAL_VENTILATION	ALTEMEIER_RESPONSE_TO_LPS_WITH_MECHANICAL_VENTILATION	13	-0.584988490090827	-1.76452031640325	0.0106409019437464	0.0360085770195837	0.0227113173210522	1084	tags=92%	list=35%	signal=60%	MXD1/SLFN12/GK/SOD2/IL15/NFKBIZ/TLR2/TNFAIP3/F3/IL1R2/IL1A/CCL20
368	C2	FULCHER_INFLAMMATORY_RESPONSE_LECTIN_VS_LPS_DN	FULCHER_INFLAMMATORY_RESPONSE_LECTIN_VS_LPS_DN	44	-0.391360394950983	-1.65163382342772	0.0109398698281768	0.036918293497291	0.0232850933851872	1202	tags=75%	list=39%	signal=46%	TIPARP/KLF3/ACBD5/TMEM242/PRKACB/LACC1/MXD1/NCOA7/MARCKS/TMEM140/LPCAT3/LIMK2/NMI/CITED2/AFF1/CLIP4/KCTD12/SLC8A1/TENT5A/GATM/H2BC10/GPX3/TNFSF10/RBM47/DAPP1/ME1/ARAP2/SYNPO2/DSC2/AIM2/CES1/CCL19/SPINK1
369	C2	FIGUEROA_AML_METHYLATION_CLUSTER_3_UP	FIGUEROA_AML_METHYLATION_CLUSTER_3_UP	15	-0.559156404965205	-1.76060770532332	0.0110774480157525	0.037161605740754	0.0234385551997538	923	tags=67%	list=30%	signal=47%	SLC39A14/TLR2/GUCY1B1/VWA5A/ABLIM1/ZFHX2/MAP7/ADGRG6/COL21A1/FAM83B
370	C2	KEGG_SMALL_CELL_LUNG_CANCER	KEGG_SMALL_CELL_LUNG_CANCER	13	-0.582052937060343	-1.75566570977439	0.0110774480157525	0.037161605740754	0.0234385551997538	499	tags=54%	list=16%	signal=45%	LAMB3/PTGS2/LAMA3/COL4A6/LAMA2/LAMC2/LAMB4
371	C2	PID_P53_DOWNSTREAM_PATHWAY	PID_P53_DOWNSTREAM_PATHWAY	11	-0.614832955859276	-1.75909074609962	0.0111029777151967	0.037161605740754	0.0234385551997538	575	tags=55%	list=19%	signal=44%	HGF/EGFR/EDN2/PERP/AFP/FOXA1
372	C2	REACTOME_DEUBIQUITINATION	REACTOME_DEUBIQUITINATION	29	0.378548726533126	1.73697375448011	0.0111344912803075	0.0371655362898547	0.0234410342743316	423	tags=34%	list=14%	signal=30%	H2AC13/H2AC17/H2BC6/H2BC12/H2BC11/H2BC3/H2AC20/H2AC6/H2BC5/H2AW
373	C2	YAO_TEMPORAL_RESPONSE_TO_PROGESTERONE_CLUSTER_0	YAO_TEMPORAL_RESPONSE_TO_PROGESTERONE_CLUSTER_0	11	-0.614099274010843	-1.75699161829937	0.0112180334547846	0.0373426385383456	0.0235527361436268	946	tags=100%	list=31%	signal=69%	CPD/SMPDL3A/GABARAPL1/FOXP1/ALDOC/ABLIM1/NT5E/LAMB3/LAMA3/CFH
374	C2	GOBERT_OLIGODENDROCYTE_DIFFERENTIATION_UP	GOBERT_OLIGODENDROCYTE_DIFFERENTIATION_UP	58	0.288245982863868	1.5961834827021	0.0112840152544626	0.0374015553996022	0.0235898961661078	1239	tags=66%	list=40%	signal=40%	GJC3/SNX22/CENPS-CORT/MXD3/ZBTB12/CHTF18/RECQL4/MYBL2/PTTG1/TONSL/MYBL1/CENPK/AURKB/PSRC1/TEDC2/PIDD1/C1orf159/GINS2/TYMS/PHF1/KIFC1/LIG1/CDC7/LSM2/TRMT61A/SELENOH/PAFAH1B3/SIVA1/CENPT/TCF19/CEP131/HAUS5/DUSP12/TTLL4/MRNIP/CCNF/MDC1/MIS18A
375	C2	POOLA_INVASIVE_BREAST_CANCER_UP	POOLA_INVASIVE_BREAST_CANCER_UP	14	-0.573183150059549	-1.76799959511338	0.0112967963247778	0.0374015553996022	0.0235898961661078	336	tags=71%	list=11%	signal=64%	STK17B/GLIPR1/MAN1A1/DIO1/SULF1/DSC2/AIM2/TDO2/CNTNAP2/GREM1
376	C2	REACTOME_PROTEIN_UBIQUITINATION	REACTOME_PROTEIN_UBIQUITINATION	11	0.544812526930618	1.75012286863278	0.0113957037329029	0.0376273236463776	0.0237322926371138	412	tags=45%	list=13%	signal=39%	H2BC6/H2BC12/H2BC11/H2BC3/H2BC5
377	C2	DIAZ_CHRONIC_MEYLOGENOUS_LEUKEMIA_DN	DIAZ_CHRONIC_MEYLOGENOUS_LEUKEMIA_DN	13	-0.580104600757473	-1.74978887792584	0.0115161447676323	0.0379227885493266	0.0239186481591456	1172	tags=92%	list=38%	signal=57%	ACSL4/HMHB1/IL13RA1/MYLK/JAM2/TLR2/GLIPR1/GPX3/ME1/ANK3/CSTA/FLT3
378	C2	HOWLIN_PUBERTAL_MAMMARY_GLAND	HOWLIN_PUBERTAL_MAMMARY_GLAND	10	-0.6252799618289	-1.72616796658057	0.0122158543328714	0.0401190926481703	0.0253039003254625	569	tags=70%	list=19%	signal=57%	IL1R2/CFH/NAT8/NPR3/HSD11B1/REG3A/FOXA1
379	C2	KATSANOU_ELAVL1_TARGETS_UP	KATSANOU_ELAVL1_TARGETS_UP	13	-0.573848734274692	-1.73091909896	0.013051587048133	0.0426351843572345	0.0268908488233814	729	tags=69%	list=24%	signal=53%	KCNMB1/GATM/ABLIM1/GPX3/EPHA4/PALMD/MYH11/CCDC68/DNER
380	C2	NABA_ECM_GLYCOPROTEINS	NABA_ECM_GLYCOPROTEINS	14	-0.563910342886867	-1.73939735981536	0.013051587048133	0.0426351843572345	0.0268908488233814	920	tags=86%	list=30%	signal=60%	IGFBP7/CCN1/VWA5A/LTBP1/LAMB3/LAMA3/EDIL3/EYS/LAMA2/LRG1/LAMC2/LAMB4
381	C2	TAKEDA_TARGETS_OF_NUP98_HOXA9_FUSION_3D_UP	TAKEDA_TARGETS_OF_NUP98_HOXA9_FUSION_3D_UP	13	-0.572211233439337	-1.72597985051143	0.013270936332129	0.0430895366876959	0.0271774177690817	846	tags=77%	list=28%	signal=56%	PBX3/PTGS1/MECOM/MAP7/SLC9A7/PTGS2/PDE3A/GBP3/SLC12A8/SCN2A
382	C2	WP_SMALL_CELL_LUNG_CANCER	WP_SMALL_CELL_LUNG_CANCER	14	-0.562657931219376	-1.73553426069807	0.013270936332129	0.0430895366876959	0.0271774177690817	499	tags=50%	list=16%	signal=42%	LAMB3/PTGS2/LAMA3/COL4A6/LAMA2/LAMC2/LAMB4
383	C2	KEGG_FOCAL_ADHESION	KEGG_FOCAL_ADHESION	16	-0.545692014325236	-1.75045631110351	0.0132961998922033	0.0430895366876959	0.0271774177690817	695	tags=69%	list=23%	signal=53%	CCND2/ITGA8/PDGFC/HGF/LAMB3/EGFR/LAMA3/COL4A6/LAMA2/LAMC2/LAMB4
384	C2	LEE_LIVER_CANCER_MYC_DN	LEE_LIVER_CANCER_MYC_DN	10	-0.62151206107349	-1.71576617860991	0.0134018239969871	0.0433172411512115	0.0273210354500445	947	tags=80%	list=31%	signal=55%	PNLIPRP1/ZC2HC1C/DPYD/KYNU/EGFR/CFH/TDO2/BHMT
385	C2	MCBRYAN_PUBERTAL_TGFB1_TARGETS_UP	MCBRYAN_PUBERTAL_TGFB1_TARGETS_UP	15	-0.5519808260722	-1.73801406358552	0.0134902856986722	0.0434884210022987	0.0274290019468848	1213	tags=93%	list=40%	signal=57%	CPD/ARL4A/PRKACB/IL13RA1/EPB41L2/UTRN/FOXP1/CCN1/PTPRK/F3/PDGFC/CNN1/CLU/FOXA1
386	C2	REACTOME_SIGNALING_BY_INTERLEUKINS	REACTOME_SIGNALING_BY_INTERLEUKINS	38	-0.400810342786982	-1.62731930745065	0.0141081662482228	0.0453609019791939	0.0286100125050297	904	tags=50%	list=29%	signal=36%	IRAK2/RHOU/SOD2/IL15/IL4R/TEC/IRAK3/NANOG/NOD2/HGF/IL1R2/PTGS2/IL18RAP/IL1A/IL1RL1/CCL20/SAA1/CCL19/IL13RA2
387	C2	MIKKELSEN_MCV6_LCP_WITH_H3K4ME3	MIKKELSEN_MCV6_LCP_WITH_H3K4ME3	10	-0.618761209305263	-1.70817208877336	0.0143506017487916	0.0460195998488736	0.0290254661989888	783	tags=70%	list=26%	signal=52%	VWA5A/C1RL/TNFSF10/CFH/MAB21L3/ZFP57/TRIM40
388	C2	CAIRO_HEPATOBLASTOMA_CLASSES_UP	CAIRO_HEPATOBLASTOMA_CLASSES_UP	50	0.294207144645793	1.54880676090319	0.0144184577901556	0.0461164772661636	0.0290865686903236	1602	tags=88%	list=52%	signal=43%	KMT5AP1/PTP4A3/HMGA1/SLC39A4/AURKB/GINS2/EXOSC4/BOP1/LYRM4/PFAS/BYSL/LIG1/DTYMK/SCRIB/LSM2/WDR46/AARSD1/SUPT3H/CPSF1/EEF1E1/PUF60/CCNF/MIS18A/POLR1C/NHP2/EEF1D/MLST8/CBX3/C8orf33/CPNE1/MRPS18B/HSF1/MYBBP1A/RFXANK/PUS1/COPS5/MAZ/MTA1/NELFE/STK25/ENY2/PHB/ILF2/CSNK2B
389	C2	KAAB_HEART_ATRIUM_VS_VENTRICLE_DN	KAAB_HEART_ATRIUM_VS_VENTRICLE_DN	31	-0.428980987289812	-1.65128224850946	0.0145922198760044	0.0464297905145595	0.029284181514661	1050	tags=65%	list=34%	signal=43%	PDLIM5/RAPGEF2/PGM1/TOB1/KCNJ8/ALDOC/HEBP2/MAP3K5/PAIP2B/GRAMD1B/CCND2/ABLIM1/H2BC10/P2RY2/PDE3A/CSRP2/LAMA2/CXADR/MAOB/RASSF9
390	C2	RUTELLA_RESPONSE_TO_CSF2RB_AND_IL4_UP	RUTELLA_RESPONSE_TO_CSF2RB_AND_IL4_UP	31	-0.429022881818886	-1.65144351368023	0.0145922198760044	0.0464297905145595	0.029284181514661	1073	tags=71%	list=35%	signal=47%	ALAS1/GFPT1/LAMP2/MARCKS/IL13RA1/ACO1/EPB41L2/FZD5/RFTN1/NRP1/RBM47/NIBAN1/DAPP1/ME1/IL1R2/KYNU/TNIP3/IL1A/SLC12A8/HSD11B1/SLC7A11/CCL19
391	C2	SCHAEFFER_PROSTATE_DEVELOPMENT_12HR_UP	SCHAEFFER_PROSTATE_DEVELOPMENT_12HR_UP	12	-0.573208854944342	-1.67872455672361	0.0147238575550982	0.0467272681476563	0.0294718065051598	607	tags=83%	list=20%	signal=67%	TMEM242/LAMP2/FNDC3B/KCTD12/NT5E/PDGFC/PID1/COL4A6/MAOB/DNER
392	C2	WP_PI3KAKT_SIGNALING_PATHWAY	WP_PI3KAKT_SIGNALING_PATHWAY	32	-0.423270536129348	-1.64861722686712	0.0148108288969859	0.0468818227359373	0.0295692871219575	880	tags=59%	list=29%	signal=43%	FGF21/IL4R/TLR2/CCND2/ITGA8/GNG13/PDGFC/HGF/GHR/LAMB3/EGFR/FGF14/LAMA3/COL4A6/LAMA2/FLT3/CHRM2/LAMC2/LAMB4
393	C2	WHITFIELD_CELL_CYCLE_S	WHITFIELD_CELL_CYCLE_S	22	0.407220399318669	1.71204651304763	0.0151248868970665	0.0473958751921132	0.0298935101104284	495	tags=45%	list=16%	signal=38%	H2AC17/H4C8/SLC9A3-AS1/RHPN1/SLC25A27/H4C3/H2AC6/KIFC2/H4C2/TRIM45
394	C2	REACTOME_INTERLEUKIN_4_AND_INTERLEUKIN_13_SIGNALING	REACTOME_INTERLEUKIN_4_AND_INTERLEUKIN_13_SIGNALING	11	-0.595144454907568	-1.70276022656799	0.0151469452190332	0.0473958751921132	0.0298935101104284	874	tags=73%	list=29%	signal=52%	RHOU/IL4R/NANOG/HGF/PTGS2/IL1A/SAA1/IL13RA2
395	C2	GABRIELY_MIR21_TARGETS	GABRIELY_MIR21_TARGETS	18	-0.512102523923429	-1.69722530326334	0.015149903506545	0.0473958751921132	0.0298935101104284	1173	tags=83%	list=38%	signal=52%	ACBD5/LATS1/SOWAHC/SERAC1/SLC31A1/PPP1R3B/CLIP4/CPEB3/UTRN/PLD1/TENT5A/EPHA4/PALLD/ADGRG2/SAMD5
396	C2	NIKOLSKY_BREAST_CANCER_16P13_AMPLICON	NIKOLSKY_BREAST_CANCER_16P13_AMPLICON	24	0.399487525882755	1.70806822939353	0.0151666800614762	0.0473958751921132	0.0298935101104284	1163	tags=67%	list=38%	signal=42%	SPSB3/RPL3L/CCDC78/HAGHL/CHTF18/METRN/CLCN7/RHBDF1/RPUSD1/TELO2/WDR90/NUBP2/LUC7L/PIGQ/MAPK8IP3/EME2
397	C2	WP_MRNA_PROCESSING	WP_MRNA_PROCESSING	24	0.398409929965864	1.70346080805866	0.0151666800614762	0.0473958751921132	0.0298935101104284	1718	tags=96%	list=56%	signal=42%	SNRPE/PRMT2/LSM7/SNRNP70/LSM2/CPSF1/CLK2/SRSF6/SNRPB2/RBM39/METTL3/PRPF4B/PRPF3/HNRNPH1/CLK1/CLASRP/SREK1/SNRPA/FUS/SRSF3/RNPS1/SUGP1/SRP54
398	C2	REACTOME_INFECTIOUS_DISEASE	REACTOME_INFECTIOUS_DISEASE	87	0.244581125428453	1.47922465819024	0.0153015355644353	0.0476509990905926	0.0300544217679871	308	tags=23%	list=10%	signal=21%	GGT1/H2AC13/H2AC17/H4C4/H2BC6/H4C8/H3C10/H2BC12/H2BC11/RPL3L/H2BC3/H3C12/H4C9/GNG3/H3C2/GNG7/GTF2H2/H2AC20/H4C3/H2AC6
399	C2	WP_FOCAL_ADHESION	WP_FOCAL_ADHESION	16	-0.539161774539218	-1.72950878182623	0.0153261172585253	0.0476509990905926	0.0300544217679871	695	tags=69%	list=23%	signal=53%	CCND2/ITGA8/PDGFC/HGF/LAMB3/EGFR/LAMA3/PTK6/COL4A6/LAMA2/LAMC2
400	C2	FOSTER_TOLERANT_MACROPHAGE_UP	FOSTER_TOLERANT_MACROPHAGE_UP	12	-0.569870983645283	-1.66894912065249	0.0154086747272429	0.0477863963060065	0.0301398194531547	1054	tags=92%	list=34%	signal=60%	KPNA4/MARCHF5/SLFN12/SLC31A1/ELL2/TMCC3/ACSL1/IRAK3/CXADR/CCDC68/SLC7A11
401	C2	LANDIS_ERBB2_BREAST_TUMORS_324_DN	LANDIS_ERBB2_BREAST_TUMORS_324_DN	14	-0.553184467837466	-1.70631309566243	0.0154644331326827	0.0478382085543845	0.0301724984566429	1247	tags=93%	list=41%	signal=55%	SCP2/ALAS1/SOWAHC/MARCKS/PGM1/GNAI1/ACSL1/NRP1/GPX3/MAN1A1/GHR/UGT1A10/CES1
402	C2	GOZGIT_ESR1_TARGETS_UP	GOZGIT_ESR1_TARGETS_UP	17	-0.513984053801353	-1.67207693610924	0.0160808245496988	0.0496196727289194	0.0312961029284871	996	tags=76%	list=32%	signal=52%	PRKAG2/KCTD12/SMPDL3A/GNAI1/ACACB/PLD1/VGLL1/MICAL2/ACSF2/NT5E/COL21A1/DSC2/ANXA8
403	C3	MIR1277_5P	MIR1277_5P	78	-0.523365404863511	-2.43686232804726	1.52246006443853e-08	2.55863810819214e-05	1.88376360566819e-05	1054	tags=69%	list=34%	signal=47%	SLFN12/FAM135A/SCPEP1/FNDC3B/RNF217/AFF1/FZD5/TOB1/FAM241A/CPEB3/NEXN/UTRN/IGFBP7/TCF4/BVES/TENT5A/GRAMD1B/REPS2/DPYD/TEC/KCNJ2/SH3BGRL2/CCND2/GPR82/ANTXR2/RBM47/F3/EPHA4/LRRTM3/EPHA1/SYNPO2/EDIL3/ADGRB3/DSCAM/SELE/CXADR/SLC5A7/BCL11B/STEAP2/ERMN/GPR88/NEUROD1/GCOM1/MAB21L1/CYP4F11/SSTR1/PPP4R4/PCDH11X/SLC7A11/PIK3C2G/BRINP3/VSTM2A/CLDN14/FUT9
404	C3	THAP1_TARGET_GENES	THAP1_TARGET_GENES	209	0.289414002546398	2.17096808450472	2.84585268713401e-08	2.55863810819214e-05	1.88376360566819e-05	1917	tags=93%	list=63%	signal=37%	DLX4/H4C4/H3C10/ZNF665/SPSB3/CAPN14/PDF/RHPN1/BRWD1-AS2/RHPN1-AS1/CHTF18/PABPC1L/DDX39B-AS1/GBAP1/PCED1A/PLA2G6/GTF2IP20/RNF139-AS1/THEM6/ADARB1/PIDD1/CLCN7/TOP1MT/RNF213-AS1/DNPH1/MAN1B1-DT/SLC35B2/CCNL2/EIF2D/SSR4P1/EFHC1/MRPL55/PPOX/RPUSD1/EXD3/APBB3/TMEM175/QTRT1/C1orf35/SNRNP70/STX18-AS1/GPS2/WDR90/ZNF83/NUBP2/ZNF251/DXO/WDR46/SIVA1/CCHCR1/OXLD1/TCF19/SPNS1/GUSBP11/KRBA1/SUPT3H/MAPK8IP3/WDR8…
405	C3	HES2_TARGET_GENES	HES2_TARGET_GENES	149	-0.429122241878023	-2.21084667063552	4.01250095377754e-08	2.55863810819214e-05	1.88376360566819e-05	898	tags=52%	list=29%	signal=38%	AIG1/EZR/DCBLD1/MIR587/PHLDB2/NFKBIZ/SHTN1/FOSL2/HIVEP2/GFPT2/PARP8/PDE4D/TCF4/NPIPB8/LINC02518/PLD1/ITPRIP/NRP1/NAV2-AS3/C1RL/VWC2L/IRAK3/LINC00112/BCO2/LTBP1/LINC00111/DTNA/ABLIM1/KLHL6-AS1/CEBPA-DT/NIBAN1/GALNT9/ABCC3/PDGFC/LINC02275/JPH2/PALMD/SPX/TRAV5/GPAT3/LINC02542/PTGS2/ANK3/CSTA/FGF14/SLC38A1/EYS/LINC01767/SLC17A1/GRIA3/STAU2-AS1/RNU4-1/FST/CCL20/HNF4A-AS1/HCAR2/VNN3/CXADR/OR10J6P/KPNA7…
406	C3	KRCTCNNNNMANAGC_UNKNOWN	KRCTCNNNNMANAGC_UNKNOWN	17	0.736135014960179	2.84219880191948	1.88440704698545e-07	9.01217670220793e-05	6.63509639175405e-05	423	tags=82%	list=14%	signal=71%	H2AC13/H2AC17/H2BC6/H3C10/H1-4/H2BC12/H2BC11/H2BC3/H3C12/H3C2/H2AC20/H2AC6/H2BC5/H2AW
407	C3	MIR183_3P	MIR183_3P	28	-0.656717519263441	-2.43929189997152	5.25574983942224e-07	0.000201084988856295	0.000148046174424146	566	tags=71%	list=18%	signal=59%	PARP8/GLIPR1/TERB2/LRRTM3/HS3ST3B1/PKIB/FMO2/CLU/HYDIN/SGCZ/LAMA2/SCN3A/BMP3/STEAP2/NEUROD1/AMTN/SCN2A/PIK3C2G/CYP2C9/FUT9
408	C3	MIR10527_5P	MIR10527_5P	68	-0.499263691801937	-2.25800629112789	7.05098467503163e-07	0.000205527243105437	0.000151316725603255	1247	tags=81%	list=41%	signal=49%	KATNBL1/HIPK3/SCP2/EAF1/MTF1/MAP2K1/AAK1/SELENOT/ERCC6/ACBD5/ACSL4/SUSD6/CCDC186/LAMP2/CTBS/SETD7/IGF2R/ELL2/AFF1/CLIP4/SLC9A9/EZR/FOXP1/PBX3/STK17B/HIVEP2/TENT5A/C1RL/SLC6A4/PCDH18/DTNA/SH3BGRL2/CCND2/NIBAN1/TPRG1/ADAMTS6/PDGFC/PDE10A/PKIB/FAM155A/SLC38A1/TRPC5/GRIA3/MACC1/ROBO2/BCL11B/MYOCD/ST8SIA3/GCOM1/CNTNAP2/SSTR1/NEBL/COL17A1/ADRA1A/IRF6
409	C3	TTTNNANAGCYR_UNKNOWN	TTTNNANAGCYR_UNKNOWN	28	0.599276772137328	2.69347132298474	8.30461585284807e-07	0.000205527243105437	0.000151316725603255	423	tags=61%	list=14%	signal=53%	H2AC13/H2AC17/H2BC6/FGF17/H3C10/H1-4/LHX2/H2BC12/H2BC11/H2BC3/H3C12/KLHL41/H3C2/H2AC20/H2AC6/H2BC5/H2AW
410	C3	MIR335_3P	MIR335_3P	82	-0.46861451456952	-2.18778948482207	8.59497096102194e-07	0.000205527243105437	0.000151316725603255	626	tags=39%	list=20%	signal=32%	ADAMTS6/ITGA8/MAP7/EPHA4/PALLD/SLC9A7/TBC1D3F/LRRTM3/RUNX1T1/GHR/ECT2L/RND1/ANK3/NRG4/TNIP3/SGCZ/MACC1/GLYATL3/SAMD5/KIAA0408/PPARGC1A/KCTD4/STEAP2/EYA4/CCDC68/RGS7BP/PRRG4/SLC7A11/EHF/ADRA1A/SST/FUT9
411	C3	TGANTCA_AP1_C	TGANTCA_AP1_C	95	-0.450231174664412	-2.16503691136136	1.25046341929927e-06	0.000265792946791056	0.000195686556142973	941	tags=56%	list=31%	signal=40%	NFE2L3/TOB1/GABARAPL1/AIG1/MYLK/GNAI1/ZC2HC1C/PDE4D/HSD3B7/TENT5A/DPYD/DTNA/MECOM/F3/ADAMTS6/SLC9A7/LRRTM3/RUNX1T1/HS3ST3B1/ARAP2/GPAT3/LAMB3/EPHA1/LEXM/ANK3/SLC38A1/LAMA3/PERP/BCL2L10/TNIP3/SGCZ/HNF1A/FST/ARNTL2/NR0B2/DSC2/RNF186/PVALB/PPARGC1A/MASP1/LAMC2/BDKRB1/CNTNAP2/PRRG4/NEBL/RIPK4/EHF/PIK3C2G/FOXA1/ADRA1A/SH3RF2/SYT10/EPS8L3
412	C3	MIR19A_3P	MIR19A_3P	59	-0.510935424005279	-2.23589016791131	2.06530471148826e-06	0.000359175264825186	0.000264438057796296	1376	tags=92%	list=45%	signal=51%	PYGO2/ARIH2/SIN3B/TBK1/G3BP2/APPL1/VPS4B/RAP2C/CCDC6/RAB21/HIPK3/PNRC1/OSBPL11/CPD/EXOC6B/DCUN1D3/ACBD5/ACSL4/WDR44/SLC49A4/CD164/PRKACB/CBLB/ELL2/RAPGEF2/CCPG1/AFF1/CLIP4/GABARAPL1/FAM114A1/FOXP1/IL15/PARP8/MICAL2/TENT5A/GRAMD1B/TNFAIP3/KCNJ2/DTNA/CCND2/MECOM/F3/ABCC3/ARAP2/FAM155A/CNGA3/KCNA4/SULF1/SCN3A/BMP3/ROBO2/NEUROD1/ST8SIA3/FUT9
413	C3	MIR19B_3P	MIR19B_3P	59	-0.510935424005279	-2.23589016791131	2.06530471148826e-06	0.000359175264825186	0.000264438057796296	1376	tags=92%	list=45%	signal=51%	PYGO2/ARIH2/SIN3B/TBK1/G3BP2/APPL1/VPS4B/RAP2C/CCDC6/RAB21/HIPK3/PNRC1/OSBPL11/CPD/EXOC6B/DCUN1D3/ACBD5/ACSL4/WDR44/SLC49A4/CD164/PRKACB/CBLB/ELL2/RAPGEF2/CCPG1/AFF1/CLIP4/GABARAPL1/FAM114A1/FOXP1/IL15/PARP8/MICAL2/TENT5A/GRAMD1B/TNFAIP3/KCNJ2/DTNA/CCND2/MECOM/F3/ABCC3/ARAP2/FAM155A/CNGA3/KCNA4/SULF1/SCN3A/BMP3/ROBO2/NEUROD1/ST8SIA3/FUT9
414	C3	MIR1468_3P	MIR1468_3P	62	-0.500228658699789	-2.21848166936201	2.34935210035544e-06	0.000374525880664996	0.000275739746515401	1289	tags=85%	list=42%	signal=51%	RAB21/SPOPL/SPTY2D1/CALHM4/SCP2/MTF1/CHUK/TIPARP/GLUD1/IPMK/IBTK/ACBD5/WDR44/EDEM1/SETD7/IGF2R/FAM135A/FNDC3B/PLSCR1/CLIP4/NEXN/TMPRSS12/FOXP1/PHLDB2/NFKBIZ/TCF4/TLR1/TMCC3/MICAL2/GLIS3/C1RL/KCNJ2/CCND2/MECOM/MAN1A1/NKX3-1/RUNX1T1/ARAP2/ANK3/JAKMIP1/FGF14/SLC38A1/PERP/FAT4/KCNA4/IL1A/KCNJ3/SCN3A/BMP3/ROBO2/GCOM1/BMPR1B/FUT9
415	C3	MIR126_5P	MIR126_5P	45	-0.546978247390377	-2.26392298465858	3.30177040511559e-06	0.000485868214229702	0.000357714073040054	761	tags=56%	list=25%	signal=42%	REPS2/TERB2/SLC41A2/ANTXR2/NIBAN1/MAN1A1/DAPP1/LRRTM3/TNFAIP8L3/PTGS2/ADGRG2/LRRC3B/SYNPO2/TRPC5/C2CD4A/ADGRB3/HYDIN/MACC1/HSD11B1/PPARGC1A/STEAP2/PNLIPRP3/ST8SIA3/SYT10/FUT9
416	C3	SETD7_TARGET_GENES	SETD7_TARGET_GENES	115	0.319147206721234	2.10767208336123	6.18819418927792e-06	0.000767446310920232	0.000565022237880029	1639	tags=86%	list=53%	signal=42%	H2AC13/H2AC17/H4C4/LINC00114/H4C8/H3C10/H1-4/H2BC12/H2BC11/H3C12/PDF/LINC01126/H2AC20/SPACA6/H2AC6/SRRM2-AS1/PABPC1L/RECQL4/ZNF577/GAL3ST4/BRICD5/ADCY10P1/MYADM-AS1/HMGA1/PIDD1/RNU5E-4P/BOLA1/TYMS/TRAF4/UFSP1/SLC35B2/ISYNA1/KCTD15/H1FX-AS1/PJVK/EFHC1/SLC26A6/C8orf82/MIB2/P2RY11/RANGRF/MFSD10/BOP1/PTOV1-AS2/FBXW9/STAG3L3/DNASE1/SCRIB/LINC01089/ZNF775/RAB24/EME2/DDX39B/VPS28/FAM193B/HCG18/CCDC130/Z…
417	C3	MIR4670_3P	MIR4670_3P	14	-0.743976178992853	-2.30868341701026	6.34108123867868e-06	0.000767446310920232	0.000565022237880029	352	tags=64%	list=11%	signal=57%	ADGRB3/GRIA3/CCR3/NPR3/PPARGC1A/ERMN/HRH4/COLEC10/NEBL
418	C3	AACTTT_UNKNOWN	AACTTT_UNKNOWN	182	-0.361660686897044	-1.89920464421312	6.41878775469091e-06	0.000767446310920232	0.000565022237880029	1175	tags=58%	list=38%	signal=38%	CAMK2D/ACBD5/ACSL4/ERLIN1/RMND1/ARMT1/LARP1B/LAMP2/ARL4A/PRKACB/CMIP/CCNC/REPS1/CBLB/STK38L/MAP3K4/SETD7/IGF2R/SYNE1/SMAD1/UGP2/CPT1A/PPP1R3B/GINM1/GK/PRKAG2/CACNG2/NUCB2/FZD5/MRVI1/ADAM9/TOB1/KCNJ8/GNAI1/ZC2HC1C/PBX3/NR5A2/GFPT2/CCN1/PDE4D/HSD3B7/TCF4/TLR1/RAPGEF5/REPS2/ACSF2/PCDH18/KCNJ2/LTBP1/DTNA/PTPRK/TNFSF10/MECOM/LSR/ADAMTS6/LRRTM3/RUNX1T1/HS3ST3B1/GHR/PID1/ARAP2/KYNU/VNN2/PTGS2/LRRC3B/MOX…
419	C3	CEBPZ_TARGET_GENES	CEBPZ_TARGET_GENES	140	0.296337589703266	2.06036807138162	7.30436704978565e-06	0.000815181758109726	0.000600166832118642	1708	tags=85%	list=56%	signal=39%	TMPOP2/SPSB3/RHPN1/MSH5-SAPCD1/RHPN1-AS1/CAMTA1-DT/RPS27P14/FBXO24/TRIM45/ZNF418/SPATC1L/TRAPPC6A/CDK5RAP3/CENPK/KIAA0895L/GINS2/CCNL2/EIF2D/FBXL6/HINT2/GTF2H4/ZNF519/STX18-AS1/NUBP2/SCRIB/LENG8/C12orf76/SIVA1/CCHCR1/OXLD1/TCF19/CEP131/ZNF775/XRCC3/MAPK8IP3/WDR81/WBP1/MZF1/TAF1C/PET117/TEPSIN/VPS28/MIIP/CCNF/CCDC130/ABT1/ZNF213-AS1/ARVCF/KMT5C/MIS18A/SNRPC/CYHR1/CROCCP2/WDR24/TRMT1/LAMTOR4/CHCHD7…
420	C3	NPAT_TARGET_GENES	NPAT_TARGET_GENES	41	0.488218975397331	2.45945396606384	7.743435583733e-06	0.000815181758109726	0.000600166832118642	308	tags=34%	list=10%	signal=31%	H2AC13/H2AC17/H4C4/H4C8/H3C10/H1-4/H2BC12/H2BC11/H3C12/MOK/H2AC20/H4C3/LINC02062/H2AC6
421	C3	KMT2D_TARGET_GENES	KMT2D_TARGET_GENES	91	-0.439833313538597	-2.09060159055282	8.09642101624924e-06	0.000815181758109726	0.000600166832118642	856	tags=48%	list=28%	signal=36%	PLEKHG1/PHLDB2/HEBP2/HIVEP2/NPIPB8/PLD1/RAPGEF5/NRP1/C1RL/TNFAIP3/VWC2L/LINC00112/LINC00111/ANG/MTUS1/PATJ/ABCC3/PALMD/PTGS2/EGFR/LEXM/CSTA/LAMA3/EYS/ADGRB3/STAU2-AS1/LINC02541/RNU4-1/FHOD3/CCR3/HCAR2/CXADR/APCDD1L/MYO18B/PPARGC1A/ANXA8/UGT1A6/TMPRSS4/FAM83B/SCNN1A/EHF/SAA1/KRT7/SH3RF2
422	C3	MIR3941	MIR3941	27	-0.62298243220951	-2.28940359389938	8.9771983312457e-06	0.000843628790400194	0.000621110584948116	827	tags=67%	list=27%	signal=49%	STK17B/SLC8A1/GUCY1B1/TENT5A/PCDH18/PDE10A/RUNX1T1/ANK3/PDE3A/PITPNM3/EDIL3/SYTL4/STEAP2/EYA4/SLC6A19/PCDH11X/VSTM2A/FUT9
423	C3	MIR4795_3P	MIR4795_3P	80	-0.457479073357866	-2.12987256852817	9.2609537890246e-06	0.000843628790400194	0.000621110584948116	775	tags=48%	list=25%	signal=36%	GLIPR1/VGLL1/REPS2/C1RL/TNFAIP3/SH3BGRL2/ANTXR2/NIBAN1/FRK/MAN1A1/ADAMTS6/HGF/LRRTM3/TNFAIP8L3/PTGS2/ANK3/FAM155A/SYNPO2/FAT4/TRPC5/C2CD4A/HYDIN/CLEC12B/MACC1/BMP3/BCO1/HSD11B1/PPARGC1A/STEAP2/ANXA8/TDO2/PNLIPRP3/ST8SIA3/CNTNAP2/GSDMC/PCDH11X/SYT10/FUT9
424	C3	MIR4659A_3P_MIR4659B_3P	MIR4659A_3P_MIR4659B_3P	71	-0.467338216982373	-2.13177440863838	1.40767590619774e-05	0.0012240381857074	0.000901181991623244	1279	tags=79%	list=42%	signal=47%	SPTY2D1/TAB3/TAB2/MTF1/CHUK/CPD/AKAP7/AAK1/ERCC6/PDSS2/ASCC3/GOLIM4/PRKACB/CMIP/MAN2A1/AMER1/NIPA1/EDEM1/SETD7/RNF217/GK/AFF1/PPP2R1B/CPEB3/UTRN/DSE/NR5A2/STK17B/SLC8A1/GLIPR1/TENT5A/TNFAIP3/ABLIM1/SLC16A10/TNFSF10/MTUS1/ADAMTS6/NPY2R/RASGEF1B/PALMD/ANK3/EYS/FST/SLC5A7/ROBO2/NPR3/GIPC2/GPR88/NEUROD1/HS3ST4/MYOCD/PRRG4/EHF/BHMT/AP1M2/FUT9
425	C3	MIR30B_5P_MIR30C_5P	MIR30B_5P_MIR30C_5P	75	-0.450361132071587	-2.08395496654957	1.62652032506189e-05	0.00135284060080148	0.000996011073195794	1336	tags=84%	list=44%	signal=49%	ARMH3/PPP3R1/PPID/USO1/FAM160B1/SHOC2/RAP2C/CCDC6/KATNBL1/TAB3/SLC35C1/PGM3/GDE1/FAM214A/ZCCHC2/TMEM181/MFHAS1/ATG5/HBS1L/TBC1D2B/CAMK2D/DCUN1D3/ERLIN1/WDR44/C9orf72/SLC12A6/CBLB/TWF1/TUT7/SETD7/IGF2R/SMAD1/ELL2/RAPGEF2/SMAP1/PGM1/ADAM9/CPEB3/MAP3K5/NR5A2/STK17B/GFPT2/PDE4D/TENT5A/GPT2/GATM/ADAMTS6/ITGA8/ME1/NT5E/MPZL3/MYH11/KCNA4/GMNC/SCN3A/KIAA0408/PPARGC1A/BCL11B/NEUROD1/MAB21L1/PPP4R4/FAM83F/…
426	C3	MIR30A_5P	MIR30A_5P	74	-0.457836043242458	-2.11116445380546	2.04055494493079e-05	0.00150137754217408	0.00110536943980462	1336	tags=85%	list=44%	signal=49%	ARMH3/PPP3R1/PPID/USO1/FAM160B1/SHOC2/RAP2C/CCDC6/KATNBL1/TAB3/SLC35C1/PGM3/GDE1/FAM214A/ZCCHC2/TMEM181/MFHAS1/ATG5/HBS1L/TBC1D2B/CAMK2D/DCUN1D3/ERLIN1/WDR44/C9orf72/SLC12A6/CBLB/TWF1/TUT7/SETD7/IGF2R/SMAD1/ELL2/RAPGEF2/SMAP1/PGM1/ADAM9/CPEB3/MAP3K5/NR5A2/STK17B/GFPT2/PDE4D/TENT5A/GPT2/GATM/ADAMTS6/ITGA8/ME1/NT5E/MPZL3/MYH11/KCNA4/GMNC/SCN3A/KIAA0408/PPARGC1A/BCL11B/NEUROD1/MAB21L1/PPP4R4/FAM83F/…
427	C3	MIR30D_5P	MIR30D_5P	74	-0.457836043242458	-2.11116445380546	2.04055494493079e-05	0.00150137754217408	0.00110536943980462	1336	tags=85%	list=44%	signal=49%	ARMH3/PPP3R1/PPID/USO1/FAM160B1/SHOC2/RAP2C/CCDC6/KATNBL1/TAB3/SLC35C1/PGM3/GDE1/FAM214A/ZCCHC2/TMEM181/MFHAS1/ATG5/HBS1L/TBC1D2B/CAMK2D/DCUN1D3/ERLIN1/WDR44/C9orf72/SLC12A6/CBLB/TWF1/TUT7/SETD7/IGF2R/SMAD1/ELL2/RAPGEF2/SMAP1/PGM1/ADAM9/CPEB3/MAP3K5/NR5A2/STK17B/GFPT2/PDE4D/TENT5A/GPT2/GATM/ADAMTS6/ITGA8/ME1/NT5E/MPZL3/MYH11/KCNA4/GMNC/SCN3A/KIAA0408/PPARGC1A/BCL11B/NEUROD1/MAB21L1/PPP4R4/FAM83F/…
428	C3	MIR30E_5P	MIR30E_5P	74	-0.457836043242458	-2.11116445380546	2.04055494493079e-05	0.00150137754217408	0.00110536943980462	1336	tags=85%	list=44%	signal=49%	ARMH3/PPP3R1/PPID/USO1/FAM160B1/SHOC2/RAP2C/CCDC6/KATNBL1/TAB3/SLC35C1/PGM3/GDE1/FAM214A/ZCCHC2/TMEM181/MFHAS1/ATG5/HBS1L/TBC1D2B/CAMK2D/DCUN1D3/ERLIN1/WDR44/C9orf72/SLC12A6/CBLB/TWF1/TUT7/SETD7/IGF2R/SMAD1/ELL2/RAPGEF2/SMAP1/PGM1/ADAM9/CPEB3/MAP3K5/NR5A2/STK17B/GFPT2/PDE4D/TENT5A/GPT2/GATM/ADAMTS6/ITGA8/ME1/NT5E/MPZL3/MYH11/KCNA4/GMNC/SCN3A/KIAA0408/PPARGC1A/BCL11B/NEUROD1/MAB21L1/PPP4R4/FAM83F/…
429	C3	CEBPB_02	CEBPB_02	30	-0.581523181490354	-2.20916503355121	2.71228080040077e-05	0.00192170117450617	0.00141482717775292	870	tags=77%	list=28%	signal=55%	SMAD1/UGP2/TOB1/FOXP1/NFKBIZ/PDE4D/SLC6A4/KCNJ2/CCND2/ASAH2/FMO2/FGF14/EDN2/SULF1/FST/VNN3/SPIB/STEAP2/BDKRB1/TMPRSS4/SLC7A11/EHF/GLP2R
430	C3	PIAS4_TARGET_GENES	PIAS4_TARGET_GENES	15	0.670442429046885	2.48461265464842	2.8200188244421e-05	0.00192667714684205	0.00141849067184343	493	tags=60%	list=16%	signal=51%	LINC00114/H4C8/H3C10/H2BC12/H2BC3/H3C12/H2AC5P/H2BC5/H4C2
431	C3	MIR4786_3P	MIR4786_3P	24	-0.601793404000212	-2.1329546376849	3.38122212971198e-05	0.00223044066694449	0.00164213256245177	337	tags=42%	list=11%	signal=37%	UGT1A10/UGT1A3/BCL11B/HRH4/UGT1A6/BMPR1B/NALCN/GREM1/ADRA1A/IRF6
432	C3	MIR4328	MIR4328	63	-0.463076418582462	-2.06699905233757	3.7795974903603e-05	0.00234082434693598	0.0017234010929102	827	tags=52%	list=27%	signal=39%	STK17B/HIVEP2/PDE4D/TPTEP2-CSNK1E/VGLL1/TENT5A/GLIS3/ITPR1/KCNJ2/DTNA/ABLIM1/MECOM/ITGA8/NPY2R/PDGFC/CFAP206/HGF/LRRTM3/ARAP2/GPC6/SYNPO2/CCL15/LUZP4/NRG4/C1QTNF7/CLU/KIRREL2/KIAA0408/ESRP2/RGS7BP/NEBL/FAM83B/SST
433	C3	MIR587	MIR587	34	-0.54332023000964	-2.11032697738181	3.7932856641409e-05	0.00234082434693598	0.0017234010929102	843	tags=62%	list=27%	signal=45%	MAP3K5/PAIP2B/PARP8/CCN1/NRP1/PCDH18/DTNA/ANTXR2/ADAMTS6/ADGRG2/ADGRG6/LAMA3/SPTLC3/PLEKHA7/COL21A1/BMP3/AMTN/CNTNAP2/SLC7A11/NALCN/IRF6
434	C3	MIR3908	MIR3908	12	-0.743349470370928	-2.2197398346856	4.1957670454313e-05	0.0025082819868469	0.00184668957460101	606	tags=92%	list=20%	signal=74%	MICAL2/PALLD/SPX/TRPC5/ADGRB3/SLC5A7/ROBO2/KIAA0408/NALCN/NR1I2/FUT9
435	C3	MIR4679	MIR4679	15	-0.68652058561877	-2.156694532841	4.78036798498405e-05	0.00274292038915003	0.00201943900772154	490	tags=67%	list=16%	signal=56%	MYH11/FAM155A/GPC6/SLC38A1/SYNPO2/AKR1B15/GMNC/AFP/APCDD1L/NEBL
436	C3	MIR10B_3P	MIR10B_3P	10	-0.77902951503581	-2.17964940230332	4.87502839681656e-05	0.00274292038915003	0.00201943900772154	335	tags=60%	list=11%	signal=54%	KCNA4/KCNJ3/CXADR/MASP1/NEUROD1/EYA4
437	C3	DIDO1_TARGET_GENES	DIDO1_TARGET_GENES	145	0.267117979827724	1.8712149223452	5.35863108078027e-05	0.00281639619291898	0.00207353460044878	1921	tags=93%	list=63%	signal=36%	PRSS30P/BRWD1-AS2/CENPS-CORT/ZNF331/GBAP1/MINCR/CHML/GTF2IP20/SCAND1/ZNRD1ASP/SNRPE/CFAP410/RNF213-AS1/NFKBIL1/UFSP1/PRR3/CCNL2/EIF2D/FBXL6/INO80B/ZSCAN16-AS1/MRPL55/LYRM4/GTF2H4/PSMG3-AS1/QTRT1/C1orf35/STX18-AS1/TELO2/FBXW9/GPS2/SELENOH/LUC7L/SNHG11/WDR46/C12orf76/TAF11/TIGD1/ACCS/WDR4/SPNS1/GUSBP11/SNHG20/DOHH/NOL12/TUBGCP6/AARS2/EME2/TAF1C/PET117/PRMT7/ABT1/ZNF785/ZNF213-AS1/MIS18A/SNRPC/WDR24…
438	C3	TTANTCA_UNKNOWN	TTANTCA_UNKNOWN	114	-0.391628099317999	-1.93581650531928	5.51500261315698e-05	0.00281639619291898	0.00207353460044878	889	tags=49%	list=29%	signal=36%	MYLK/GNAI1/SOD2/FOXP1/MAP3K5/FOSL2/NR5A2/CCN1/PDE4D/HSD3B7/SLC8A1/EDN1/ITPRIP/DPYD/LTBP1/LHX5/SH3BGRL2/ABLIM1/CEBPA-DT/PTPRK/ADAMTS6/NPY2R/MPZL3/GATA6/HGF/RASGEF1B/GDPD4/RUNX1T1/ARAP2/PTGS2/MYH11/ADGRG6/IL18RAP/TNIP3/PART1/COL4A6/SULF1/PRDM8/CXADR/GPR88/MASP1/LAMC2/HS3ST4/BDKRB1/MAB21L1/COLEC10/SSTR1/NR1H4/SCN2A/PCDH11X/SLC7A11/RIPK4/GRB7/GREM1/FERMT1/SYT10
439	C3	MIR3924	MIR3924	26	-0.596304351203004	-2.16939315518247	5.53036875084305e-05	0.00281639619291898	0.00207353460044878	950	tags=69%	list=31%	signal=48%	FZD5/ADAM9/SLC8A1/BVES/MICAL2/MAN1A1/USP53/PDE10A/HGF/EYS/FST/KCNJ3/SCN3A/FLT3/PRSS12/NEUROD1/PRRG4/SCN2A
440	C3	MIR548P	MIR548P	60	-0.453187726561886	-1.9952868412854	5.6657886015077e-05	0.00281639619291898	0.00207353460044878	1298	tags=80%	list=42%	signal=47%	RABL3/RAB21/KPNA4/SPOPL/STIM1/CALHM4/HIPK3/GOPC/FBXO30/PGM3/PNRC1/SCP2/EAF1/MTF1/AAK1/CBLB/FAM135A/FNDC3B/NHSL1/RFFL/SMPDL3A/TOB1/CPEB3/SLC9A9/EZR/ZC2HC1C/FOXP1/NFKBIZ/PDE4D/PCDH18/DGAT2/CCND2/SLC16A10/ADAMTS6/MPZL3/PDE3A/SLC38A1/SYNPO2/EDIL3/CLU/SYTL4/SCNN1G/ARNTL2/SCN3A/FLT3/KIAA0408/KCTD4/CNTNAP2
441	C3	MIR3662	MIR3662	89	-0.420876886637289	-1.98713116618493	5.74173818734136e-05	0.00281639619291898	0.00207353460044878	1330	tags=79%	list=43%	signal=46%	SCYL2/APPL1/HDAC2/RAP2C/RAB21/KPNA4/SPTY2D1/TAB3/HIPK3/GOPC/ERLEC1/OSBPL11/VWA8/HECA/MAP2K1/GOLGA8M/KLF3/IPMK/AAK1/ACSL4/ERLIN1/MANEA/PRKACB/CCNC/SLC35D1/MXD1/SETD7/IGF2R/PPP1R3B/RNF217/SMAP1/LIMA1/CPEB3/UTRN/PDE4D/SLC8A1/NRP1/BVES/REPS2/LTBP1/FRK/USP53/PDE10A/HGF/LRRTM3/RUNX1T1/ADGRG2/DPP4/GPC6/FGF14/SYNPO2/EDIL3/PERP/FAT4/C2CD4A/UGT1A10/IL1A/UGT1A3/PCP4L1/KCNJ3/SCN3A/CXADR/NPR3/BCO1/KIAA0408/HR…
442	C3	MIR6507_5P	MIR6507_5P	33	-0.549872437482181	-2.11066597922583	6.08101042530768e-05	0.0029082432359034	0.00214115577606886	1187	tags=85%	list=39%	signal=53%	AAK1/ACSL4/PEX3/ARMT1/CDC40/ASCC3/LACC1/SLFN12/RNF217/MYO6/MYLK/HIVEP2/ACSL1/ITPRIP/REPS2/RBM47/LRRTM3/ANK3/UGT1A10/UGT1A3/CXADR/DSC2/KIAA0408/ERMN/UGT1A6/CNTNAP2/ADRA1A/FUT9
443	C3	MIR519A_2_5P_MIR520B_5P	MIR519A_2_5P_MIR520B_5P	22	-0.616091810448897	-2.13338594569217	7.23199620071537e-05	0.00337434359316305	0.00248431602479003	232	tags=36%	list=8%	signal=34%	RASAL1/DSC2/AMTN/SULT1E1/CUX2/PCDH11X/IRF6/FUT9
444	C3	MIR548E_5P	MIR548E_5P	65	-0.457607161356599	-2.05289343794961	9.14378801250125e-05	0.00416477773045592	0.00306626274704929	1305	tags=78%	list=43%	signal=46%	RAP2C/RAB21/KATNBL1/HIPK3/SPPL2A/KLHL2/PEX7/CHUK/MAP2K1/SERINC1/UHRF1BP1L/AAK1/ACBD5/ARMT1/ARNTL/PRKACB/MXD1/CTBS/CCDC28A/SETD7/RNF217/MYLK/FOXP1/KIAA1671/REPS2/DTNA/ABLIM1/ANTXR2/RBM47/PDE10A/RUNX1T1/PID1/EGFR/DPP4/GPC6/FAT4/SGCZ/SYTL4/HEPHL1/SCNN1G/PTPRT/BMP3/PRSS12/FAAH2/SAMD5/STEAP2/SULT1B1/PCDH11X/NEBL/VSTM2A/SYT10
445	C3	MIR3942_3P	MIR3942_3P	39	-0.521973534884641	-2.09754072337782	9.8823630350422e-05	0.00439650243861296	0.00323686701123291	468	tags=41%	list=15%	signal=35%	MOXD1/GPC6/TNFSF14/HMGCLL1/SLC17A1/CXADR/NPR3/SCN7A/EYA4/MAB21L1/SCN2A/EXPH5/PCDH11X/NALCN/VSTM2A/FUT9
446	C3	TATAAA_TATA_01	TATAAA_TATA_01	130	-0.362708140354978	-1.8366591272094	0.000101999906383723	0.0044346777480014	0.0032649730799383	1052	tags=58%	list=34%	signal=40%	LPCAT3/MIA2/SYNE1/CITED2/CYP2A13/CACNG2/PPP2R1B/NEK10/ARL4D/TOB1/NEXN/UTRN/AIG1/MYLK/FGF21/FOXP1/FOSL2/NR5A2/CCN1/HSD3B7/TCF4/EDN1/TENT5A/GLIS3/ASIC5/BCO2/LHX5/ABLIM1/TNFSF10/MTUS1/CGA/PDGFC/IL1R2/LRRTM3/RUNX1T1/CNN1/ARAP2/SLC3A1/MYH11/ANK3/GPC6/HTR7/FGF14/CCL15/ENAM/PART1/C2CD4A/ADGRB3/DUOXA2/KIRREL2/CYP2A7/SLC12A3/SULF1/HNF1A/FST/SELE/SLC5A7/NR0B2/AFP/CHRM2/APCDD1L/PPARGC1A/CFTR/SULT1B1/MASP1/T…
447	C3	MIR8068	MIR8068	35	-0.529571770633845	-2.07816909280001	0.000108807674949478	0.00455649018310637	0.00335465588081345	864	tags=60%	list=28%	signal=44%	IL15/PDE4D/PTGS1/BVES/VWC2L/PCDH18/TNFSF10/RBM47/MYH11/LRRC3B/FAM155A/EYS/ZNF385D/LAMA2/HTR1B/KIAA0408/BCL11B/TRHDE/EYA4/BHMT/FUT9
448	C3	MIR548AS_3P	MIR548AS_3P	28	-0.572680113840524	-2.12714587625548	0.000109565367706688	0.00455649018310637	0.00335465588081345	270	tags=32%	list=9%	signal=30%	SDR42E1/SCN3A/MACC1/NPR3/BCL11B/RGS7BP/PPP4R4/SLC7A11/SLC15A1
449	C3	MIR656_3P	MIR656_3P	32	-0.550467174073079	-2.09745142240918	0.000123797806966374	0.00503883414312072	0.0037097752681077	935	tags=66%	list=30%	signal=46%	FAM241A/CPEB3/TMEM71/RAPGEF5/MICAL2/TNFAIP3/TEC/SH3BGRL2/CCND2/PALLD/KYNU/PTGS2/GPC6/ADGRB3/BMP3/NPR3/STEAP2/EYA4/POF1B/IRF6/FUT9
450	C3	MIR7159_3P	MIR7159_3P	16	-0.655246901981319	-2.09201128097562	0.000132659529988369	0.00528703501807813	0.00389250989307978	336	tags=75%	list=11%	signal=67%	ADAM9/SOD2/GLIPR1/ME1/DIO1/ODAM/CXADR/STEAP2/RGS7BP/COLEC10/PCDH11X/FUT9
451	C3	MIR7_1_3P	MIR7_1_3P	56	-0.471967578327073	-2.05739071365301	0.000141279673345685	0.0054053603022059	0.0039796253249795	1267	tags=80%	list=41%	signal=48%	GOPC/FBXO30/PNRC1/BTBD10/HINT3/TMEM181/SEC23IP/KLF3/UHRF1BP1L/IPMK/DCUN1D3/PEX3/MANEA/IL13RA1/PDLIM5/ELL2/NHSL1/MAP3K5/HIVEP2/PDE4D/TENT5A/PCDH18/SH3BGRL2/ANTXR2/MECOM/MAP7/CFAP206/TMPRSS11A/PTGS2/ANK3/FGF14/SYNPO2/EDIL3/FAT4/HMGCLL1/GRIA3/C12orf56/CXADR/SLC5A7/ROBO2/HSD11B1/PPARGC1A/PNLIPRP3/BMPR1B/PCDH11X
452	C3	MIR7_2_3P	MIR7_2_3P	56	-0.471967578327073	-2.05739071365301	0.000141279673345685	0.0054053603022059	0.0039796253249795	1267	tags=80%	list=41%	signal=48%	GOPC/FBXO30/PNRC1/BTBD10/HINT3/TMEM181/SEC23IP/KLF3/UHRF1BP1L/IPMK/DCUN1D3/PEX3/MANEA/IL13RA1/PDLIM5/ELL2/NHSL1/MAP3K5/HIVEP2/PDE4D/TENT5A/PCDH18/SH3BGRL2/ANTXR2/MECOM/MAP7/CFAP206/TMPRSS11A/PTGS2/ANK3/FGF14/SYNPO2/EDIL3/FAT4/HMGCLL1/GRIA3/C12orf56/CXADR/SLC5A7/ROBO2/HSD11B1/PPARGC1A/PNLIPRP3/BMPR1B/PCDH11X
453	C3	KAT5_TARGET_GENES	KAT5_TARGET_GENES	101	0.299207789698367	1.86723058813505	0.000146554428886216	0.00546204720687635	0.00402136031188299	1753	tags=88%	list=57%	signal=39%	H3C10/H1-4/H2BC12/H2BC11/LINC01126/YTHDF3-AS1/BRWD1-AS2/H2AC20/H4C3/MXD3/H2BC5/H4C2/HMGA1/ZNF692/RNF139-AS1/EID2B/AURKB/SNRPE/PIDD1/BOLA1/PRMT2/DNPH1/PRR3/SLC35B2/ZNF442/EIF2D/ZNF589/PFAS/BYSL/TRIM52-AS1/MCM3AP-AS1/SELENOH/DUS3L/CENPT/TTC14/WDR81/THUMPD2/LINC01004/MGME1/NEUROD4/PIGU/MDC1/ZNF785/LRRC14/CROCCP2/HIGD2A/NXT1/RPS20/CBX3/PSMA3-AS1/C8orf33/UFC1/TATDN3/NELFA/DMAP1/CREBZF/MRPS18B/SMIM26/R…
454	C3	MIR4704_3P	MIR4704_3P	16	-0.649034124059352	-2.07217570226528	0.00015320009456516	0.00546204720687635	0.00402136031188299	598	tags=56%	list=20%	signal=46%	GATA6/ARAP2/GPC6/NRG4/NXF3/GIPC2/ST8SIA3/LAMB4/RGS7BP
455	C3	MIR510_3P	MIR510_3P	33	-0.537699029113564	-2.06393878007304	0.000153761241671385	0.00546204720687635	0.00402136031188299	1114	tags=79%	list=36%	signal=51%	PRKACB/TUT7/FAM135A/SMAD1/NMI/CPT1A/ELL2/NEK10/RAPGEF5/NRP1/ITPR1/DTNA/TNFSF10/RBM47/LRRTM3/CLU/FHOD3/BMP3/GIPC2/PPARGC1A/CFTR/TRHDE/LAMC2/PDX1/MAB21L1/PPP4R4
456	C3	MIR3606_5P	MIR3606_5P	19	-0.638422354845357	-2.14882960192984	0.000154182200298653	0.00546204720687635	0.00402136031188299	652	tags=63%	list=21%	signal=50%	NIBAN1/ITGA8/ARAP2/MYH11/ADGRG2/C7orf69/ROBO2/ERMN/ST8SIA3/COLEC10/SLC7A11/FUT9
457	C3	ZNF711_TARGET_GENES	ZNF711_TARGET_GENES	161	0.246372154250052	1.7475059974347	0.000159283040121444	0.00554015374095132	0.00407886521880368	1927	tags=91%	list=63%	signal=36%	TMPOP2/EFHB/BRWD1-AS2/LINC02062/LINC00167/COA6-AS1/MARK1/SRRM2-AS1/TMEM198/STKLD1/RANBP17/TMCC1-AS1/RPS29P16/NT5M/GTF2IP20/OSER1-DT/RNF139-AS1/GTF2IP13/PIDD1/CFAP410/EIF2D/INO80B/MRPL55/PPOX/EXD3/PSMG3-AS1/SNRNP70/CDIP1/STX18-AS1/SELENOH/WDR46/C12orf76/TIGD1/PIP4P2/LINC00476/PIGQ/NOL12/CPSF1/THUMPD2/DENND6B/MGME1/DUSP28/NCK2/CCDC57/AHSA2P/PUF60/ZNF276/ZNF785/ZNF213-AS1/CROCCP2/WDR24/TRMT1/DUS4L/G…
458	C3	MIR6124	MIR6124	41	-0.509122419558014	-2.06614139648076	0.000168889818047632	0.00559191683930769	0.00411697511816309	889	tags=59%	list=29%	signal=42%	MYLK/FOXP1/C1orf158/RAPGEF5/GLIPR1/KCNJ2/LTBP1/DTNA/ABLIM1/TNFSF10/PDE10A/LRRTM3/RASGEF1B/MBOAT4/ANK3/LAMA3/TRPC5/CLEC17A/GMNC/KCNJ3/KIAA0408/BCL11B/MYOCD/POF1B
459	C3	MIR17_5P	MIR17_5P	37	-0.513204509451033	-2.0405572974038	0.000175386832388114	0.00559191683930769	0.00411697511816309	1332	tags=92%	list=43%	signal=53%	PPP3R1/STYX/RAP2C/SLAIN2/UEVLD/SPOPL/KLHL2/BTBD10/MTF1/AAK1/ACSL4/SUSD6/SLC49A4/NIPA1/PDLIM5/FNDC3B/PPP1R3B/CLIP4/LIMA1/ADAM9/PBX3/STK17B/GLIS3/REPS2/NIBAN1/F3/MAP7/EPHA4/LAMA3/FAT4/SYTL4/SLITRK3/CHRM2/BCL11B
460	C3	MIR20B_5P	MIR20B_5P	37	-0.513204509451033	-2.0405572974038	0.000175386832388114	0.00559191683930769	0.00411697511816309	1332	tags=92%	list=43%	signal=53%	PPP3R1/STYX/RAP2C/SLAIN2/UEVLD/SPOPL/KLHL2/BTBD10/MTF1/AAK1/ACSL4/SUSD6/SLC49A4/NIPA1/PDLIM5/FNDC3B/PPP1R3B/CLIP4/LIMA1/ADAM9/PBX3/STK17B/GLIS3/REPS2/NIBAN1/F3/MAP7/EPHA4/LAMA3/FAT4/SYTL4/SLITRK3/CHRM2/BCL11B
461	C3	MIR519D_3P	MIR519D_3P	37	-0.513204509451033	-2.0405572974038	0.000175386832388114	0.00559191683930769	0.00411697511816309	1332	tags=92%	list=43%	signal=53%	PPP3R1/STYX/RAP2C/SLAIN2/UEVLD/SPOPL/KLHL2/BTBD10/MTF1/AAK1/ACSL4/SUSD6/SLC49A4/NIPA1/PDLIM5/FNDC3B/PPP1R3B/CLIP4/LIMA1/ADAM9/PBX3/STK17B/GLIS3/REPS2/NIBAN1/F3/MAP7/EPHA4/LAMA3/FAT4/SYTL4/SLITRK3/CHRM2/BCL11B
462	C3	MIR93_5P	MIR93_5P	37	-0.513204509451033	-2.0405572974038	0.000175386832388114	0.00559191683930769	0.00411697511816309	1332	tags=92%	list=43%	signal=53%	PPP3R1/STYX/RAP2C/SLAIN2/UEVLD/SPOPL/KLHL2/BTBD10/MTF1/AAK1/ACSL4/SUSD6/SLC49A4/NIPA1/PDLIM5/FNDC3B/PPP1R3B/CLIP4/LIMA1/ADAM9/PBX3/STK17B/GLIS3/REPS2/NIBAN1/F3/MAP7/EPHA4/LAMA3/FAT4/SYTL4/SLITRK3/CHRM2/BCL11B
463	C3	KAT2A_TARGET_GENES	KAT2A_TARGET_GENES	114	0.276063107049433	1.79957542333676	0.000246644252581546	0.00766436945985496	0.00564279106241832	1705	tags=83%	list=56%	signal=38%	H4C4/H4C8/ATP5MF-PTCD1/H2AC20/KIFC2/CENPS-CORT/H2BC5/DDX39B-AS1/H4C2/TONSL/RNASEH1-AS1/C1orf159/RNU5E-4P/BOLA1/CLCN7/RNF213-AS1/EIF2D/LINC00467/C8orf82/MIB2/GTF2H4/CDC7/SCRIB/C12orf76/SIVA1/TIGD1/PIGQ/ZBED8/CPSF1/AARS2/DDX39B/PET117/VPS28/CCDC57/ZNF276/ABT1/ZNF76/LRRC14/CYHR1/CROCCP2/GPANK1/ABHD16A/CHCHD7/RPS20/ST3GAL2/ANAPC2/ANKS3/HGH1/MDM4/ZNF767P/DALRD3/FAM228B/TUBB/NEURL4/TRIM41/ITGAE/BOD1/ZN…
464	C3	MIR576_5P	MIR576_5P	26	-0.565826968916351	-2.05851450003404	0.000248400892060119	0.00766436945985496	0.00564279106241832	335	tags=35%	list=11%	signal=31%	KCNA4/CXADR/NPR3/KCTD4/CNTNAP2/CUX2/SLC7A11/NALCN/FUT9
465	C3	MIR340_5P	MIR340_5P	71	-0.42579237006924	-1.94226203833299	0.00025689436059629	0.00769770709145402	0.00566733545457148	1378	tags=80%	list=45%	signal=45%	USP38/MCMBP/G3BP2/APPL1/FAM160B1/ZXDB/KAT6B/SLK/TAB3/GOPC/FBXO30/PGM3/ATP13A3/ITFG1/CHUK/TCP11L2/MFHAS1/IPMK/SELENOT/LATS1/ERLIN1/WDR44/SLC49A4/MANEA/CBLB/CTBS/RNF217/TOM1L1/CCPG1/CLIP4/UTRN/GNAI1/TMPRSS12/STK17B/PDE4D/GUCY1B1/PLD1/BVES/MICAL2/TNFAIP3/DTNA/TNFSF10/MAN1A1/MAP7/PALLD/RUNX1T1/EDIL3/ADGRB3/KCNA4/SYTL4/CXADR/GLYATL3/HSD11B1/SCN7A/TDO2/CCDC68/SLC7A11
466	C3	MIR1297	MIR1297	66	-0.433388739344	-1.94509871329491	0.00025961279420486	0.00769770709145402	0.00566733545457148	1332	tags=83%	list=43%	signal=48%	PPP3R1/G3BP2/STYX/RAP2C/CCDC6/RAB21/PEX13/OSBPL11/EAF1/CPD/MFHAS1/AKAP7/IPMK/DCUN1D3/ACBD5/ERLIN1/SOWAHC/NT5DC1/MTM1/CBLB/MAN2A1/TWF1/NIPA1/CCDC28A/SMAD1/NFE2L3/ADAM9/TOB1/RHOU/PLEKHG1/PHLDB2/NCEH1/REPS2/PCDH18/KCNJ2/LTBP1/CCND2/ADAMTS6/MAP7/USP53/HGF/PTGS2/SYNPO2/SULF1/HEPHL1/GMNC/CXADR/NPR3/HTR1B/MAB21L1/BMPR1B/SLC7A11/ADRA1A/SYT10/FUT9
467	C3	MIR106A_5P	MIR106A_5P	41	-0.503655291865567	-2.04395447559243	0.000261553037608213	0.00769770709145402	0.00566733545457148	1332	tags=90%	list=43%	signal=52%	PPP3R1/STYX/RAP2C/SLAIN2/UEVLD/SPOPL/SPTY2D1/KLHL2/BTBD10/MTF1/AAK1/ACSL4/SUSD6/SLC49A4/NIPA1/PDLIM5/FNDC3B/PPP1R3B/CLIP4/LIMA1/ADAM9/CPEB3/PBX3/STK17B/GLIS3/REPS2/NIBAN1/F3/MAP7/EPHA4/ARAP2/LAMA3/FAT4/SYTL4/SLITRK3/CHRM2/BCL11B
468	C3	MIR3065_5P	MIR3065_5P	51	-0.459088719901954	-1.95253107456224	0.000303241697292446	0.00878941465030984	0.00647109076518809	1005	tags=63%	list=33%	signal=43%	PEX3/LAMP2/WDR44/ARL4A/MAP3K4/RAPGEF2/CAT/FZD5/CPEB3/LRP11/FOXP1/PHLDB2/PDE4D/TCF4/REPS2/DTNA/MECOM/HUS1B/ME1/USP53/ANK3/GRIA3/KCNJ3/BMP3/NEUROD1/CNTNAP2/PPP4R4/PCDH11X/SLC7A11/ADRA1A/DNER/FUT9
469	C3	MIR526B_3P	MIR526B_3P	39	-0.499825460484853	-2.00853910760007	0.00032493856560497	0.0092777235224225	0.00683060174044697	1332	tags=90%	list=43%	signal=51%	PPP3R1/STYX/RAP2C/SLAIN2/UEVLD/SPOPL/SPTY2D1/KLHL2/BTBD10/AAK1/ACSL4/SUSD6/SLC49A4/NIPA1/PDLIM5/FNDC3B/PPP1R3B/CLIP4/LIMA1/ADAM9/CPEB3/PBX3/STK17B/GLIS3/REPS2/NIBAN1/F3/EPHA4/ARAP2/LAMA3/FAT4/SYTL4/SLITRK3/CHRM2/BCL11B
470	C3	MIR203A_3P	MIR203A_3P	35	-0.51107474827951	-2.0055822550998	0.000333553519304452	0.00938364532984435	0.00690858527599623	1247	tags=89%	list=41%	signal=53%	SCP2/HSDL2/AKAP7/SELENOT/ARMT1/CCNC/SETD7/SMAD1/ELL2/PRKAG2/GABARAPL1/PDE4D/TCF4/PLD1/TMCC3/ACSL1/MICAL2/GLIS3/GATM/ANTXR2/RBM47/ADAMTS6/NPY2R/ADGRG2/COL21A1/ROBO2/ST8SIA3/SULT1E1/SLC7A11/OXGR1/COL17A1
471	C3	ASH1L_TARGET_GENES	ASH1L_TARGET_GENES	147	0.247407440427272	1.73073495634512	0.000341470101278178	0.00946713483688629	0.0069700533258612	1691	tags=80%	list=55%	signal=37%	H4C4/H4C8/TMPOP2/SPSB3/H2BC12/H2BC11/H3C12/MIA-RAB4B/RHPN1/RHPN1-AS1/H4C3/CAMTA1-DT/FBXO24/H2AW/H4C2/TSACC/GBAP1/ZNF300/KCNQ1OT1/TRAPPC6A/CENPK/SNRPE/KIAA0895L/C21orf58/CCNL2/HINT2/GTF2H4/ZNF519/STAG3L3/NUBP2/CCHCR1/OXLD1/FCF1P8/TCF19/SPNS1/DOHH/LINC00476/CEP131/ZNF775/XRCC3/WDR81/ZBTB22/WBP1/CHRNB1/CDK11A/TEPSIN/NCK2/EEF1E1/CCNF/CCDC130/MDC1/ZNF785/ARVCF/KMT5C/CYHR1/PMF1/LAMTOR4/AGPAT1/STK11IP/S…
472	C3	MIR32_5P	MIR32_5P	45	-0.472507228727748	-1.95569015886407	0.000355249057037363	0.00957171050862642	0.00704704578674562	1331	tags=87%	list=43%	signal=50%	G3BP2/STYX/DCAF6/APPL1/VPS4B/FAM160B1/HIPK3/MTF1/MFHAS1/IBTK/SELENOT/CCDC186/CCNC/MAN2A1/TWF1/EDEM1/FAM135A/UGP2/ACOX1/TOB1/CPEB3/FOSL2/GFPT2/ITPR1/PTPRK/RBM47/ITGA8/PALLD/SLC9A7/GATA6/PDE10A/GPC6/ZNF385D/ROBO2/PRSS12/DSC2/BCL11B/PCDH11X/SLC7A11
473	C3	MIR92B_3P	MIR92B_3P	45	-0.472507228727748	-1.95569015886407	0.000355249057037363	0.00957171050862642	0.00704704578674562	1331	tags=87%	list=43%	signal=50%	G3BP2/STYX/DCAF6/APPL1/VPS4B/FAM160B1/HIPK3/MTF1/MFHAS1/IBTK/SELENOT/CCDC186/CCNC/MAN2A1/TWF1/EDEM1/FAM135A/UGP2/ACOX1/TOB1/CPEB3/FOSL2/GFPT2/ITPR1/PTPRK/RBM47/ITGA8/PALLD/SLC9A7/GATA6/PDE10A/GPC6/ZNF385D/ROBO2/PRSS12/DSC2/BCL11B/PCDH11X/SLC7A11
474	C3	MIR124_3P	MIR124_3P	77	-0.410769090523259	-1.90652401585832	0.000366788262796299	0.00961186228396329	0.00707660700247222	1283	tags=77%	list=42%	signal=46%	SPOPL/KATNBL1/HIPK3/SPPL2A/OSBPL11/BTBD10/ANXA7/SUCLG2/CPD/SUSD6/LAMP2/WDR44/C9orf72/CD164/MTM1/MAN2A1/EDEM1/LMBRD1/CCDC28A/LPCAT3/PDLIM5/SLC31A1/CPT1A/PPP1R3B/ELL2/RNF217/PRKAG2/RFFL/CNKSR3/SLC9A9/GNAI1/RHOU/HTATIP2/HEBP2/JAM2/NR5A2/HIVEP2/KIAA1671/GFPT2/PARP8/ACSL1/NRP1/MICAL2/GPT2/IAPP/ANTXR2/RBM47/PALLD/GATA6/MYH11/SGCZ/GRIA3/FMOD/PTPRQ/GMNC/CXADR/BCL11B/EYA4/AP1M2
475	C3	MIR506_3P	MIR506_3P	77	-0.410769090523259	-1.90652401585832	0.000366788262796299	0.00961186228396329	0.00707660700247222	1283	tags=77%	list=42%	signal=46%	SPOPL/KATNBL1/HIPK3/SPPL2A/OSBPL11/BTBD10/ANXA7/SUCLG2/CPD/SUSD6/LAMP2/WDR44/C9orf72/CD164/MTM1/MAN2A1/EDEM1/LMBRD1/CCDC28A/LPCAT3/PDLIM5/SLC31A1/CPT1A/PPP1R3B/ELL2/RNF217/PRKAG2/RFFL/CNKSR3/SLC9A9/GNAI1/RHOU/HTATIP2/HEBP2/JAM2/NR5A2/HIVEP2/KIAA1671/GFPT2/PARP8/ACSL1/NRP1/MICAL2/GPT2/IAPP/ANTXR2/RBM47/PALLD/GATA6/MYH11/SGCZ/GRIA3/FMOD/PTPRQ/GMNC/CXADR/BCL11B/EYA4/AP1M2
476	C3	MIR561_3P	MIR561_3P	34	-0.502565183740811	-1.95202903658172	0.000405555961627989	0.010254432140469	0.00754969059561862	846	tags=82%	list=28%	signal=60%	KPNA4/MARCHF5/TMEM181/UFL1/ERCC6/GOLIM4/TWF1/STK38L/FAM135A/ELL2/PBX3/TLR2/GPT2/GATM/ADAMTS6/LRRTM3/GHR/ECT2L/EDIL3/ADGRB3/PRDM8/ARNTL2/PRSS12/BCO1/HSD11B1/EYA4/PRRG4/PCDH11X
477	C3	WTGAAAT_UNKNOWN	WTGAAAT_UNKNOWN	51	-0.453662928996576	-1.92945486970778	0.000428906526197518	0.010254432140469	0.00754969059561862	811	tags=47%	list=26%	signal=35%	TCF4/NRP1/TACR3/SH3BGRL2/MECOM/NIBAN1/MAN1A1/RUNX1T1/TMPRSS11A/PTGS2/ANKRD35/ENAM/CFH/C1QTNF7/FST/HSD11B1/BCL11B/CFTR/SCN7A/GPR88/AMTN/RIPK4/ADRA1A/DNER
478	C3	LET_7A_3P	LET_7A_3P	62	-0.425854178756958	-1.8886356728324	0.000437974941780738	0.010254432140469	0.00754969059561862	1322	tags=76%	list=43%	signal=44%	DCAF6/APPL1/SHOC2/SLAIN2/SPOPL/HIPK3/KLHL2/MTF1/KLF3/IPMK/AAK1/TBC1D2B/LATS1/CCDC186/SOWAHC/ARNTL/LAMP2/GOLIM4/STK38L/PDLIM5/FNDC3B/TOB1/CPEB3/UTRN/FOXP1/NR5A2/HIVEP2/GUCY1B1/NRP1/SLC6A4/MECOM/MAN1A1/F3/PDE10A/GP1BA/ARAP2/ANK3/EDIL3/C1QTNF7/GRIA3/BMP3/KIAA0408/CFTR/SCN7A/TRHDE/SCN2A/FUT9
479	C3	LET_7B_3P	LET_7B_3P	62	-0.425854178756958	-1.8886356728324	0.000437974941780738	0.010254432140469	0.00754969059561862	1322	tags=76%	list=43%	signal=44%	DCAF6/APPL1/SHOC2/SLAIN2/SPOPL/HIPK3/KLHL2/MTF1/KLF3/IPMK/AAK1/TBC1D2B/LATS1/CCDC186/SOWAHC/ARNTL/LAMP2/GOLIM4/STK38L/PDLIM5/FNDC3B/TOB1/CPEB3/UTRN/FOXP1/NR5A2/HIVEP2/GUCY1B1/NRP1/SLC6A4/MECOM/MAN1A1/F3/PDE10A/GP1BA/ARAP2/ANK3/EDIL3/C1QTNF7/GRIA3/BMP3/KIAA0408/CFTR/SCN7A/TRHDE/SCN2A/FUT9
480	C3	LET_7F_1_3P	LET_7F_1_3P	62	-0.425854178756958	-1.8886356728324	0.000437974941780738	0.010254432140469	0.00754969059561862	1322	tags=76%	list=43%	signal=44%	DCAF6/APPL1/SHOC2/SLAIN2/SPOPL/HIPK3/KLHL2/MTF1/KLF3/IPMK/AAK1/TBC1D2B/LATS1/CCDC186/SOWAHC/ARNTL/LAMP2/GOLIM4/STK38L/PDLIM5/FNDC3B/TOB1/CPEB3/UTRN/FOXP1/NR5A2/HIVEP2/GUCY1B1/NRP1/SLC6A4/MECOM/MAN1A1/F3/PDE10A/GP1BA/ARAP2/ANK3/EDIL3/C1QTNF7/GRIA3/BMP3/KIAA0408/CFTR/SCN7A/TRHDE/SCN2A/FUT9
481	C3	MIR98_3P	MIR98_3P	62	-0.425854178756958	-1.8886356728324	0.000437974941780738	0.010254432140469	0.00754969059561862	1322	tags=76%	list=43%	signal=44%	DCAF6/APPL1/SHOC2/SLAIN2/SPOPL/HIPK3/KLHL2/MTF1/KLF3/IPMK/AAK1/TBC1D2B/LATS1/CCDC186/SOWAHC/ARNTL/LAMP2/GOLIM4/STK38L/PDLIM5/FNDC3B/TOB1/CPEB3/UTRN/FOXP1/NR5A2/HIVEP2/GUCY1B1/NRP1/SLC6A4/MECOM/MAN1A1/F3/PDE10A/GP1BA/ARAP2/ANK3/EDIL3/C1QTNF7/GRIA3/BMP3/KIAA0408/CFTR/SCN7A/TRHDE/SCN2A/FUT9
482	C3	MIR25_3P	MIR25_3P	42	-0.481836811585814	-1.96584865214685	0.000442532297080307	0.010254432140469	0.00754969059561862	1331	tags=88%	list=43%	signal=51%	G3BP2/STYX/DCAF6/APPL1/VPS4B/FAM160B1/HIPK3/MTF1/MFHAS1/IBTK/SELENOT/CCDC186/CCNC/MAN2A1/TWF1/EDEM1/FAM135A/UGP2/ACOX1/TOB1/CPEB3/GFPT2/ITPR1/PTPRK/RBM47/ITGA8/PALLD/SLC9A7/GATA6/PDE10A/GPC6/ZNF385D/ROBO2/DSC2/BCL11B/PCDH11X/SLC7A11
483	C3	MIR363_3P	MIR363_3P	42	-0.481836811585814	-1.96584865214685	0.000442532297080307	0.010254432140469	0.00754969059561862	1331	tags=88%	list=43%	signal=51%	G3BP2/STYX/DCAF6/APPL1/VPS4B/FAM160B1/HIPK3/MTF1/MFHAS1/IBTK/SELENOT/CCDC186/CCNC/MAN2A1/TWF1/EDEM1/FAM135A/UGP2/ACOX1/TOB1/CPEB3/GFPT2/ITPR1/PTPRK/RBM47/ITGA8/PALLD/SLC9A7/GATA6/PDE10A/GPC6/ZNF385D/ROBO2/DSC2/BCL11B/PCDH11X/SLC7A11
484	C3	MIR367_3P	MIR367_3P	42	-0.481836811585814	-1.96584865214685	0.000442532297080307	0.010254432140469	0.00754969059561862	1331	tags=88%	list=43%	signal=51%	G3BP2/STYX/DCAF6/APPL1/VPS4B/FAM160B1/HIPK3/MTF1/MFHAS1/IBTK/SELENOT/CCDC186/CCNC/MAN2A1/TWF1/EDEM1/FAM135A/UGP2/ACOX1/TOB1/CPEB3/GFPT2/ITPR1/PTPRK/RBM47/ITGA8/PALLD/SLC9A7/GATA6/PDE10A/GPC6/ZNF385D/ROBO2/DSC2/BCL11B/PCDH11X/SLC7A11
485	C3	MIR466	MIR466	31	-0.524568840311306	-2.00920762841863	0.000444912633381561	0.010254432140469	0.00754969059561862	534	tags=39%	list=17%	signal=32%	ARAP2/CALCA/EDIL3/LRRIQ4/COL21A1/STEAP2/ERMN/LAMB4/EYA4/BMP10/VSTM2A/FUT9
486	C3	MIR20A_5P	MIR20A_5P	45	-0.466863029086706	-1.93232902273421	0.000466812640270955	0.0106311021528373	0.00782700893085887	1305	tags=89%	list=43%	signal=52%	PPP3R1/RAP2C/SLAIN2/UEVLD/SPOPL/SPTY2D1/KLHL2/C6orf120/BTBD10/MTF1/AAK1/ACSL4/SUSD6/SOWAHC/SLC49A4/NIPA1/PDLIM5/FNDC3B/PPP1R3B/RNF217/CLIP4/LIMA1/ADAM9/CPEB3/PBX3/STK17B/GLIS3/REPS2/NIBAN1/F3/MAP7/EPHA4/ARAP2/LAMA3/FAT4/SYTL4/SLITRK3/CHRM2/BCL11B/SCN2A
487	C3	MIR3692_3P	MIR3692_3P	27	-0.551736790592786	-2.02758236181664	0.000477626779582108	0.0107494121098891	0.00791411307840075	250	tags=30%	list=8%	signal=27%	ARNTL2/SCN7A/ERMN/TRHDE/EYA4/EHF/DNER/FUT9
488	C3	MIR4762_3P	MIR4762_3P	25	-0.561254439797585	-2.0172113977166	0.000505444086666543	0.0112431922999197	0.00827765223941047	365	tags=36%	list=12%	signal=32%	TRPC5/DIO1/SDR42E1/TRHDE/NEUROD1/MYOCD/EHF/SYT10/FUT9
489	C3	MIR4666A_3P	MIR4666A_3P	39	-0.4908694699886	-1.97254963011013	0.000547748216015081	0.0120441647958259	0.00886735768939115	666	tags=49%	list=22%	signal=39%	MECOM/F3/PALLD/PID1/GP1BA/ARAP2/ANK3/GPC6/CSTA/EDIL3/SLC12A8/KCNJ3/SLC5A7/KIAA0408/SCN7A/BMPR1B/SCN2A/FOXA1/FUT9
490	C3	MIR3609	MIR3609	24	-0.538526712029225	-1.90871657998354	0.000564230049646429	0.0122655918747002	0.00903038045965217	885	tags=88%	list=29%	signal=63%	RAP2C/SLAIN2/KLHL2/MTF1/AAK1/PDLIM5/CITED2/GNAI1/SHTN1/TMEM71/TMCC3/F3/EPHA4/NT5E/PDGFC/LAMA3/CHRM2/GIPC2/NEUROD1/ST8SIA3/ZBED9
491	C3	MIR130A_5P	MIR130A_5P	30	-0.524233021251652	-1.99152380652132	0.00059120864919764	0.0125947927528331	0.00927275027005841	1001	tags=70%	list=33%	signal=48%	RNF217/CACNG2/TOM1L1/CPEB3/UTRN/HIVEP2/PDE4D/GRAMD1B/C1RL/ABLIM1/PDE10A/LRRTM3/ZNF385D/DSCAM/SLC5A7/PPARGC1A/GPR88/NUPR2/LAMB4/C6orf132/FUT9
492	C3	PSMB5_TARGET_GENES	PSMB5_TARGET_GENES	29	0.451008406210806	2.05298779696122	0.000595923160092266	0.0125947927528331	0.00927275027005841	308	tags=38%	list=10%	signal=34%	H2AC13/H2AC17/H4C8/H3C10/H1-4/H2BC12/H3C12/LINC01126/H2AC20/H4C3/H2AC6
493	C3	MIR92A_3P	MIR92A_3P	46	-0.474331420695348	-1.98250881359167	0.000608430507965571	0.0125947927528331	0.00927275027005841	1331	tags=87%	list=43%	signal=50%	G3BP2/STYX/DCAF6/APPL1/VPS4B/FAM160B1/HIPK3/MTF1/MFHAS1/IBTK/SELENOT/CCDC186/CCNC/MAN2A1/TWF1/EDEM1/FAM135A/UGP2/ACOX1/AFF1/TOB1/CPEB3/FOSL2/GFPT2/ITPR1/PTPRK/RBM47/ITGA8/PALLD/SLC9A7/GATA6/PDE10A/GPC6/ZNF385D/ROBO2/PRSS12/DSC2/BCL11B/PCDH11X/SLC7A11
494	C3	MIR5582_3P	MIR5582_3P	49	-0.45186670009036	-1.91249395947134	0.000610025879563038	0.0125947927528331	0.00927275027005841	1332	tags=78%	list=43%	signal=45%	PPP3R1/STYX/HDAC2/SHOC2/PGM3/MTF1/GFPT1/TIPARP/AAK1/ERCC6/LATS1/CCDC186/UACA/CD164/CCNC/CTBS/MARCKS/ABHD6/RNF217/AFF1/NFKBIZ/GUCY1B1/RAPGEF5/GLIS3/PTPRK/RBM47/MPZL3/USP53/LUZP4/EYS/SGCZ/SCNN1G/CXADR/ROBO2/DSC2/CNTNAP2/SLC7A11/ADRA1A
495	C3	GATA_Q6	GATA_Q6	22	-0.566134374005914	-1.96039469506572	0.000612292590702287	0.0125947927528331	0.00927275027005841	836	tags=73%	list=27%	signal=53%	FOSL2/NR5A2/EDN1/GATM/GATA6/RUNX1T1/CNN1/SPINK4/CPA1/CLU/KIRREL2/PPARGC1A/MASP1/GP2/PLEKHG6/BMP10
496	C3	AREB6_03	AREB6_03	35	-0.498498506241346	-1.95623000681813	0.000632809837720984	0.0126444121990219	0.0093092819337449	650	tags=49%	list=21%	signal=39%	LSR/MTUS1/SLC9A7/IGF2-AS/ADGRG6/JAKMIP1/FST/SCNN1G/CCL20/DSCAM/LAMC2/MAB21L1/SLC7A11/RIPK4/FOXA1/IRF6/CCKAR
497	C3	MIR3646	MIR3646	84	-0.387098980212485	-1.81308543609903	0.000636817152513951	0.0126444121990219	0.0093092819337449	1333	tags=77%	list=43%	signal=45%	MCMBP/SCYL2/VTA1/APPL1/HDAC2/RAB21/KPNA4/SPOPL/SPTY2D1/HIPK3/VWA8/PEX7/ATG5/AAK1/LATS1/ERLIN1/PEX3/CCDC186/GOLIM4/PRKACB/MTM1/NIPA1/MXD1/CTBS/MARCKS/SETD7/PDLIM5/PRKAG2/CAT/RSPH3/KCTD12/CPEB3/UTRN/TCF4/NRP1/BVES/MICAL2/DPYD/IRAK3/ITPR1/BCO2/STMND1/EPHA4/PDE10A/HGF/DPP4/FMO2/GPC6/FGF14/CFH/EDIL3/SGCZ/ARNTL2/CXADR/BMP3/NPR3/KIAA0408/BCL11B/SCN7A/HPGD/ERMN/AMDHD1/BHMT/FOXA1/VSTM2A
498	C3	MIR105_5P	MIR105_5P	21	-0.591116638495217	-2.02503948940238	0.000647410079275051	0.0126444121990219	0.0093092819337449	186	tags=33%	list=6%	signal=32%	KIAA0408/BCL11B/SCN7A/ST8SIA3/AMDHD1/SLC7A11/FUT9
499	C3	MIR7853_5P	MIR7853_5P	21	-0.591116638495217	-2.02503948940238	0.000647410079275051	0.0126444121990219	0.0093092819337449	186	tags=33%	list=6%	signal=32%	KIAA0408/BCL11B/SCN7A/ST8SIA3/AMDHD1/SLC7A11/FUT9
500	C3	MIR95_5P	MIR95_5P	60	-0.41355371539995	-1.82078692369337	0.000647753473865209	0.0126444121990219	0.0093092819337449	1286	tags=73%	list=42%	signal=43%	STX12/SPTY2D1/C6orf120/HECA/CPD/SELENOT/HBS1L/WDR44/C9orf72/SLC12A6/CD164/SLC35D1/CBLB/TUT7/IGF2R/FAM135A/FNDC3B/RNF217/GK/CLIP4/CPEB3/PLEKHG1/NCEH1/AADACL4/PARP8/PDE4D/IRAK3/PSTPIP2/PCDH18/KCNJ2/PTPRK/FRK/ADAMTS6/MPZL3/HGF/PTGS2/FGF14/FAT4/NMUR2/KCNA4/FST/NPR3/NEUROD1/LAMC2
501	C3	MIR4465	MIR4465	43	-0.479696828743647	-1.95872619142568	0.000683842338095029	0.0129663955700295	0.00954633794959665	1332	tags=86%	list=43%	signal=49%	PPP3R1/G3BP2/STYX/RAP2C/CCDC6/RAB21/PEX13/OSBPL11/AKAP7/ACBD5/ERLIN1/MTM1/MAN2A1/TWF1/CCDC28A/SMAD1/ADAM9/TOB1/RHOU/PLEKHG1/PHLDB2/NCEH1/PCDH18/KCNJ2/LTBP1/ADAMTS6/MAP7/HGF/PTGS2/SULF1/HEPHL1/CXADR/HTR1B/MAB21L1/SLC7A11/ADRA1A/SYT10
502	C3	MIR3133	MIR3133	50	-0.448071447020857	-1.90434376801965	0.000687396775745453	0.0129663955700295	0.00954633794959665	831	tags=52%	list=27%	signal=39%	CPEB3/GNAI1/NCEH1/STK17B/HIVEP2/NRP1/MICAL2/ABLIM1/PTPRK/ANTXR2/MAP7/PDE10A/RUNX1T1/ARAP2/FMO2/SYNPO2/PERP/EYS/GRIA3/MACC1/PPARGC1A/STEAP2/SCN7A/CNTNAP2/FOXA1/POF1B
503	C3	MIR372_5P	MIR372_5P	16	-0.614996012627308	-1.9635019902895	0.000688014036278611	0.0129663955700295	0.00954633794959665	753	tags=81%	list=25%	signal=62%	PPP2R1B/EPB41L2/DPYD/SH3BGRL2/MPZL3/GATA6/LRRC3B/SLC38A1/STEAP2/GPR88/HRH4/FAM83B/OXGR1
504	C3	MIR3681_3P	MIR3681_3P	44	-0.463529524487591	-1.9081038165562	0.000691360349264511	0.0129663955700295	0.00954633794959665	721	tags=43%	list=24%	signal=34%	LTBP1/SH3BGRL2/F3/GATA6/PDE10A/RASGEF1B/FAM155A/PDE3A/C1QTNF7/COL21A1/GRIA3/PTPRQ/PTPRT/CXADR/KCTD4/EYA4/SLC7A11/EHF/GREM1
505	C3	MIR627_3P	MIR627_3P	41	-0.483189180165063	-1.96089806521844	0.000706397503992932	0.013119790535325	0.00965927297233054	992	tags=63%	list=32%	signal=43%	CAT/MSRA/CNKSR3/MYO6/SLC39A14/UTRN/PLEKHG1/NFKBIZ/IRAK3/TNFSF10/MECOM/RBM47/MAP7/RUNX1T1/HS3ST3B1/ANK3/C2CD4A/GRIA3/PTPRQ/VNN3/ROBO2/HTR1B/TMC5/NEUROD1/PCDH11X/EHF
506	C3	TGTTTGY_HNF3_Q6	TGTTTGY_HNF3_Q6	66	-0.416779063681927	-1.87055257070836	0.000719291460567445	0.0132308131160146	0.00974101188501257	941	tags=55%	list=31%	signal=39%	NFE2L3/TOB1/CPEB3/MYLK/FOXP1/KCNK16/CCN1/PDE4D/TCF4/VGLL1/REPS2/KCNJ2/LTBP1/RBM47/GATA6/PALMD/CALCA/FGF14/EDN2/CYP2A7/DSCAM/HCAR2/HTR1B/NR0B2/SPIB/BCL11B/MASP1/NEUROD1/CNTNAP2/MAB21L1/ESRP2/GP2/PCDH11X/EHF/GRB7/GLP2R
507	C3	MIR374A_5P	MIR374A_5P	41	-0.482915848739501	-1.9597888204639	0.000730547267715683	0.0133098754584772	0.00979922049326902	816	tags=54%	list=27%	signal=40%	PARP8/PDE4D/GRAMD1B/TNFAIP3/LTBP1/NIBAN1/PDE10A/HGF/LRRTM3/EYS/FAT4/FAM47E-STBD1/SELE/CXADR/MACC1/BCL11B/STEAP2/PNLIPRP3/RGS7BP/ASGR2/PCDH11X/VSTM2A
508	C3	MIR6854_5P	MIR6854_5P	11	-0.698804403502284	-2.01040310789465	0.000767366665788815	0.0138487965250378	0.010195994030044	556	tags=64%	list=18%	signal=52%	RUNX1T1/SYNPO2/FMOD/CXADR/SLC5A7/PPARGC1A/IRF6
509	C3	TGGAAA_NFAT_Q4_01	TGGAAA_NFAT_Q4_01	170	-0.325180928580184	-1.69168830360692	0.000835574886796229	0.0149388295181419	0.0109985164636828	996	tags=46%	list=32%	signal=33%	PRKAG2/CACNG2/ACO1/PPP2R1B/NEK10/SMPDL3A/ADAM9/FAM241A/CPEB3/IGFBP7/TEX26/AIG1/KCNJ8/FOXP1/HEBP2/NR5A2/ARHGAP18/CCN1/PDE4D/HSD3B7/TCF4/GUCY1B1/UCN3/TENT5A/C1RL/TEC/ITPR1/KCNJ2/LTBP1/DTNA/SH3BGRL2/TNFSF10/MECOM/MAN1A1/ITGA8/MAP7/SLC9A7/GATA6/HGF/LRRTM3/RUNX1T1/HS3ST3B1/CNN1/PID1/KYNU/GPAT3/LAMB3/JAKMIP1/ANKRD35/HTR7/FGF14/SPTLC3/MAB21L3/KIRREL2/COL4A6/SULF1/GRIA3/SYTL4/FMOD/FST/SLITRK3/SCN3A/NPR3/…
510	C3	MIR302E	MIR302E	37	-0.485398735642826	-1.92999849753084	0.000849017742876919	0.0150386198344773	0.0110719857696815	1322	tags=86%	list=43%	signal=50%	DCAF6/SLAIN2/HIPK3/MARCHF5/KLHL2/MTF1/TIPARP/AAK1/LARP1B/SOWAHC/C9orf72/MANEA/TWF1/NCOA7/CLIP4/ADAM9/MYLK/PARP8/PDE4D/GLIS3/SLC16A10/MAN1A1/MTUS1/GPC6/LAMA3/FAT4/SYTL4/PRDM8/SLC22A3/MASP1/CUX2/GUCA1C
511	C3	SNRNP70_TARGET_GENES	SNRNP70_TARGET_GENES	120	0.255777426627362	1.70878825564462	0.000858534491892933	0.0150676741558824	0.0110933766311226	1598	tags=78%	list=52%	signal=39%	ZNF280A/H2AC13/H4C4/MIR6797/H2BC12/H2BC11/CCDC78/H4C9/SAP25/EFHB/HAGHL/H2AC20/H2AC6/SNHG4/RPS3AP37/PILRB/PABPC1L/DDX39B-AS1/USP49/BRICD5/MTSS2/MIR4655/HMGA1/OSER1-DT/RPL38P2/AURKB/ADARB1/PIDD1/BOLA1/H1-12P/SSBP4/SLC35B2/CCNL2/SSR4P1/NUDT3/BOP1/FBXW9/GPS2/SCRIB/DXO/SELENOH/SIVA1/WDR4/CPSF1/DDX39B/ZNF276/CCDC130/ZNF76/SLC39A10/CROCCP2/WDR24/CUL7/PUSL1/RPL30/FKBPL/STK19/CDK10/EEF1D/FASTK/PTOV1/CBX3/…
512	C3	TACTTGA_MIR26A_MIR26B	TACTTGA_MIR26A_MIR26B	36	-0.48970356663528	-1.92149131180342	0.000942883617179132	0.0163976032696698	0.0120725194237864	1332	tags=89%	list=43%	signal=51%	PPP3R1/G3BP2/STYX/RAP2C/CCDC6/TAB3/PNRC1/OSBPL11/ACBD5/ERLIN1/MAN2A1/TWF1/CCDC28A/SMAD1/NFE2L3/TOB1/PHLDB2/SHTN1/NCEH1/PCDH18/KCNJ2/LTBP1/CCND2/ADAMTS6/HGF/PALMD/PTGS2/HPGD/MAB21L1/SLC7A11/POF1B/SYT10
513	C3	MIR3915	MIR3915	19	-0.595924053809002	-2.00578698037131	0.000981159960262577	0.0169095405764172	0.0124494265228196	381	tags=42%	list=12%	signal=37%	RUNX1T1/TAC3/GRIA3/EYA4/SLC7A11/ZBED9/IRF6/FUT9
514	C3	MIR513B_5P	MIR513B_5P	22	-0.556306653871083	-1.92636353338128	0.00100344090749065	0.017139129071693	0.0126184580284069	765	tags=64%	list=25%	signal=48%	TENT5A/SH3BGRL2/PTPRK/MAN1A1/PDE10A/PTGS2/ADGRG6/SLC38A1/CXADR/BCL11B/CNTNAP2/EHF/DNER/FUT9
515	C3	GATA1_05	GATA1_05	16	-0.604726988594388	-1.93071600678234	0.0010214859652085	0.0172929438180872	0.0127317021094454	666	tags=75%	list=22%	signal=59%	PNLIPRP1/NR5A2/MECOM/GATA6/LRRTM3/RUNX1T1/ADGRG6/SULF1/RNF186/BMP10/PON3/FOXA1
516	C3	RTAAACA_FREAC2_01	RTAAACA_FREAC2_01	91	-0.369628284954598	-1.75690530174355	0.00107270020000414	0.0179108454045111	0.013186624013666	1110	tags=57%	list=36%	signal=38%	SLC12A6/SYNPO/CMIP/SLC35D1/MXD1/MARCKS/SMAD1/CITED2/CACNG2/KCTD12/MRVI1/TOB1/CPEB3/MYLK/HEBP2/FOSL2/CCN1/TCF4/EDN1/ACSL1/ACSF2/PCDH18/KCNJ2/DTNA/MECOM/TPRG1/DAPP1/CGA/PDGFC/RASGEF1B/FGF14/MAB21L3/ADGRB3/KCNA4/SULF1/HNF1A/FST/HCAR2/BMP3/NR0B2/HSD11B1/PPARGC1A/BCL11B/NEUROD1/COLEC10/BMP10/NR1H4/NEBL/GRB7/GREM1/VSTM2A/SYT10
517	C3	TTTGCAC_MIR19A_MIR19B	TTTGCAC_MIR19A_MIR19B	36	-0.4859873144276	-1.90690953863279	0.00107671051830569	0.0179108454045111	0.013186624013666	1361	tags=89%	list=44%	signal=50%	ARIH2/TBK1/G3BP2/VPS4B/RAP2C/RAB21/KPNA4/PNRC1/ANXA7/ACBD5/ACSL4/WDR44/NIPA1/IGF2R/ELL2/AFF1/CLIP4/FAM114A1/FOXP1/SHTN1/ITPR1/KCNJ2/DTNA/CCND2/F3/JAKMIP1/KCNA4/SULF1/ROBO2/NEUROD1/ST8SIA3/ESRP2
518	C3	MIR548AH_3P_MIR548AM_3P	MIR548AH_3P_MIR548AM_3P	58	-0.41758589594636	-1.81943160276023	0.00118293982272826	0.0195083093179238	0.0143627357786789	1001	tags=50%	list=33%	signal=34%	RNF217/AFF1/KCTD12/FAM241A/CPEB3/UTRN/IRAK2/PDE4D/KCNJ2/DTNA/PTPRK/RBM47/USP53/PDE10A/ARAP2/GPC6/SLC38A1/ADGRB3/SYTL4/KIAA0408/TRHDE/CNTNAP2/AGR3/ADH7/PCDH11X/FAM83B/SLC7A11/OXGR1/BNIP5
519	C3	BACH1_01	BACH1_01	26	-0.525583616824647	-1.91210662561016	0.00128111940372126	0.0209468497377673	0.0154218422148363	566	tags=46%	list=18%	signal=38%	LRRTM3/HS3ST3B1/LAMB3/LAMA3/TNIP3/DSC2/LAMC2/BDKRB1/RIPK4/FOXA1/ADRA1A/SH3RF2
520	C3	MIR302A_3P_MIR302B_3P_MIR302C_3P_MIR302D_3P	MIR302A_3P_MIR302B_3P_MIR302C_3P_MIR302D_3P	30	-0.50101791492687	-1.90333127563812	0.00134421960710117	0.0217923060032588	0.0160442982542495	1322	tags=87%	list=43%	signal=50%	DCAF6/SLAIN2/HIPK3/MARCHF5/MTF1/TIPARP/AAK1/LARP1B/SOWAHC/TWF1/CLIP4/ADAM9/MYLK/PARP8/PDE4D/GLIS3/SLC16A10/MAN1A1/MTUS1/GPC6/LAMA3/FAT4/SYTL4/PRDM8/CUX2/GUCA1C
521	C3	MIR944	MIR944	44	-0.452428578713312	-1.86240714378719	0.0013895487689639	0.0223378722271255	0.0164459642005634	725	tags=77%	list=24%	signal=60%	KATNBL1/PGM3/PNRC1/ITFG1/UHRF1BP1L/PDSS2/ACSL4/LATS1/SLC49A4/MANEA/PRKACB/CBLB/PDLIM5/FAM135A/FNDC3B/RAPGEF2/BCO2/TERB2/SLC41A2/ANTXR2/MAP7/PDE10A/HS3ST3B1/GPC6/GBP3/MACC1/PPARGC1A/BCL11B/STEAP2/HPGD/NEUROD1/HRH4/POF1B/FUT9
522	C3	MIR548AJ_5P_MIR548G_5P_MIR548X_5P	MIR548AJ_5P_MIR548G_5P_MIR548X_5P	40	-0.470600726384523	-1.90103263060782	0.00142297801544747	0.0225230525675384	0.0165823007870616	1289	tags=80%	list=42%	signal=47%	RAB21/SPTY2D1/CALHM4/HIPK3/PGM3/MTF1/MFHAS1/IPMK/SELENOT/WDR44/FNDC3B/PPP1R3B/CLIP4/CPEB3/PHLDB2/TCF4/TMCC3/GLIS3/ABLIM1/MAN1A1/F3/MAP7/NKX3-1/RUNX1T1/JAKMIP1/SLC38A1/SLC12A8/KCNJ3/SCN3A/BMP3/ST8SIA3/SULT1E1
523	C3	MIR508_3P	MIR508_3P	10	-0.708589355549119	-1.98256463393449	0.00142911814756926	0.0225230525675384	0.0165823007870616	335	tags=50%	list=11%	signal=45%	KCNA4/ODAM/TRHDE/AMDHD1/SCN2A
524	C3	MIR494_3P	MIR494_3P	37	-0.474297077536079	-1.88585708987401	0.00144751989836906	0.0225230525675384	0.0165823007870616	1321	tags=89%	list=43%	signal=51%	APPL1/USO1/SHOC2/ZXDB/FOXO3/UFL1/AKAP7/AAK1/CAMK2D/LARP1B/PRKACB/SMAD1/NPHS2/GK/SPATA16/MYO6/FAM114A1/SHTN1/HIVEP2/RAPGEF5/REPS2/DPYD/MTUS1/GPC6/FGF14/HEPHL1/PTPRQ/MACC1/ROBO2/NPR3/CFTR/SLC7A11/POF1B
525	C3	MIR32_3P	MIR32_3P	35	-0.478616704292112	-1.87820895544937	0.00144816281537231	0.0225230525675384	0.0165823007870616	1289	tags=80%	list=42%	signal=47%	RAB21/KPNA4/SLK/KLHL2/TIPARP/ACBD5/MTM1/TWF1/LIMK2/MIA2/RNF217/GK/NEK10/STK17B/TNFAIP3/DTNA/ADAMTS6/PDE10A/LRRTM3/ANK3/PDE3A/SLC38A1/CXADR/PPARGC1A/BCL11B/STEAP2/EYA4/FUT9
526	C3	MIR4698	MIR4698	76	-0.378334302628391	-1.75886851239235	0.00146968151298883	0.0226733930189325	0.0166929869641685	1331	tags=75%	list=43%	signal=44%	G3BP2/APPL1/FAM160B1/RAP2C/TM9SF3/KPNA4/CALHM4/TAB3/GOPC/TAB2/ZCCHC2/HSDL2/GFPT1/SEC23IP/SERINC1/KLF3/UHRF1BP1L/AAK1/CAMK2D/CDC40/CCDC186/LAMP2/GOLIM4/CCNC/MAN2A1/MXD1/TUT7/NCOA7/PDLIM5/MIA2/CLN8/CNKSR3/FZD5/UTRN/PLEKHG1/PARP8/TCF4/TENT5A/REPS2/TERB2/ANTXR2/MECOM/FRK/PATJ/MAP7/GHR/SPX/HTR4/ANK3/SPTLC3/FAT4/NPR3/KIAA0408/PPARGC1A/MAB21L1/VSTM2A/FUT9
527	C3	MIR586	MIR586	23	-0.545706816917366	-1.91011312999644	0.00149477804348498	0.0228760831774941	0.0168422149236455	731	tags=52%	list=24%	signal=40%	ITPR1/PCDH18/PDE10A/MBOAT4/SPTLC3/CLU/SCN3A/GLOD5/NEUROD1/MYOCD/RGS7BP/PPP4R4
528	C3	MIR4789_3P	MIR4789_3P	33	-0.492985309624181	-1.89230674308092	0.00155696187486826	0.023500780424068	0.0173021400431414	885	tags=55%	list=29%	signal=39%	GNAI1/TMPRSS12/NR5A2/TENT5A/PCDH18/EPHA4/USP53/RUNX1T1/ARAP2/LRRIQ4/COL21A1/SYTL4/PPARGC1A/GCOM1/SLC6A19/SLC7A11/VSTM2A/FUT9
529	C3	STAT6_01	STAT6_01	22	-0.543512424899619	-1.88206002567226	0.00156016681330718	0.023500780424068	0.0173021400431414	440	tags=41%	list=14%	signal=35%	SLC38A1/GRIA3/FST/CXADR/NPR3/MAB21L1/PRRG4/FOXA1/BRINP3
530	C3	MIR342_3P	MIR342_3P	14	-0.624534831096547	-1.93803679285779	0.00168856553488595	0.0252361395956002	0.0185797753756366	480	tags=50%	list=16%	signal=42%	ADGRG2/BCL2L10/KCNA4/RAET1E/CUX2/SLC6A19/EHF
531	C3	GATA1_03	GATA1_03	21	-0.560803230221896	-1.92119221999017	0.00172162561850257	0.0253801928952334	0.0186858327200717	947	tags=71%	list=31%	signal=50%	PNLIPRP1/TOB1/FOXP1/LTBP1/MECOM/ADAMTS6/GATA6/IGF2-AS/CNN1/KIRREL2/PRDM8/BMP10/EHF/GREM1/FOXA1
532	C3	MIR4303	MIR4303	23	-0.543780976448971	-1.90337219685997	0.00172473867035041	0.0253801928952334	0.0186858327200717	444	tags=43%	list=14%	signal=37%	FGF14/FAT4/COL4A6/PTPRT/F5/ROBO2/GCOM1/CCDC68/CYP4F11/ADRA1A
533	C3	MIR518A_5P_MIR527	MIR518A_5P_MIR527	23	-0.541913564661296	-1.89683577901769	0.00180139235028473	0.0263058287488144	0.0193673199251183	1311	tags=91%	list=43%	signal=53%	HDAC2/KPNA4/HIPK3/FOXO3/ACSL4/LATS1/SLC35D1/CTBS/NFKBIZ/JAM2/PARP8/PDE4D/TCF4/PALLD/ADGRG2/ANK3/SYNPO2/EDIL3/KCNA4/DSCAM/GCOM1
534	C3	MIR651_3P	MIR651_3P	68	-0.390478405829531	-1.76600604328033	0.00183600783385259	0.0265754461873156	0.019565822212908	1308	tags=76%	list=43%	signal=45%	SRP54/TBK1/PPP3R1/ZXDB/RAP2C/KAT6B/SLK/TAB3/HIPK3/GOPC/TAB2/FAM214A/ATG5/AAK1/DCUN1D3/ACBD5/CD164/LACC1/AMER1/FAM135A/MIA2/CPT1A/RSPH3/AFF1/NEK10/NEXN/DSE/LRP11/MYLK/FOXP1/EDN1/GLIPR1/NRP1/NANOG/MAN1A1/ADAMTS6/UGT2A1/RUNX1T1/GPC6/EDIL3/PERP/GBP3/CNGA3/GRIA3/ARNTL2/KIAA0408/BCL11B/NUPR2/CNTNAP2/SLC7A11/CYP2C18/NALCN
535	C3	MIR551B_5P	MIR551B_5P	47	-0.440225063071896	-1.85012953499759	0.00184763948923836	0.0265754461873156	0.019565822212908	1305	tags=79%	list=43%	signal=46%	RAP2C/SLAIN2/SPTY2D1/HIPK3/GOPC/FOXO3/GFPT1/CPD/AAK1/PEX3/ARL4A/CCNC/TSPYL1/NCOA7/MIA2/SLC31A1/FNDC3B/ELL2/CNKSR3/CPEB3/MYLK/TLR1/DPYD/TERB2/MAN1A1/SGPP2/EDIL3/C12orf56/KCNJ3/GIPC2/MAB21L1/ADH7/PCDH11X/SLC7A11/NALCN/FOXA1/FUT9
536	C3	MIR9985	MIR9985	61	-0.405786999869794	-1.79155842731862	0.0018813411077944	0.0268582502926171	0.0197740330104392	1106	tags=59%	list=36%	signal=38%	CCNC/TSPYL1/REPS1/NCOA7/MAP3K4/ABHD6/RGPD8/RAPGEF2/CACNG2/TOM1L1/NR5A2/PAIP2B/GFPT2/GRAMD1B/GPT2/TERB2/DTNA/SLC16A10/ITGA8/SLC9A7/GATA6/PDE10A/TMPRSS7/EGFR/CSRP2/KCNA4/COL21A1/GRIA3/KCNJ3/SLC5A7/BMP3/EYA4/COLEC10/SLC7A11/NIPAL4/EHF
537	C3	MIR5692B_MIR5692C	MIR5692B_MIR5692C	30	-0.492847920613137	-1.8722940507489	0.00191843400172	0.0270777460138745	0.0199356338440939	1199	tags=80%	list=39%	signal=49%	KLF3/IPMK/HBS1L/ASCC3/STK38L/PDLIM5/SYNE1/AFF1/FZD5/CPEB3/UTRN/PARP8/GRAMD1B/TERB2/CCND2/PID1/GPC6/SELE/CXADR/MACC1/CYP4F11/BRINP3/POF1B/VSTM2A
538	C3	MIR12136	MIR12136	78	-0.381231990997905	-1.77506932723519	0.00192502533083478	0.0270777460138745	0.0199356338440939	1321	tags=71%	list=43%	signal=41%	APPL1/FAM160B1/RAP2C/SLAIN2/TM9SF3/KPNA4/KATNBL1/SPTY2D1/TAB3/HIPK3/SPPL2A/ATP13A3/MTF1/TMEM181/IPMK/AAK1/PEX3/SNX9/PRKACB/MTM1/SLC35D1/TWF1/TUT7/PDLIM5/FAM135A/SMAD1/GK/KCTD12/MYO6/CPEB3/SLC39A14/IGFBP7/MYLK/FOXP1/STK17B/PARP8/GUCY1B1/RSPH4A/PTPRK/NT5E/FAM155A/FGF14/FAT4/ADGRB3/HMGCLL1/CLEC12B/BMP3/ROBO2/BCL11B/SCN7A/NEUROD1/CNTNAP2/PRRG4/SCN2A/SLC7A11
539	C3	MIR548F_5P	MIR548F_5P	39	-0.466499080577176	-1.87461768372067	0.00201267065380664	0.0281039340199423	0.020691151246971	1289	tags=79%	list=42%	signal=47%	RAB21/SPTY2D1/CALHM4/HIPK3/PGM3/MTF1/MFHAS1/IPMK/SELENOT/WDR44/FNDC3B/PPP1R3B/CLIP4/CPEB3/PHLDB2/TCF4/TMCC3/GLIS3/ABLIM1/MAN1A1/F3/NKX3-1/RUNX1T1/JAKMIP1/SLC38A1/SLC12A8/KCNJ3/SCN3A/BMP3/ST8SIA3/SULT1E1
540	C3	MIR106B_5P	MIR106B_5P	46	-0.450223326052108	-1.88174696644466	0.00209793193705101	0.0288906303291087	0.0212703460425055	1305	tags=85%	list=43%	signal=49%	RAP2C/SLAIN2/UEVLD/SPOPL/SPTY2D1/KLHL2/C6orf120/BTBD10/MTF1/AAK1/ACSL4/SUSD6/SOWAHC/SLC49A4/NIPA1/PDLIM5/FNDC3B/PPP1R3B/RNF217/CLIP4/LIMA1/ADAM9/CPEB3/PBX3/STK17B/GLIS3/REPS2/NIBAN1/F3/MAP7/EPHA4/ARAP2/LAMA3/FAT4/SYTL4/SLITRK3/CHRM2/BCL11B/SCN2A
541	C3	MIR3529_3P	MIR3529_3P	45	-0.437841269434312	-1.81220901970711	0.0020992146449274	0.0288906303291087	0.0212703460425055	549	tags=60%	list=18%	signal=50%	LAMP2/SLC12A6/PRKACB/CMIP/MAN2A1/MAP3K4/KCTD12/EPB41L2/CPEB3/FOXP1/REPS2/CCND2/GHR/GPAT3/NRG4/CFI/ADGRB3/GRIA3/CCL20/CXADR/ROBO2/HTR1B/CHRM2/CUX2/PPP4R4/PCDH11X/FUT9
542	C3	PAX3_TARGET_GENES	PAX3_TARGET_GENES	137	-0.327248827013348	-1.66276097669839	0.00211991130991697	0.0289670738276512	0.0213266265614204	1050	tags=49%	list=34%	signal=34%	PDLIM5/PEX5L-AS1/SYNE1/CITED2/DPYD-AS2/FNDC3B/ELL2/RNF217/GK/PRKAG2/RAB5CP2/AFF1/FRRS1/LIMA1/NFE2L3/NEXN/PSKH2/FAM114A1/FOXP1/TMEM270/PARP8/PDE4D/TCF4/LINC02518/RAPGEF5/FAM245A/LTBP1/DTNA/LINC01206/ANTXR2/RBM47/MTUS1/PATJ/NEXN-AS1/EPHA4/PALLD/LINC01435/KCNMA1-AS1/UGT1A2P/COX6B1P4/SLC8A1-AS1/ECT2L/SLC3A1/PKIB/ITIH4/LINC01415/DPP4/PAQR9-AS1/LAMA3/NRG4/EYS/SLC12A8/GULOP/RNU4-1/LINC02387/ROBO2/AFP/GI…
543	C3	MIR27A_3P_MIR27B_3P	MIR27A_3P_MIR27B_3P	61	-0.403567593673527	-1.78175970070628	0.00220059536758221	0.0297126948898178	0.0218755802473801	1106	tags=59%	list=36%	signal=38%	CCNC/TSPYL1/REPS1/CBLB/NCOA7/MAP3K4/ABHD6/RGPD8/RAPGEF2/CACNG2/TOM1L1/NR5A2/PAIP2B/GFPT2/GRAMD1B/GPT2/TERB2/DTNA/ITGA8/SLC9A7/GATA6/PDE10A/TMPRSS7/EGFR/CSRP2/KCNA4/COL21A1/GRIA3/KCNJ3/SLC5A7/BMP3/EYA4/COLEC10/SLC7A11/NIPAL4/EHF
544	C3	MIR1299	MIR1299	28	-0.507795287509917	-1.88613961914082	0.00220554243301314	0.0297126948898178	0.0218755802473801	1118	tags=71%	list=36%	signal=46%	CD164/CBLB/MAN2A1/TWF1/MXD1/EDEM1/CTBS/CPT1A/ACO1/PTGS1/SH3BGRL2/SLC16A10/GATA6/LRRTM3/SULF1/GRIA3/NEUROD1/GCOM1/CNTNAP2/EYA4
545	C3	HNF6_Q6	HNF6_Q6	24	-0.509671268400016	-1.80644335481646	0.00227926521662282	0.0304911493664297	0.0224487071022549	352	tags=33%	list=11%	signal=30%	ADGRB3/NPR3/BCL11B/FAM83F/SPINK1/GUCA1C/CLDN14/SST
546	C3	MIR4773	MIR4773	10	-0.688428064213695	-1.92615528645694	0.00230637538233592	0.0306395562945043	0.0225579697482855	234	tags=40%	list=8%	signal=37%	ROBO2/TRHDE/SLC15A1/POF1B
547	C3	MIR144_3P	MIR144_3P	43	-0.453991411815073	-1.85376432721786	0.0023783562191128	0.0313778996356054	0.0231015653079704	1305	tags=84%	list=43%	signal=49%	USP38/PPP3R1/RAP2C/SLAIN2/SPOPL/TAB3/HIPK3/PNRC1/ZCCHC2/SUCLG2/SELENOT/ACBD5/ACSL4/CCDC186/NT5DC1/MAP3K4/EPB41L2/IL15/PLEKHG1/PBX3/ARHGAP18/PDE4D/ITPR1/PCDH18/ANTXR2/NKX3-1/FAT4/FST/ARNTL2/KCTD4/MYOCD/BMPR1B/SCN2A/EXPH5/SLC7A11/ADRA1A
548	C3	MIR6867_5P	MIR6867_5P	74	-0.388021642641306	-1.7892376787332	0.00240075465295745	0.0314564633637507	0.0231594068180034	770	tags=41%	list=25%	signal=31%	BVES/RSPH4A/SH3BGRL2/ANTXR2/ZFHX2/PDE10A/RUNX1T1/SPX/TMPRSS11A/EGFR/TNFSF14/SYNPO2/CSRP2/SPTLC3/CCKBR/SGCZ/CLEC12B/GRIA3/PRDM8/SLITRK3/BMP3/HS3ST4/CUX2/CYP4F11/SCN2A/PCDH11X/SLC7A11/ADRA1A/VSTM2A/FUT9
549	C3	HNF1_01	HNF1_01	28	-0.504620002678629	-1.87434543619021	0.00244044966840089	0.0317590490860606	0.0233821815705005	834	tags=64%	list=27%	signal=47%	NR5A2/NRP1/DPYD/RBM47/ADAMTS6/GATA6/SLC3A1/HTR7/CFI/SSTR3/COL4A6/HNF1A/GUCA2B/SLC5A7/AFP/RNF186/UGT1A6/NR1H4
550	C3	MIR5680	MIR5680	35	-0.468698987385803	-1.83928940971686	0.00248074525803094	0.0320653086392782	0.023607661132613	1331	tags=83%	list=43%	signal=47%	G3BP2/DCAF6/FAM160B1/KATNBL1/TAB2/ZCCHC2/AKAP7/DNMBP/ACSL4/SUSD6/CDC40/SERAC1/PRKACB/CBLB/AFF1/STK17B/DPYD/IAPP/ANTXR2/RBM47/NT5E/PALMD/MYO16/DPP4/SYNPO2/ENAM/EDIL3/KCNJ3/NPR3
551	C3	PR_01	PR_01	16	-0.580074240018475	-1.85200700720994	0.00249997885347165	0.0320970439375253	0.0236310258279411	566	tags=50%	list=18%	signal=41%	LRRTM3/TNIP3/ADGRB3/SLC12A8/GIPC2/KCTD4/SCNN1A/BRINP3
552	C3	MIR26A_5P	MIR26A_5P	53	-0.411246829809679	-1.76661598365905	0.00253807233307508	0.0321545190276332	0.0236733411059913	1332	tags=83%	list=43%	signal=48%	PPP3R1/G3BP2/STYX/RAP2C/CCDC6/RAB21/PEX13/OSBPL11/EAF1/CPD/AKAP7/ACBD5/ERLIN1/MTM1/MAN2A1/TWF1/NIPA1/CCDC28A/SMAD1/NFE2L3/ADAM9/TOB1/RHOU/PLEKHG1/PHLDB2/NCEH1/PCDH18/KCNJ2/LTBP1/CCND2/ADAMTS6/MAP7/USP53/HGF/PTGS2/SULF1/HEPHL1/GMNC/CXADR/HTR1B/MAB21L1/SLC7A11/ADRA1A/SYT10
553	C3	MIR26B_5P	MIR26B_5P	53	-0.411246829809679	-1.76661598365905	0.00253807233307508	0.0321545190276332	0.0236733411059913	1332	tags=83%	list=43%	signal=48%	PPP3R1/G3BP2/STYX/RAP2C/CCDC6/RAB21/PEX13/OSBPL11/EAF1/CPD/AKAP7/ACBD5/ERLIN1/MTM1/MAN2A1/TWF1/NIPA1/CCDC28A/SMAD1/NFE2L3/ADAM9/TOB1/RHOU/PLEKHG1/PHLDB2/NCEH1/PCDH18/KCNJ2/LTBP1/CCND2/ADAMTS6/MAP7/USP53/HGF/PTGS2/SULF1/HEPHL1/GMNC/CXADR/HTR1B/MAB21L1/SLC7A11/ADRA1A/SYT10
554	C3	GATAAGR_GATA_C	GATAAGR_GATA_C	31	-0.485405002604243	-1.85920199439644	0.00258022687121812	0.0324270091724885	0.0238739583859959	947	tags=58%	list=31%	signal=41%	PNLIPRP1/TOB1/NR5A2/EDN1/ITPR1/GATM/MECOM/RUNX1T1/SPINK4/HNF1A/PPARGC1A/MASP1/TM4SF5/PLEKHG6/BMP10/NEBL/GRB7/PRSS1
555	C3	MIR548AH_5P	MIR548AH_5P	23	-0.531797088135929	-1.86142552933535	0.0025934826991065	0.0324270091724885	0.0238739583859959	885	tags=87%	list=29%	signal=62%	RAP2C/SLAIN2/KLHL2/MTF1/AAK1/PDLIM5/CITED2/GNAI1/SHTN1/TMCC3/F3/EPHA4/NT5E/PDGFC/LAMA3/CHRM2/GIPC2/NEUROD1/ST8SIA3/ZBED9
556	C3	MIR559	MIR559	59	-0.402330589955768	-1.76062760197806	0.00266157822708297	0.0330623321325306	0.0243417065470746	1296	tags=71%	list=42%	signal=42%	PGAM1/UEVLD/KPNA4/SPOPL/KATNBL1/GOPC/C6orf120/MTF1/HECA/GFPT1/NFKB1/ACBD5/LATS1/ACAT2/FAM135A/RGPD8/FNDC3B/ELL2/RNF217/PRKAG2/CLIP4/FZD5/PLEKHG1/PDE4D/GUCY1B1/GLIPR1/TENT5A/GATM/ME1/LRRTM3/GPC6/EDIL3/NRG4/TRPC5/ADGRB3/KCNJ3/SCN3A/BCL11B/STEAP2/RGS7BP/PCDH11X/FUT9
557	C3	MIR607	MIR607	80	-0.372177493163213	-1.73273637959789	0.00268053605225678	0.0330629135767809	0.0243421346277452	1305	tags=75%	list=43%	signal=44%	RAP2C/TM9SF3/STX12/SPOPL/PEX13/SPTY2D1/SLK/FBXO30/KLHL2/ZCCHC2/GFPT1/SUCLG2/SERINC1/TIPARP/FAM120B/SELENOT/DCUN1D3/C9orf72/PRKACB/CBLB/MAN2A1/NIPA1/MXD1/CTBS/PDLIM5/FNDC3B/PPP1R3B/PLSCR1/KCTD12/LRP11/NFKBIZ/STK17B/HIVEP2/PARP8/TENT5A/REPS2/IRAK3/SH3BGRL2/RBM47/NIBAN1/MAN1A1/USP53/AGAP11/SYNPO2/EDIL3/NRG4/TRPC5/GMNC/CXADR/BMP3/GIPC2/KIAA0408/STEAP2/CFTR/ERMN/GPR88/MAB21L1/PRRG4/SLC7A11/FUT9
558	C3	MIR5700	MIR5700	23	-0.530017466375857	-1.85519639899473	0.00269619159329734	0.0330629135767809	0.0243421346277452	1290	tags=96%	list=42%	signal=56%	UEVLD/RAB21/HIPK3/KLF3/SELENOT/PDSS2/ARNTL/CITED2/RAPGEF2/FZD5/HIVEP2/PDE4D/PTPRK/ADAMTS6/PATJ/HYDIN/SCN3A/ROBO2/SLC7A11/PIK3C2G/POF1B/FUT9
559	C3	MIR5582_5P	MIR5582_5P	37	-0.463857929787485	-1.84434989590984	0.00272011512655567	0.0331438231662484	0.0244017032472778	1314	tags=81%	list=43%	signal=47%	VPS4B/SPOPL/SPPL2A/EAF1/CPD/MAP2K1/GOLGA8M/SUSD6/WDR44/MTM1/SLC35D1/MAN2A1/TWF1/SLC31A1/FNDC3B/FZD5/HTATIP2/HIVEP2/SLC8A1/GRAMD1B/GPT2/DGAT2/CCND2/ANTXR2/RTL4/CCR3/SCN3A/CXADR/EYA4/SCN2A
560	C3	GR_Q6_01	GR_Q6_01	33	-0.476203020533961	-1.82788851764948	0.00276724167245981	0.0335046412621241	0.0246673508177963	611	tags=42%	list=20%	signal=34%	ME1/LRRTM3/RUNX1T1/ADGRG6/RND1/ANK3/GIPC2/GOLGA2P11/MASP1/PRRG4/SLC7A11/SCNN1A/EHF/FOXA1
561	C3	MIR374B_5P	MIR374B_5P	34	-0.460414123405698	-1.78830879419565	0.00279760982948024	0.0336592931056333	0.0247812112005598	816	tags=53%	list=27%	signal=39%	PARP8/PDE4D/GRAMD1B/TNFAIP3/LTBP1/NIBAN1/PDE10A/HGF/LRRTM3/EYS/FAM47E-STBD1/CXADR/MACC1/STEAP2/PNLIPRP3/RGS7BP/PCDH11X/VSTM2A
562	C3	WGTTNNNNNAAA_UNKNOWN	WGTTNNNNNAAA_UNKNOWN	53	-0.409281439493812	-1.75817314667051	0.00286405465036036	0.0341027909971676	0.0251077306816025	756	tags=43%	list=25%	signal=33%	C1RL/PCDH18/ABLIM1/MECOM/ADAMTS6/MPZL3/RUNX1T1/C1QTNF7/CFI/ADGRB3/NAT8/SLC12A8/FST/NXF3/HCAR2/PRSS12/HS3ST4/SSTR1/AVPR1B/PCDH11X/EHF/FOXA1/GUCA1C
563	C3	MIR8485	MIR8485	85	-0.365596643098328	-1.71038677608079	0.00287012511790067	0.0341027909971676	0.0251077306816025	889	tags=42%	list=29%	signal=31%	MYLK/GNAI1/FOXP1/PHLDB2/STK17B/SLC8A1/TPTEP2-CSNK1E/TENT5A/DPYD/SLC41A2/DTNA/ABLIM1/P2RY2/ADAMTS6/EPHA4/IQSEC3/MYO16/PKIB/PDE3A/FGF14/SYNPO2/TNIP3/KCNA4/SULF1/SYTL4/SLC5A7/MACC1/KIAA0408/PPARGC1A/MLXIPL/BCL11B/CNTNAP2/EYA4/SLC6A19/SLC7A11/VSTM2A
564	C3	MIR4719	MIR4719	43	-0.446195851630602	-1.82193303921424	0.00290657569028178	0.0343227117006731	0.0252696444028396	522	tags=42%	list=17%	signal=35%	CCN1/TNFAIP3/SLC16A10/NPY2R/PALMD/ADGRG6/CFH/EDIL3/DSCAM/CXADR/TMC5/PRSS12/SLC22A3/PPARGC1A/MAB21L1/PPP4R4/DNER/FUT9
565	C3	MIR30A_3P	MIR30A_3P	32	-0.477476571180694	-1.81933448634132	0.00297413243257495	0.0344819111728236	0.0253868529172905	1252	tags=78%	list=41%	signal=47%	OSBPL11/GFPT1/AAK1/SELENOT/CDC40/CCDC186/WDR44/SLC12A6/STK38L/NCOA7/MAP3K4/RNF217/TOB1/SOD2/TPTEP2-CSNK1E/DTNA/ANTXR2/NPY2R/RUNX1T1/CALCA/CCKBR/SGCZ/SLITRK3/RGS7BP/CLDN14
566	C3	MIR30D_3P	MIR30D_3P	32	-0.477476571180694	-1.81933448634132	0.00297413243257495	0.0344819111728236	0.0253868529172905	1252	tags=78%	list=41%	signal=47%	OSBPL11/GFPT1/AAK1/SELENOT/CDC40/CCDC186/WDR44/SLC12A6/STK38L/NCOA7/MAP3K4/RNF217/TOB1/SOD2/TPTEP2-CSNK1E/DTNA/ANTXR2/NPY2R/RUNX1T1/CALCA/CCKBR/SGCZ/SLITRK3/RGS7BP/CLDN14
567	C3	MIR30E_3P	MIR30E_3P	32	-0.477476571180694	-1.81933448634132	0.00297413243257495	0.0344819111728236	0.0253868529172905	1252	tags=78%	list=41%	signal=47%	OSBPL11/GFPT1/AAK1/SELENOT/CDC40/CCDC186/WDR44/SLC12A6/STK38L/NCOA7/MAP3K4/RNF217/TOB1/SOD2/TPTEP2-CSNK1E/DTNA/ANTXR2/NPY2R/RUNX1T1/CALCA/CCKBR/SGCZ/SLITRK3/RGS7BP/CLDN14
568	C3	MIR8063	MIR8063	40	-0.447364797917778	-1.80716907336873	0.0031131016357858	0.0358756833087846	0.0264129992941116	1288	tags=80%	list=42%	signal=47%	KPNA4/MED23/TAB2/ZCCHC2/UHRF1BP1L/AAK1/PEX3/ARL4A/GOLIM4/CCNC/MAN2A1/SLC31A1/ELL2/CNKSR3/DSE/PHLDB2/PARP8/TCF4/RAPGEF5/REPS2/SH3BGRL2/ANTXR2/SGPP2/ANK3/PITPNM3/SPTLC3/C2CD4A/SLC12A3/PRSS12/PPARGC1A/MAB21L1/FUT9
569	C3	MIR520A_3P	MIR520A_3P	28	-0.498032370826295	-1.84987653358591	0.00317384576538766	0.0361402794594441	0.0266078047248665	1322	tags=86%	list=43%	signal=49%	DCAF6/SLAIN2/HIPK3/MARCHF5/MTF1/TIPARP/AAK1/TWF1/CLIP4/ADAM9/MYLK/PARP8/PDE4D/GLIS3/SLC16A10/MAN1A1/MTUS1/GPC6/LAMA3/FAT4/SYTL4/PRDM8/CUX2/GUCA1C
570	C3	MIR520B_3P_MIR520C_3P_MIR520E_3P	MIR520B_3P_MIR520C_3P_MIR520E_3P	28	-0.498032370826295	-1.84987653358591	0.00317384576538766	0.0361402794594441	0.0266078047248665	1322	tags=86%	list=43%	signal=49%	DCAF6/SLAIN2/HIPK3/MARCHF5/MTF1/TIPARP/AAK1/TWF1/CLIP4/ADAM9/MYLK/PARP8/PDE4D/GLIS3/SLC16A10/MAN1A1/MTUS1/GPC6/LAMA3/FAT4/SYTL4/PRDM8/CUX2/GUCA1C
571	C3	MIR12120	MIR12120	24	-0.502171156259499	-1.77986047958563	0.00326495698440508	0.0369577675216977	0.0272096695430333	1381	tags=92%	list=45%	signal=51%	SRSF3/USP38/PPP3R1/PPID/RAP2C/RABL3/SPTY2D1/HIPK3/ITFG1/FAM214A/AAK1/PRKACB/AMER1/LIMK2/CLN8/MYLK/GNAI1/TCF4/ADAMTS6/EGFR/SLC7A11/GREM1
572	C3	GATA_C	GATA_C	32	-0.474571391654737	-1.80826484728549	0.0032844692345246	0.0369599390920327	0.0272112683330892	947	tags=62%	list=31%	signal=44%	PNLIPRP1/TOB1/FOSL2/NR5A2/EDN1/GATM/MECOM/GATA6/RUNX1T1/CNN1/ARAP2/FGF14/IL1RL1/HNF1A/MASP1/HS3ST4/GP2/PLEKHG6/PCDH11X/PRSS1
573	C3	MIR3149	MIR3149	12	-0.629693555230219	-1.88034823982835	0.00335920943194006	0.0373962015909384	0.0275324608516112	491	tags=50%	list=16%	signal=42%	ANKUB1/PRDM8/SCN7A/SLC7A11/ADRA1A/SH3RF2
574	C3	MIR6513_3P	MIR6513_3P	18	-0.557800136860532	-1.85177130654575	0.00336233490519677	0.0373962015909384	0.0275324608516112	789	tags=56%	list=26%	signal=42%	TMCC3/GPT2/ITPR1/SLC41A2/ADAMTS6/MAB21L1/RGS7BP/SCN2A/MUC5AC/FUT9
575	C3	MIR548AJ_3P_MIR548X_3P	MIR548AJ_3P_MIR548X_3P	69	-0.374477378641169	-1.70446001707756	0.0034245378972587	0.0376605870396881	0.0277271111558603	1001	tags=46%	list=33%	signal=32%	RNF217/AFF1/KCTD12/FAM241A/CPEB3/UTRN/IRAK2/GNAI1/PDE4D/TMCC3/KCNJ2/DTNA/PTPRK/RBM47/USP53/PDE10A/ARAP2/GPC6/SLC38A1/FAT4/ADGRB3/BMP3/KIAA0408/TRHDE/CNTNAP2/AGR3/ADH7/PCDH11X/FAM83B/SLC7A11/OXGR1/BNIP5
576	C3	MIR6828_5P	MIR6828_5P	17	-0.587568526438669	-1.90756145879052	0.0034549173037817	0.0376605870396881	0.0277271111558603	150	tags=94%	list=5%	signal=90%	HDAC3/MAPRE1/STYX/ZCCHC2/RTN4/AAK1/NIPA1/NCOA7/ELL2/FOXP1/ITPRIP/HRH4/GCOM1/SULT1E1/PCDH11X/FERMT1
577	C3	IGLV5_37_TARGET_GENES	IGLV5_37_TARGET_GENES	50	-0.413774946465592	-1.75858056991464	0.00346485275430481	0.0376605870396881	0.0277271111558603	826	tags=44%	list=27%	signal=33%	HIVEP2/NPIPB8/C1RL/CCND2/NIBAN1/ADAMTS6/EGFR/CPHL1P/ENAM/COL21A1/SLC12A8/MOV10L1/FLT3/CNGA1/MYO18B/PROKR1/CNTNAP2/COLEC10/HECW2-AS1/FAM83F/GREM1/FOXA1
578	C3	S8_01	S8_01	25	-0.499943194856064	-1.79685190773407	0.00346485275430481	0.0376605870396881	0.0277271111558603	923	tags=60%	list=30%	signal=42%	SLC39A14/FOXP1/NRP1/SH3BGRL2/MTUS1/CGA/RUNX1T1/PRDM8/FST/DSCAM/SCN3A/PRSS12/ST8SIA3/MAB21L1/EHF
579	C3	YCATTAA_UNKNOWN	YCATTAA_UNKNOWN	53	-0.404391820486579	-1.73716853711235	0.00356259068411611	0.0383159220554994	0.0282095929294072	820	tags=47%	list=27%	signal=35%	ARHGAP18/PDE4D/HSD3B7/NRP1/DPYD/SLC6A4/SLC41A2/MECOM/RUNX1T1/C1QTNF7/COL4A6/SULF1/GRIA3/HNF1A/SYTL4/NXF3/NPR3/SSTR1/BMP10/NR1H4/EXPH5/NEBL/EHF/TACSTD2/CLDN14
580	C3	MIR4677_5P	MIR4677_5P	19	-0.563150569635506	-1.89547656843806	0.0035808203779124	0.0383159220554994	0.0282095929294072	994	tags=79%	list=32%	signal=54%	CACNG2/MRVI1/FAM114A1/TPTEP2-CSNK1E/ACSL1/RBM47/PALLD/GATA6/PDE10A/EDIL3/SULF1/PPARGC1A/BCL11B/CNTNAP2/VSTM2A
581	C3	MIR6074	MIR6074	27	-0.504274266392315	-1.85316191613134	0.00358523264398034	0.0383159220554994	0.0282095929294072	1259	tags=85%	list=41%	signal=51%	FBXO30/KLHL2/ITFG1/CHUK/SUCLG2/ATG5/SELENOT/CDC40/GOLIM4/SNTN/FAM241A/RHOU/STK17B/TENT5A/PCDH18/NPY2R/GPAT3/CXADR/SAMD5/HPGD/ADH7/BRINP3/FUT9
582	C3	HMGA1_TARGET_GENES	HMGA1_TARGET_GENES	108	-0.332834153099171	-1.63085622174276	0.00364615508789923	0.0386425511669569	0.0284500693104732	1153	tags=59%	list=38%	signal=38%	ASCC3/KRT19P1/NT5DC1/RNU6-57P/ARHGAP10/RPS27AP8/RPL35AP4/NIPA1/IGF2R/PDLIM5/MIA2/SYNE1/ELL2/CCPG1/DDTP1/SPATA16/NUCB2/ADAM9/RFTN1/AIG1/IL15/IL4R/NFKBIZ/JAM2/NCEH1/ACACB/PDE4D/DPYD-AS1/GRAMD1B/NAV2-AS3/ASIC5/KRT18P8/RPL12P9/PTPRK/PGR-AS1/PATJ/EMBP1/SLC8A1-AS1/TMPRSS11A/ANKUB1/LINC01888/LINC02766/LINC01592/ANK3/C1RL-AS1/SYNPO2/CFH/TRIM53CP/COL21A1/CLNK/PTPRT/RASAL1/TRAV29DV5/PRSS12/AKR1C5P/KCTD4/ST…
583	C3	MIR7154_5P	MIR7154_5P	24	-0.501117500513304	-1.77612597552588	0.00366990522596014	0.0386425511669569	0.0284500693104732	1195	tags=79%	list=39%	signal=49%	UHRF1BP1L/IPMK/ASCC3/MTM1/IFNGR1/AIG1/MYLK/CFC1/PAIP2B/EDN1/C4orf17/ASIC5/ECT2L/ANK3/EDIL3/GRIA3/MACC1/PRRG4/AGR3
584	C3	MIR5008_3P	MIR5008_3P	13	-0.609274385143831	-1.87298952409161	0.00368445095959861	0.0386425511669569	0.0284500693104732	711	tags=62%	list=23%	signal=47%	DTNA/PALLD/CARD17/EGFR/FGF14/SLC38A1/FHOD3/PCDH11X
585	C3	HOXA4_Q2	HOXA4_Q2	26	-0.4916061148795	-1.7884943125333	0.00369659532856933	0.0386425511669569	0.0284500693104732	418	tags=38%	list=14%	signal=34%	EDN2/PART1/HNF1A/MYO18B/PPARGC1A/BMPR1B/RIPK4/COL17A1/GREM1/CLDN14
586	C3	MIR1251_3P	MIR1251_3P	11	-0.660594455334065	-1.9004762125218	0.00372549945303519	0.0387330459437843	0.0285166948979467	695	tags=73%	list=23%	signal=56%	CCND2/MAP7/RUNX1T1/PALMD/ADGRG2/DPP4/GPC6/EYA4
587	C3	MIR302C_5P	MIR302C_5P	48	-0.423560396036408	-1.78143970022827	0.00380813767286822	0.0393782019902536	0.0289916825393894	1441	tags=83%	list=47%	signal=45%	PWWP2A/NIFK/ERCC8/PPP5C/PFDN1/PRPF38B/USP38/RAB21/PEX13/TAB3/SPPL2A/TAB2/FBXL4/IBTK/CCDC186/TSPYL1/LMBRD1/FAM135A/CPT1A/GNAI1/RHOU/PBX3/HEBP2/PAIP2B/STK17B/EDN1/LTBP1/MECOM/NPY2R/TMPRSS7/ADGRG2/LAMA3/PERP/LAMA2/NPR3/STEAP2/PRRG4/ADH7/SLC7A11/EHF
588	C3	MIR6875_3P	MIR6875_3P	41	-0.43761464017114	-1.77594560567293	0.00392667833417883	0.0403856755552909	0.0297334216815579	1295	tags=73%	list=42%	signal=43%	CCDC6/KATNBL1/SPTY2D1/TAB2/MTF1/CHUK/IPMK/AAK1/TBC1D2B/MANEA/MAN2A1/RNF217/CCPG1/NUCB2/TOB1/NR5A2/TENT5A/TEC/PID1/EGFR/ANK3/KCNA4/FST/ROBO2/NEUROD1/MYOCD/PCDH11X/EHF/AP1M2/FUT9
589	C3	GATA6_01	GATA6_01	30	-0.478360420302682	-1.81725707178033	0.00396073353961762	0.0405180923063557	0.0298309117703821	947	tags=70%	list=31%	signal=49%	PNLIPRP1/SLC39A14/FOXP1/FOSL2/NR5A2/TMEM71/ITPR1/GATM/TNFSF10/GATA6/RUNX1T1/ARAP2/SPINK4/CPA1/SSTR3/FST/BCO1/RNF186/PPARGC1A/MASP1/FOXA1
590	C3	MIR448	MIR448	29	-0.494932688218899	-1.86577870773167	0.00400545962570698	0.0407576822551992	0.030007306714423	1313	tags=90%	list=43%	signal=52%	FAM160B1/SLAIN2/SPOPL/FOXO3/FBXO30/FAM214A/MFHAS1/ATG5/RTN4/ARNTL/SMAP1/UTRN/SLC9A9/GFPT2/PDE4D/DTNA/EPHA4/PDE10A/DPP4/ANK3/SYNPO2/SPTLC3/KCNA4/SCN3A/BMPR1B/VSTM2A
591	C3	CEBP_Q3	CEBP_Q3	18	-0.555155167144515	-1.842990600513	0.00415345568247645	0.0420400038125791	0.0309513990707519	937	tags=78%	list=31%	signal=54%	MIA2/TOB1/NFKBIZ/TMEM71/CCN1/TNFSF10/PALLD/LRRTM3/ASAH2/STK33/CCR3/NR0B2/SPIB/BCL11B
592	C3	MIR6733_5P	MIR6733_5P	24	-0.497390557690698	-1.76291645889605	0.00422671018682303	0.0423721712758962	0.0311959529904251	265	tags=38%	list=9%	signal=35%	GPC6/DSCAM/GMNC/F5/RAET1E/GLYATL3/NEUROD1/NALCN/EPS8L3
593	C3	MIR3689A_5P_MIR3689B_5P_MIR3689E_MIR3689F	MIR3689A_5P_MIR3689B_5P_MIR3689E_MIR3689F	15	-0.56870570974559	-1.78658079698847	0.00426665662534663	0.0423721712758962	0.0311959529904251	490	tags=60%	list=16%	signal=51%	PDE4D/REPS2/MYH11/FGF14/HYDIN/GMNC/TRHDE/PCDH11X/COL17A1
594	C3	MIR128_3P	MIR128_3P	49	-0.409881139128536	-1.7347930319446	0.00429481338338687	0.0423721712758962	0.0311959529904251	721	tags=39%	list=24%	signal=30%	LTBP1/SH3BGRL2/F3/GATA6/PDE10A/NKX3-1/RASGEF1B/FAM155A/PDE3A/CSRP2/C1QTNF7/COL21A1/GRIA3/PTPRQ/PTPRT/CXADR/EYA4/SLC7A11/GREM1
595	C3	MIR216A_3P	MIR216A_3P	49	-0.409881139128536	-1.7347930319446	0.00429481338338687	0.0423721712758962	0.0311959529904251	721	tags=39%	list=24%	signal=30%	LTBP1/SH3BGRL2/F3/GATA6/PDE10A/NKX3-1/RASGEF1B/FAM155A/PDE3A/CSRP2/C1QTNF7/COL21A1/GRIA3/PTPRQ/PTPRT/CXADR/EYA4/SLC7A11/GREM1
596	C3	MIR548N	MIR548N	58	-0.390804322652121	-1.70274365593016	0.00429702102850176	0.0423721712758962	0.0311959529904251	1321	tags=76%	list=43%	signal=44%	APPL1/SLAIN2/RABL3/PGAM1/TM9SF3/KAT6B/PEX13/TAB3/ERLEC1/TMEM181/AKAP7/EXOC6B/NFKB1/IPMK/CAMK2D/DCUN1D3/LATS1/C9orf72/PRKACB/SLC35D1/TWF1/TUT7/MARCKS/PDLIM5/FAM135A/SMAD1/ELL2/HIVEP2/PDE4D/GUCY1B1/GLIPR1/GATM/IAPP/TNFSF10/FMO2/SGCZ/SULF1/HNF1A/CXADR/BMP3/ROBO2/RGS7BP/EXPH5/PCDH11X
597	C3	MIR454_3P	MIR454_3P	31	-0.475031074555695	-1.8194676949679	0.00439862886464335	0.0430735922591708	0.0317123649504887	1331	tags=84%	list=43%	signal=48%	G3BP2/APPL1/RAP2C/CCDC6/KATNBL1/SPTY2D1/HECA/AAK1/DCUN1D3/ACBD5/ACSL4/CBLB/CPEB3/IL15/HIVEP2/EDN1/ACSL1/ITPR1/ARAP2/FAM155A/ADGRB3/KCNA4/SULF1/BMP3/ROBO2/FUT9
598	C3	MIR3922_5P	MIR3922_5P	10	-0.665128869227764	-1.86096638739078	0.00446489838612243	0.0430735922591708	0.0317123649504887	365	tags=50%	list=12%	signal=44%	TRPC5/PTPRT/TRHDE/CYP4F11/CHRNA1
599	C3	MIR5003_5P	MIR5003_5P	16	-0.556976840277819	-1.77826378053836	0.00451938186899098	0.0430735922591708	0.0317123649504887	606	tags=50%	list=20%	signal=40%	PALLD/PKIB/FGF14/CCL15/ROBO2/NEUROD1/ADRA1A/FUT9
600	C3	AML1_01	AML1_01	14	-0.584474913150348	-1.81372411879558	0.00453410598235315	0.0430735922591708	0.0317123649504887	182	tags=43%	list=6%	signal=40%	ANK3/KCTD4/ANXA8/PRRG4/SCNN1A/TACSTD2
601	C3	AML1_Q6	AML1_Q6	14	-0.584474913150348	-1.81372411879558	0.00453410598235315	0.0430735922591708	0.0317123649504887	182	tags=43%	list=6%	signal=40%	ANK3/KCTD4/ANXA8/PRRG4/SCNN1A/TACSTD2
602	C3	MIR570_3P	MIR570_3P	68	-0.372038333649447	-1.68260763142867	0.00453999157458018	0.0430735922591708	0.0317123649504887	1288	tags=74%	list=42%	signal=44%	APPL1/FAM160B1/KPNA4/SPTY2D1/GOPC/MARCHF5/FBXO30/ATP13A3/FBXL4/RTN4/AAK1/LARP1B/C9orf72/UACA/CD164/MTM1/SLC35D1/MAN2A1/TWF1/NIPA1/MXD1/FNDC3B/FAM241A/CPEB3/UTRN/GNAI1/SLC8A1/TMCC3/NRP1/TENT5A/REPS2/MECOM/RBM47/HGF/SPX/DPP4/PDE3A/KCNA4/GRIA3/CLNK/FLT3/BMP3/ROBO2/SCN7A/MYOCD/SULT1E1/EYA4/RGS7BP/PCDH11X/SLC7A11
603	C3	MIR603	MIR603	15	-0.566808315237837	-1.78062015946756	0.00454551922254426	0.0430735922591708	0.0317123649504887	556	tags=47%	list=18%	signal=38%	RUNX1T1/RGPD3/PDE3A/ABCC2/SYTL4/MACC1/SLC6A19
604	C3	MIR766_5P	MIR766_5P	12	-0.62049540239232	-1.85288133889732	0.00454828313452823	0.0430735922591708	0.0317123649504887	642	tags=75%	list=21%	signal=60%	SETD7/MYO6/MAN1A1/ABCC3/HGF/MYO16/BMP3/PDX1/EXPH5
605	C3	MIR4275	MIR4275	12	-0.619651950728139	-1.8503626806723	0.00460773697492988	0.0434216789804968	0.0319686392141881	695	tags=58%	list=23%	signal=45%	CCND2/PTPRK/PDE10A/KCNJ3/ROBO2/MASP1/FUT9
606	C3	MIR450A_1_3P	MIR450A_1_3P	22	-0.516091509654714	-1.78710762700481	0.00466534447876522	0.043749039156264	0.0322096538317227	763	tags=50%	list=25%	signal=38%	GRAMD1B/IRAK3/ABLIM1/PKIB/ANK3/GPC6/SYNPO2/SLC12A8/CNTNAP2/ADRA1A/EPS8L3
607	C3	GATA1_04	GATA1_04	26	-0.483815786174872	-1.76015260123378	0.00476731821736001	0.0442970919740268	0.0326131505000401	556	tags=46%	list=18%	signal=38%	MECOM/RUNX1T1/CNN1/HTR7/KIRREL2/HS3ST4/EYA4/PLEKHG6/PON3/COL17A1/PRSS1/CLDN14
608	C3	CAGGTA_AREB6_01	CAGGTA_AREB6_01	66	-0.379509883667149	-1.70328418666583	0.00477009981528987	0.0442970919740268	0.0326131505000401	870	tags=45%	list=28%	signal=33%	FOXP1/MAP3K5/HIVEP2/PDE4D/REPS2/KCNJ2/LHX5/H2BC10/RBM47/LSR/SLC9A7/PDGFC/HGF/IL1R2/LRRTM3/ARAP2/LAMB3/SLC38A1/LAMA3/HNF1A/CCR3/NPR3/PVALB/BCL11B/NEUROD1/SULT1E1/ESRP2/PLEKHG6/FOXA1/BRINP3
609	C3	MIR519C_3P	MIR519C_3P	38	-0.445035878556686	-1.7785952319535	0.00481830509453983	0.0443271584151819	0.0326352865213159	1305	tags=82%	list=43%	signal=47%	RAP2C/SLAIN2/STX12/SPOPL/SPTY2D1/BTBD10/HECA/TIPARP/AAK1/ACSL4/SLC35D1/PPP1R3B/LIMA1/CPEB3/MYLK/STK17B/HIVEP2/REPS2/ITPR1/MAP7/EPHA4/ARAP2/JAKMIP1/FAM155A/NMUR2/PRDM8/CHRM2/BCO1/MYOCD/MAB21L1/CR2
610	C3	FOXD3_01	FOXD3_01	31	-0.472252994897567	-1.80882707277968	0.00484094469446525	0.0443271584151819	0.0326352865213159	816	tags=74%	list=27%	signal=55%	MARCKS/SMAD1/CITED2/TOB1/UTRN/PARP8/CCN1/NRP1/DTNA/LRRTM3/RUNX1T1/ADGRB3/KCNA4/CYP2A7/FST/NXF3/SLITRK3/CXADR/BCL11B/UGT1A6/MYOCD/GRB7/TACSTD2
611	C3	MIR15B_3P	MIR15B_3P	10	-0.66156637356142	-1.85099886831739	0.00486303702775435	0.0443271584151819	0.0326352865213159	621	tags=70%	list=20%	signal=56%	NPY2R/ME1/GPC6/EYS/CCL20/NALCN/VSTM2A
612	C3	MIR511_5P	MIR511_5P	23	-0.513904982517468	-1.79879859339535	0.00490444916736332	0.0443271584151819	0.0326352865213159	652	tags=65%	list=21%	signal=52%	RAPGEF2/TOB1/AIG1/PHLDB2/NIBAN1/MAP7/FAM155A/C1QTNF7/SPATA46/SCN3A/STEAP2/ERMN/MYOCD/PIK3C2G/FOXA1
613	C3	MIR5003_3P	MIR5003_3P	30	-0.470881528419146	-1.78884529566425	0.00490500190827026	0.0443271584151819	0.0326352865213159	365	tags=37%	list=12%	signal=33%	TRPC5/HYDIN/CXADR/ROBO2/BCL11B/SCN7A/NEUROD1/MAB21L1/RGS7BP/SLC7A11/BHMT
614	C3	ISRE_01	ISRE_01	16	-0.556262966998191	-1.77598459241911	0.00491236674543574	0.0443271584151819	0.0326352865213159	640	tags=56%	list=21%	signal=45%	PARP8/DAPP1/GATA6/KYNU/MACC1/NPR3/PPARGC1A/EYA4/SCN2A
615	C3	MIR629_3P	MIR629_3P	20	-0.531732669101689	-1.81743709253832	0.005124964847769	0.0449076916434012	0.0330626964640112	781	tags=60%	list=25%	signal=45%	IRAK2/EDN1/TENT5A/LTBP1/PDGFC/HS3ST3B1/GPC6/PERP/FAM47E-STBD1/MACC1/MYOCD/CCDC68
616	C3	TGACATY_UNKNOWN	TGACATY_UNKNOWN	49	-0.40288949513685	-1.70520139153782	0.00514153695921836	0.0449076916434012	0.0330626964640112	814	tags=47%	list=27%	signal=35%	PDE4D/ITPRIP/MICAL2/LTBP1/TPRG1/MAP7/RUNX1T1/CNN1/ARAP2/EGFR/KIRREL2/COL4A6/SULF1/SELE/HSD11B1/DSC2/CFTR/SCN7A/MYOCD/ESRP2/FAM83F/NEBL/GUCA1C
617	C3	WGGAATGY_TEF1_Q6	WGGAATGY_TEF1_Q6	40	-0.436194351323165	-1.76204508123645	0.00523958362894403	0.0449076916434012	0.0330626964640112	701	tags=50%	list=23%	signal=39%	CCN1/EDN1/SH3BGRL2/RBM47/PLSCR2/NEXN-AS1/TMPRSS11A/LAMB3/COL4A6/SEC14L3/LAMC2/ESRP2/COLEC10/PRRG4/BMP10/SCNN1A/GLP2R/GREM1/FERMT1/CHRNA1
618	C3	MIR1910_3P	MIR1910_3P	14	-0.576391181111778	-1.7886389364578	0.00524000682970109	0.0449076916434012	0.0330626964640112	878	tags=64%	list=29%	signal=46%	ZC2HC1C/ACSL1/CCND2/ZFHX2/ME1/NT5E/USP53/BCL11B/FAM83B
619	C3	MIR6511A_5P	MIR6511A_5P	14	-0.576391181111778	-1.7886389364578	0.00524000682970109	0.0449076916434012	0.0330626964640112	878	tags=64%	list=29%	signal=46%	ZC2HC1C/ACSL1/CCND2/ZFHX2/ME1/NT5E/USP53/BCL11B/FAM83B
620	C3	MIR372_3P	MIR372_3P	27	-0.494583446787701	-1.81754903833004	0.00524512789954659	0.0449076916434012	0.0330626964640112	1322	tags=85%	list=43%	signal=49%	DCAF6/SLAIN2/HIPK3/MARCHF5/MTF1/TIPARP/AAK1/TWF1/CLIP4/ADAM9/MYLK/PARP8/PDE4D/GLIS3/MAN1A1/MTUS1/GPC6/LAMA3/FAT4/SYTL4/PRDM8/CUX2/GUCA1C
621	C3	MIR373_3P	MIR373_3P	27	-0.494583446787701	-1.81754903833004	0.00524512789954659	0.0449076916434012	0.0330626964640112	1322	tags=85%	list=43%	signal=49%	DCAF6/SLAIN2/HIPK3/MARCHF5/MTF1/TIPARP/AAK1/TWF1/CLIP4/ADAM9/MYLK/PARP8/PDE4D/GLIS3/MAN1A1/MTUS1/GPC6/LAMA3/FAT4/SYTL4/PRDM8/CUX2/GUCA1C
622	C3	MIR520D_3P	MIR520D_3P	27	-0.494583446787701	-1.81754903833004	0.00524512789954659	0.0449076916434012	0.0330626964640112	1322	tags=85%	list=43%	signal=49%	DCAF6/SLAIN2/HIPK3/MARCHF5/MTF1/TIPARP/AAK1/TWF1/CLIP4/ADAM9/MYLK/PARP8/PDE4D/GLIS3/MAN1A1/MTUS1/GPC6/LAMA3/FAT4/SYTL4/PRDM8/CUX2/GUCA1C
623	C3	MIR1_3P	MIR1_3P	32	-0.459225267268465	-1.74979133253567	0.00524994536809453	0.0449076916434012	0.0330626964640112	1150	tags=66%	list=38%	signal=41%	SOWAHC/LAMP2/PRKACB/TWF1/MXD1/CITED2/FNDC3B/UTRN/MYLK/FOXP1/SLC8A1/EDN1/NRP1/KCNJ2/MECOM/HS3ST3B1/FAM155A/SULF1/GIPC2/MYOCD/MAB21L1
624	C3	MIR206	MIR206	32	-0.459225267268465	-1.74979133253567	0.00524994536809453	0.0449076916434012	0.0330626964640112	1150	tags=66%	list=38%	signal=41%	SOWAHC/LAMP2/PRKACB/TWF1/MXD1/CITED2/FNDC3B/UTRN/MYLK/FOXP1/SLC8A1/EDN1/NRP1/KCNJ2/MECOM/HS3ST3B1/FAM155A/SULF1/GIPC2/MYOCD/MAB21L1
625	C3	MIR515_5P	MIR515_5P	30	-0.468724025666797	-1.78064909679894	0.00527221792407705	0.0449076916434012	0.0330626964640112	815	tags=47%	list=27%	signal=35%	CCN1/ITPRIP/GLIS3/GPT2/LTBP1/ITGA8/ME1/HS3ST3B1/SGCZ/KCNA4/CLNK/BMPR1B/LDHC/FUT9
626	C3	MIR519E_5P	MIR519E_5P	30	-0.468724025666797	-1.78064909679894	0.00527221792407705	0.0449076916434012	0.0330626964640112	815	tags=47%	list=27%	signal=35%	CCN1/ITPRIP/GLIS3/GPT2/LTBP1/ITGA8/ME1/HS3ST3B1/SGCZ/KCNA4/CLNK/BMPR1B/LDHC/FUT9
627	C3	MIR3121_3P	MIR3121_3P	46	-0.424209261720956	-1.77301895568323	0.00530246142710532	0.0449076916434012	0.0330626964640112	666	tags=35%	list=22%	signal=28%	MECOM/F3/EPHA4/PDGFC/PDE3A/SGCZ/UGT1A10/CCL20/SCN3A/DSC2/NEUROD1/UGT1A6/SULT1E1/EXPH5/NALCN/EHF
628	C3	MIR6853_3P	MIR6853_3P	16	-0.55266171490458	-1.76448685014412	0.00530535196623558	0.0449076916434012	0.0330626964640112	234	tags=88%	list=8%	signal=81%	KPNA4/SPOPL/TCP11L2/ATG5/CTBS/CCPG1/TMPRSS12/NRP1/IRAK3/ROBO2/HPGD/SSTR1/OXGR1/RDH12
629	C3	MIR5007_3P	MIR5007_3P	10	-0.658427078831831	-1.84221542462374	0.00537493010497753	0.0452962171401851	0.0333487432434961	381	tags=50%	list=12%	signal=44%	TAC3/ADGRB3/CXADR/STEAP2/AP1M2
630	C3	MIR520F_3P	MIR520F_3P	18	-0.547851711682483	-1.8187447669796	0.00545315884941844	0.0457539161356907	0.0336857181002857	1322	tags=94%	list=43%	signal=54%	DCAF6/CCDC6/TAB3/MARCHF5/MTF1/ITFG1/TIPARP/SLC49A4/ADAM9/GLIS3/DAPP1/LAMA3/SYTL4/PRDM8/ADCY10/CUX2/EXPH5
631	C3	LET_7C_3P	LET_7C_3P	45	-0.415951421076154	-1.72160773699585	0.00550964015134045	0.0460259458930755	0.0338859964260792	1345	tags=71%	list=44%	signal=41%	SCAF8/PPP3R1/FAM160B1/SHOC2/SLAIN2/KPNA4/TAB3/ATP13A3/CAMK2D/DCUN1D3/SUSD6/PEX3/GOLIM4/CMIP/CITED2/RAPGEF2/GNAI1/HIVEP2/GLIS3/MECOM/PDE10A/RGPD3/ANK3/HTR7/COL4A6/CHRM2/TDO2/FAM83B/SLC7A11/NALCN/POF1B/IRF6
632	C3	MIR4778_3P	MIR4778_3P	30	-0.465964442220247	-1.77016563637753	0.00564098479590838	0.0464855789079911	0.0342243951791851	1213	tags=70%	list=40%	signal=43%	CPD/AAK1/ERCC6/ASCC3/PRKACB/RNF217/CPEB3/RHOU/PARP8/RBM47/NPY2R/RUNX1T1/PALMD/TEX11/SCNN1G/SLC5A7/DSC2/CFTR/MYOCD/PRRG4/NIPAL4
633	C3	MIR513A_3P_MIR513C_3P	MIR513A_3P_MIR513C_3P	43	-0.430884177516191	-1.75941151452328	0.00564874275833412	0.0464855789079911	0.0342243951791851	1178	tags=74%	list=38%	signal=46%	APPL1/DUXA/UEVLD/SLK/UFL1/HBS1L/CCDC186/NT5DC1/PRKACB/MTM1/LACC1/TWF1/EDEM1/MAP3K4/FAM135A/PPP2R1B/CPEB3/FAM114A1/SLC6A4/ANTXR2/TPRG1/MAP7/LRRC3B/ADGRG6/SGCZ/FST/CXADR/BCL11B/PCDH11X/SLC7A11/DNER/FUT9
634	C3	MIR940	MIR940	11	-0.646025113455334	-1.85856140768344	0.00571619241909904	0.0464855789079911	0.0342243951791851	555	tags=55%	list=18%	signal=45%	HS3ST3B1/PDE3A/FAM47E-STBD1/MACC1/STEAP2/AP1M2
635	C3	AAGCAAT_MIR137	AAGCAAT_MIR137	15	-0.557442272557803	-1.75119687127267	0.00588516115071902	0.0464855789079911	0.0342243951791851	185	tags=33%	list=6%	signal=31%	PPARGC1A/GPR88/NEUROD1/RGS7BP/GREM1
636	C3	MIR548AB	MIR548AB	51	-0.395163434153164	-1.68065310966378	0.00592915904524298	0.0464855789079911	0.0342243951791851	1296	tags=71%	list=42%	signal=41%	PGAM1/UEVLD/KPNA4/KATNBL1/GOPC/C6orf120/MTF1/HECA/NFKB1/ACBD5/LATS1/ACAT2/FAM135A/RGPD8/FNDC3B/ELL2/RNF217/PRKAG2/FZD5/PLEKHG1/PDE4D/GUCY1B1/GLIPR1/GATM/ME1/LRRTM3/GPC6/EDIL3/NRG4/TRPC5/ADGRB3/KCNJ3/SCN3A/STEAP2/RGS7BP/PCDH11X
637	C3	MIR548AD_5P_MIR548AE_5P_MIR548AY_5P_MIR548B_5P_MIR548D_5P	MIR548AD_5P_MIR548AE_5P_MIR548AY_5P_MIR548B_5P_MIR548D_5P	51	-0.395163434153164	-1.68065310966378	0.00592915904524298	0.0464855789079911	0.0342243951791851	1296	tags=71%	list=42%	signal=41%	PGAM1/UEVLD/KPNA4/KATNBL1/GOPC/C6orf120/MTF1/HECA/NFKB1/ACBD5/LATS1/ACAT2/FAM135A/RGPD8/FNDC3B/ELL2/RNF217/PRKAG2/FZD5/PLEKHG1/PDE4D/GUCY1B1/GLIPR1/GATM/ME1/LRRTM3/GPC6/EDIL3/NRG4/TRPC5/ADGRB3/KCNJ3/SCN3A/STEAP2/RGS7BP/PCDH11X
638	C3	MIR548AK_MIR548AM_5P_MIR548C_5P_MIR548H_5P_MIR548O_5P_MIR548AU_5P	MIR548AK_MIR548AM_5P_MIR548C_5P_MIR548H_5P_MIR548O_5P_MIR548AU_5P	51	-0.395163434153164	-1.68065310966378	0.00592915904524298	0.0464855789079911	0.0342243951791851	1296	tags=71%	list=42%	signal=41%	PGAM1/UEVLD/KPNA4/KATNBL1/GOPC/C6orf120/MTF1/HECA/NFKB1/ACBD5/LATS1/ACAT2/FAM135A/RGPD8/FNDC3B/ELL2/RNF217/PRKAG2/FZD5/PLEKHG1/PDE4D/GUCY1B1/GLIPR1/GATM/ME1/LRRTM3/GPC6/EDIL3/NRG4/TRPC5/ADGRB3/KCNJ3/SCN3A/STEAP2/RGS7BP/PCDH11X
639	C3	MIR548AP_5P_MIR548J_5P	MIR548AP_5P_MIR548J_5P	51	-0.395163434153164	-1.68065310966378	0.00592915904524298	0.0464855789079911	0.0342243951791851	1296	tags=71%	list=42%	signal=41%	PGAM1/UEVLD/KPNA4/KATNBL1/GOPC/C6orf120/MTF1/HECA/NFKB1/ACBD5/LATS1/ACAT2/FAM135A/RGPD8/FNDC3B/ELL2/RNF217/PRKAG2/FZD5/PLEKHG1/PDE4D/GUCY1B1/GLIPR1/GATM/ME1/LRRTM3/GPC6/EDIL3/NRG4/TRPC5/ADGRB3/KCNJ3/SCN3A/STEAP2/RGS7BP/PCDH11X
640	C3	MIR548AR_5P	MIR548AR_5P	51	-0.395163434153164	-1.68065310966378	0.00592915904524298	0.0464855789079911	0.0342243951791851	1296	tags=71%	list=42%	signal=41%	PGAM1/UEVLD/KPNA4/KATNBL1/GOPC/C6orf120/MTF1/HECA/NFKB1/ACBD5/LATS1/ACAT2/FAM135A/RGPD8/FNDC3B/ELL2/RNF217/PRKAG2/FZD5/PLEKHG1/PDE4D/GUCY1B1/GLIPR1/GATM/ME1/LRRTM3/GPC6/EDIL3/NRG4/TRPC5/ADGRB3/KCNJ3/SCN3A/STEAP2/RGS7BP/PCDH11X
641	C3	MIR548AS_5P	MIR548AS_5P	51	-0.395163434153164	-1.68065310966378	0.00592915904524298	0.0464855789079911	0.0342243951791851	1296	tags=71%	list=42%	signal=41%	PGAM1/UEVLD/KPNA4/KATNBL1/GOPC/C6orf120/MTF1/HECA/NFKB1/ACBD5/LATS1/ACAT2/FAM135A/RGPD8/FNDC3B/ELL2/RNF217/PRKAG2/FZD5/PLEKHG1/PDE4D/GUCY1B1/GLIPR1/GATM/ME1/LRRTM3/GPC6/EDIL3/NRG4/TRPC5/ADGRB3/KCNJ3/SCN3A/STEAP2/RGS7BP/PCDH11X
642	C3	MIR548A_5P	MIR548A_5P	51	-0.395163434153164	-1.68065310966378	0.00592915904524298	0.0464855789079911	0.0342243951791851	1296	tags=71%	list=42%	signal=41%	PGAM1/UEVLD/KPNA4/KATNBL1/GOPC/C6orf120/MTF1/HECA/NFKB1/ACBD5/LATS1/ACAT2/FAM135A/RGPD8/FNDC3B/ELL2/RNF217/PRKAG2/FZD5/PLEKHG1/PDE4D/GUCY1B1/GLIPR1/GATM/ME1/LRRTM3/GPC6/EDIL3/NRG4/TRPC5/ADGRB3/KCNJ3/SCN3A/STEAP2/RGS7BP/PCDH11X
643	C3	MIR548BB_5P	MIR548BB_5P	51	-0.395163434153164	-1.68065310966378	0.00592915904524298	0.0464855789079911	0.0342243951791851	1296	tags=71%	list=42%	signal=41%	PGAM1/UEVLD/KPNA4/KATNBL1/GOPC/C6orf120/MTF1/HECA/NFKB1/ACBD5/LATS1/ACAT2/FAM135A/RGPD8/FNDC3B/ELL2/RNF217/PRKAG2/FZD5/PLEKHG1/PDE4D/GUCY1B1/GLIPR1/GATM/ME1/LRRTM3/GPC6/EDIL3/NRG4/TRPC5/ADGRB3/KCNJ3/SCN3A/STEAP2/RGS7BP/PCDH11X
644	C3	MIR548I	MIR548I	51	-0.395163434153164	-1.68065310966378	0.00592915904524298	0.0464855789079911	0.0342243951791851	1296	tags=71%	list=42%	signal=41%	PGAM1/UEVLD/KPNA4/KATNBL1/GOPC/C6orf120/MTF1/HECA/NFKB1/ACBD5/LATS1/ACAT2/FAM135A/RGPD8/FNDC3B/ELL2/RNF217/PRKAG2/FZD5/PLEKHG1/PDE4D/GUCY1B1/GLIPR1/GATM/ME1/LRRTM3/GPC6/EDIL3/NRG4/TRPC5/ADGRB3/KCNJ3/SCN3A/STEAP2/RGS7BP/PCDH11X
645	C3	MIR548O_5P_MIR548W	MIR548O_5P_MIR548W	51	-0.395163434153164	-1.68065310966378	0.00592915904524298	0.0464855789079911	0.0342243951791851	1296	tags=71%	list=42%	signal=41%	PGAM1/UEVLD/KPNA4/KATNBL1/GOPC/C6orf120/MTF1/HECA/NFKB1/ACBD5/LATS1/ACAT2/FAM135A/RGPD8/FNDC3B/ELL2/RNF217/PRKAG2/FZD5/PLEKHG1/PDE4D/GUCY1B1/GLIPR1/GATM/ME1/LRRTM3/GPC6/EDIL3/NRG4/TRPC5/ADGRB3/KCNJ3/SCN3A/STEAP2/RGS7BP/PCDH11X
646	C3	MIR548Y	MIR548Y	51	-0.395163434153164	-1.68065310966378	0.00592915904524298	0.0464855789079911	0.0342243951791851	1296	tags=71%	list=42%	signal=41%	PGAM1/UEVLD/KPNA4/KATNBL1/GOPC/C6orf120/MTF1/HECA/NFKB1/ACBD5/LATS1/ACAT2/FAM135A/RGPD8/FNDC3B/ELL2/RNF217/PRKAG2/FZD5/PLEKHG1/PDE4D/GUCY1B1/GLIPR1/GATM/ME1/LRRTM3/GPC6/EDIL3/NRG4/TRPC5/ADGRB3/KCNJ3/SCN3A/STEAP2/RGS7BP/PCDH11X
647	C3	BACH2_01	BACH2_01	28	-0.483319350349095	-1.79522693064186	0.00595729273644869	0.0465155143054137	0.0342464347212389	555	tags=39%	list=18%	signal=32%	HS3ST3B1/GPAT3/LEXM/LAMA3/NR0B2/DSC2/PVALB/LAMC2/BDKRB1/FOXA1/ADRA1A
648	C3	MIR4251	MIR4251	26	-0.477635963784076	-1.73767001433367	0.0059950241938232	0.0466198426129422	0.0343232450634807	444	tags=31%	list=14%	signal=27%	FGF14/SYNPO2/GRIA3/SEC14L3/SLC5A7/MYOCD/FERMT1/BNIP5
649	C3	MIR377_3P	MIR377_3P	27	-0.487791591907189	-1.79258959137174	0.00622549934422383	0.0482161143542518	0.0354984791074856	610	tags=41%	list=20%	signal=33%	SMIM3/NT5E/PDE10A/HTR7/KCNA4/PTPRT/CFTR/GPR88/EYA4/CCDC68/SLC6A19
650	C3	MIR519A_3P_MIR519B_3P	MIR519A_3P_MIR519B_3P	37	-0.443591339031708	-1.76376771298157	0.00632279397152556	0.0487721970464855	0.0359078876651154	1305	tags=81%	list=43%	signal=47%	RAP2C/STX12/SPOPL/SPTY2D1/BTBD10/HECA/TIPARP/AAK1/ACSL4/SLC35D1/PPP1R3B/LIMA1/CPEB3/MYLK/STK17B/HIVEP2/REPS2/ITPR1/MAP7/EPHA4/ARAP2/JAKMIP1/FAM155A/NMUR2/PRDM8/CHRM2/BCO1/MYOCD/MAB21L1/CR2
651	C3	MIR4295	MIR4295	29	-0.484566880109321	-1.82670207262623	0.00647003855444052	0.0494780359737508	0.0364275522782505	1331	tags=86%	list=43%	signal=49%	G3BP2/APPL1/RAP2C/CCDC6/SPTY2D1/HECA/AAK1/DCUN1D3/ACBD5/ACSL4/CBLB/CPEB3/IL15/HIVEP2/EDN1/ACSL1/ITPR1/ARAP2/FAM155A/ADGRB3/KCNA4/SULF1/BMP3/ROBO2/FUT9
652	C3	MIR548AE_3P_MIR548AQ_3P	MIR548AE_3P_MIR548AQ_3P	56	-0.394309034143868	-1.71886329148416	0.00650517938414832	0.0494780359737508	0.0364275522782505	1001	tags=71%	list=33%	signal=49%	SCYL2/APPL1/VPS4B/KPNA4/MARCHF5/FAM214A/GFPT1/IPMK/AAK1/ACBD5/WDR44/MANEA/SLC35D1/RNF217/AFF1/KCTD12/FAM241A/CPEB3/UTRN/IRAK2/PDE4D/KCNJ2/DTNA/PTPRK/RBM47/USP53/PDE10A/ARAP2/GPC6/SLC38A1/ADGRB3/KIAA0408/TRHDE/CNTNAP2/AGR3/ADH7/PCDH11X/FAM83B/SLC7A11/OXGR1
653	C3	MIR548J_3P	MIR548J_3P	56	-0.394309034143868	-1.71886329148416	0.00650517938414832	0.0494780359737508	0.0364275522782505	1001	tags=71%	list=33%	signal=49%	SCYL2/APPL1/VPS4B/KPNA4/MARCHF5/FAM214A/GFPT1/IPMK/AAK1/ACBD5/WDR44/MANEA/SLC35D1/RNF217/AFF1/KCTD12/FAM241A/CPEB3/UTRN/IRAK2/PDE4D/KCNJ2/DTNA/PTPRK/RBM47/USP53/PDE10A/ARAP2/GPC6/SLC38A1/ADGRB3/KIAA0408/TRHDE/CNTNAP2/AGR3/ADH7/PCDH11X/FAM83B/SLC7A11/OXGR1
654	C3	MIR548AW	MIR548AW	55	-0.390861473247754	-1.69101928840586	0.00651775486951657	0.0494780359737508	0.0364275522782505	1022	tags=56%	list=33%	signal=38%	FNDC3B/PLSCR1/CLIP4/NEXN/SLC39A14/PHLDB2/PBX3/PAIP2B/PDE4D/TMCC3/PTGS1/MICAL2/GLIS3/KCNJ2/ABLIM1/MAN1A1/NKX3-1/ANK3/JAKMIP1/GPC6/SLC38A1/KCNA4/GMNC/KCNJ3/SCN3A/BMP3/ROBO2/RNF186/GCOM1/NEBL/FUT9
655	C4	MODULE_64	MODULE_64	45	-0.63281961565454	-2.68150987832826	9.26868848246476e-10	2.4469337593707e-07	1.21956427400852e-07	889	tags=84%	list=29%	signal=61%	MYLK/IL15/TLR3/IL4R/JAM2/TLR2/TLR1/NRP1/SLC6A4/KCNJ2/TACR3/TNFSF10/F3/CGA/EPHA4/GHR/HTR4/HTR7/TNFSF14/CFI/CCKBR/IL1A/SLC12A3/CCL20/FLT3/NPR3/NR0B2/PRSS12/SCN7A/TM4SF5/AVPR1B/ASGR2/SCNN1A/TACSTD2/CR2/CCL19/IL13RA2/CCKAR
656	C4	MODULE_23	MODULE_23	61	-0.546932674204435	-2.47317920139957	1.44798432483559e-08	1.90343773137581e-06	9.4868307983244e-07	712	tags=57%	list=23%	signal=45%	APOL1/GATM/GPX3/ABCC3/FBP1/RUNX1T1/EGFR/ITIH4/HTR4/HTR7/CCL15/CFH/DIO1/NAT8/CYP2A7/SELE/NR0B2/HSD11B1/MAOB/HPGD/TDO2/TM4SF5/GCKR/CES1/AVPR1B/ASGR2/C4BPB/SLC7A11/GRB7/PON3/SERPINC1/GREM1/BHMT/CYP2C9/DEFB1
657	C4	MODULE_55	MODULE_55	83	-0.499786519428449	-2.34968260964593	2.16299742201796e-08	1.90343773137581e-06	9.4868307983244e-07	729	tags=55%	list=24%	signal=43%	KCNMB1/APOL1/CCND2/GATM/ABLIM1/GPX3/TNFSF10/ABCC3/FBP1/MYH11/EGFR/ITIH4/HTR4/DPP4/RND1/ANK3/CCL15/CFH/CFI/DIO1/NAT8/CYP2A7/FST/SELE/NR0B2/HSD11B1/MAOB/HPGD/TDO2/TM4SF5/CES1/BMP10/ASGR2/C4BPB/NEBL/SLC7A11/SCNN1A/PON3/SERPINC1/TACSTD2/GREM1/KRT7/SPINK1/DEFB1/CCKAR/SST
658	C4	MODULE_88	MODULE_88	84	-0.49688737883519	-2.34909949582276	4.49791411963034e-08	2.96862331895603e-06	1.4795770130363e-06	729	tags=55%	list=24%	signal=43%	KCNMB1/APOL1/CCND2/GATM/ABLIM1/GPX3/TNFSF10/ABCC3/FBP1/MYH11/EGFR/ITIH4/HTR4/DPP4/RND1/ANK3/CCL15/CFH/CFI/DIO1/NAT8/CYP2A7/FST/SELE/NR0B2/HSD11B1/MAOB/HPGD/TDO2/TM4SF5/CES1/BMP10/ASGR2/C4BPB/NEBL/SLC7A11/SCNN1A/PON3/SERPINC1/TACSTD2/GREM1/KRT7/SPINK1/DEFB1/CCKAR/SST
659	C4	MODULE_75	MODULE_75	34	-0.633514098891743	-2.52090823336573	8.78515206784987e-08	4.63856029182473e-06	2.31188212311839e-06	889	tags=85%	list=29%	signal=61%	MYLK/IL15/IL4R/TLR2/CCN1/TLR1/EDN1/NRP1/GPX3/TNFSF10/F3/DPP4/TNFSF14/CSRP2/CCL15/CFH/CLU/CFI/IL1A/CCL20/FLT3/AIM2/CES1/C4BPB/TACSTD2/SAA1/CR2/CCL19/DEFB1
660	C4	MODULE_46	MODULE_46	34	-0.627022212234626	-2.49507542151098	1.58765682893901e-07	6.98569004733165e-06	3.48170357223467e-06	864	tags=82%	list=28%	signal=60%	IL15/IL4R/TLR2/CCN1/TLR1/EDN1/NRP1/GPX3/TNFSF10/F3/DPP4/TNFSF14/CSRP2/CCL15/CFH/CLU/CFI/IL1A/CCL20/FLT3/AFP/AIM2/C4BPB/TACSTD2/SAA1/CR2/CCL19/DEFB1
661	C4	MODULE_117	MODULE_117	63	-0.524848295694557	-2.38426561943423	2.38909248709e-07	8.33940122665741e-06	4.15640013290341e-06	788	tags=65%	list=26%	signal=49%	INSL4/NRP1/VGLL1/SLC6A4/TACR3/GATM/IAPP/TNFSF10/ZFHX2/P2RY2/CGA/NPY2R/UGT2A1/CNN1/KYNU/VNN2/EPHA1/CSTA/TNFSF14/HNF1A/FMOD/SCNN1G/CCL20/SLITRK3/F5/BMP3/AFP/PRSS12/SULT1B1/NEUROD1/LAMC2/BDKRB1/GCKR/NR1H4/SCN2A/SCNN1A/PIK3C2G/SERPINC1/COL17A1/BHMT/CCL19
662	C4	MODULE_342	MODULE_342	23	-0.695944534644472	-2.51942961327438	2.52709128080527e-07	8.33940122665741e-06	4.15640013290341e-06	687	tags=87%	list=22%	signal=68%	GPX3/MAP7/FBP1/ANK3/SLC38A1/CCL15/CLU/FMOD/PPARGC1A/HPGD/LAMC2/CCDC68/CUX2/C4BPB/NEBL/SCNN1A/GRB7/TACSTD2/KRT7/FOXA1
663	C4	MODULE_6	MODULE_6	41	-0.593076004053555	-2.46996630770718	2.85592844762878e-07	8.37739011304442e-06	4.17533398776137e-06	1043	tags=83%	list=34%	signal=55%	LIMK2/CITED2/ELL2/NUCB2/MYLK/IL4R/FOSL2/CCN1/TNFAIP3/KCNMB1/LTBP1/GATM/ABLIM1/GPX3/PTPRK/TNFSF10/MTUS1/F3/FBP1/CNN1/MYH11/EGFR/ADGRG6/ANK3/CSTA/CCL15/CFH/FMOD/CES1/ADH7/SCNN1A/TACSTD2/KRT7/DEFB1
664	C4	GNF2_HPN	GNF2_HPN	13	-0.815134940122529	-2.55166173153106	4.43212590849073e-07	9.75067699867961e-06	4.85978718036264e-06	201	tags=77%	list=7%	signal=72%	UPB1/TM4SF5/CES1/CYP4F11/TMPRSS6/ASGR2/C4BPB/PON3/SERPINC1/CYP2C9
665	C4	GNF2_HPX	GNF2_HPX	13	-0.815134940122529	-2.55166173153106	4.43212590849073e-07	9.75067699867961e-06	4.85978718036264e-06	201	tags=77%	list=7%	signal=72%	UPB1/TM4SF5/CES1/CYP4F11/TMPRSS6/ASGR2/C4BPB/PON3/SERPINC1/CYP2C9
666	C4	GNF2_LCAT	GNF2_LCAT	13	-0.815134940122529	-2.55166173153106	4.43212590849073e-07	9.75067699867961e-06	4.85978718036264e-06	201	tags=77%	list=7%	signal=72%	UPB1/TM4SF5/CES1/CYP4F11/TMPRSS6/ASGR2/C4BPB/PON3/SERPINC1/CYP2C9
667	C4	MODULE_180	MODULE_180	15	-0.764966833115083	-2.46869206624643	5.23889227724602e-07	1.06389812399458e-05	5.30252254781986e-06	642	tags=93%	list=21%	signal=74%	MAN1A1/MAP7/FBP1/DPP4/ANK3/SLC38A1/CCL15/CLU/SLC22A3/ESRP2/NEBL/SCNN1A/GRB7/FOXA1
668	C4	GNF2_GSTM1	GNF2_GSTM1	11	-0.789551438785649	-2.3396120667637	8.34027420963331e-06	0.0001572737422388	7.83860358048243e-05	201	tags=91%	list=7%	signal=85%	ANG/ITIH4/UPB1/CES1/CYP4F11/TMPRSS6/ASGR2/PON3/SERPINC1/CYP2C9
669	C4	MORF_NOS2A	MORF_NOS2A	27	-0.608928122071918	-2.28241966928324	1.84135710047991e-05	0.000324078849684464	0.000161522552673676	485	tags=56%	list=16%	signal=47%	ITIH4/HTR4/HTR7/IGKV7-3/CFH/EDIL3/PART1/SLC17A1/HNF1A/CCR3/HTR1B/BMP10/NR1I2/SLC15A1/BRINP3
670	C4	GNF2_TST	GNF2_TST	10	-0.772231950695515	-2.2136335399381	3.13254311575349e-05	0.000516869614099326	0.000257610453598149	201	tags=90%	list=7%	signal=84%	ANG/ITIH4/UPB1/CES1/CYP4F11/ASGR2/PON3/SERPINC1/CYP2C9
671	C4	MORF_TNFRSF6	MORF_TNFRSF6	15	-0.695006996240492	-2.24291849441078	4.7267569464931e-05	0.000698205586412911	0.000347989227677886	430	tags=60%	list=14%	signal=52%	IGKV7-3/CFH/EDIL3/PART1/HNF1A/CCR3/BMP10/NR1I2/SLC15A1
672	C4	MODULE_5	MODULE_5	38	-0.550385326524215	-2.25934505446994	4.9498561499932e-05	0.000698205586412911	0.000347989227677886	1065	tags=82%	list=35%	signal=54%	IL13RA1/IFNGR1/LIMK2/CITED2/PLSCR1/RFTN1/MYLK/IL4R/TLR2/FOSL2/CCN1/ACSL1/DPYD/TNFAIP3/ITPR1/ABLIM1/GPX3/PTPRK/TNFSF10/MTUS1/F3/FBP1/MYH11/CCL15/MAOB/HPGD/CES1/NEBL/SCNN1A/TACSTD2/KRT7
673	C4	MODULE_41	MODULE_41	50	-0.495490633565311	-2.13943040668213	5.02496444766868e-05	0.000698205586412911	0.000347989227677886	476	tags=38%	list=16%	signal=33%	HTR4/JAKMIP1/HTR7/IL1RL1/NAT8/CYP2A7/NR0B2/HPGD/TDO2/ACTL6B/TM4SF5/AVPR1B/BMP10/ASGR2/SLC7A11/GREM1/CYP2C9/DEFB1/CCKAR
674	C4	MODULE_176	MODULE_176	22	-0.625820480188274	-2.22726986354363	5.80736872679794e-05	0.00071481000007434	0.000356264952190161	693	tags=73%	list=23%	signal=57%	GATM/GPX3/F3/KYNU/DPP4/ANK3/LAMA3/CYP2A7/CCL20/SCTR/MAOB/HPGD/NEUROD1/UGT1A6/ASGR2/DEFB1
675	C4	MODULE_163	MODULE_163	47	-0.496983709903785	-2.13427292339221	5.9567500006195e-05	0.00071481000007434	0.000356264952190161	503	tags=51%	list=16%	signal=43%	TMCC3/NRP1/C4orf17/CELA2A/PALLD/MYO16/CPA1/EDN2/PERP/KCNA4/IL1A/NAT8/DSCAM/TMC5/UPB1/ERMN/BMPR1B/NALCN/RIPK4/BHMT/SPINK1/POF1B/EPS8L3/CLDN14
676	C4	MODULE_95	MODULE_95	47	-0.496983709903785	-2.13427292339221	5.9567500006195e-05	0.00071481000007434	0.000356264952190161	503	tags=51%	list=16%	signal=43%	TMCC3/NRP1/C4orf17/CELA2A/PALLD/MYO16/CPA1/EDN2/PERP/KCNA4/IL1A/NAT8/DSCAM/TMC5/UPB1/ERMN/BMPR1B/NALCN/RIPK4/BHMT/SPINK1/POF1B/EPS8L3/CLDN14
677	C4	MORF_MDM2	MORF_MDM2	24	-0.582049457629587	-2.13975221604919	0.00012644116546801	0.00145132468189368	0.000723347628535524	430	tags=46%	list=14%	signal=40%	IGKV7-3/CFH/EDIL3/PART1/SLC17A1/HNF1A/CCR3/BMP10/NR1I2/SLC15A1/BRINP3
678	C4	MODULE_84	MODULE_84	38	-0.529846419830718	-2.17503234657995	0.000161971901481091	0.001781690916292	0.000888003845839316	855	tags=79%	list=28%	signal=58%	IFNGR1/SYNE1/PLSCR1/IGFBP7/IL4R/TLR2/STK17B/GFPT2/TLR1/ACSL1/DPYD/TNFAIP3/ITPR1/CCND2/GPX3/TNFSF10/MTUS1/KYNU/MYH11/HTR4/CSTA/CCL15/LAMA3/FST/NR0B2/SPIB/TDO2/CES1/SLC7A11/CCL19
679	C4	MODULE_24	MODULE_24	51	-0.464548881674684	-2.02662378547836	0.000172228559962846	0.00181873359320765	0.000906466105067608	487	tags=41%	list=16%	signal=35%	EGFR/ITIH4/HTR4/RND1/CCL15/CFH/CFI/NAT8/CYP2A7/FST/NR0B2/MAOB/HPGD/TDO2/TM4SF5/ASGR2/C4BPB/PON3/SERPINC1/GREM1/BHMT
680	C4	MORF_BCL2L11	MORF_BCL2L11	23	-0.586989482912455	-2.12499504243647	0.000199120011216349	0.00202183396004293	0.00100769236445521	430	tags=48%	list=14%	signal=41%	IGKV7-3/CFH/EDIL3/PART1/HNF1A/CCR3/SCN7A/BMP10/NR1I2/SLC15A1/BRINP3
681	C4	MODULE_1	MODULE_1	35	-0.522883676063848	-2.09609644030506	0.000214020126314767	0.00209264123507772	0.00104298307170939	1050	tags=80%	list=34%	signal=53%	PDLIM5/IFNGR1/SYNE1/CITED2/PLSCR1/RFTN1/MYLK/FOSL2/GFPT2/CCN1/MICAL2/TNFAIP3/ITPR1/KCNMB1/LTBP1/CCND2/GATM/ABLIM1/GPX3/PTPRK/MTUS1/CNN1/MYH11/CCL15/CFH/FMOD/SELE/MAOB
682	C4	MODULE_7	MODULE_7	24	-0.569988303992962	-2.0954125471709	0.000224995469518169	0.00212138585545703	0.00105730953720944	485	tags=50%	list=16%	signal=42%	ITIH4/HTR4/HTR7/IL1RL1/NAT8/CYP2A7/NR0B2/HPGD/TDO2/ACTL6B/SLC7A11/GREM1
683	C4	MODULE_112	MODULE_112	23	-0.577907582281887	-2.09211712148957	0.000292617862591787	0.00266383157669765	0.00132766725313878	693	tags=70%	list=23%	signal=54%	GATM/GPX3/F3/KYNU/DPP4/ANK3/LAMA3/CYP2A7/CCL20/SCTR/MAOB/HPGD/NEUROD1/UGT1A6/ASGR2/DEFB1
684	C4	MODULE_63	MODULE_63	28	-0.550980733463345	-2.08431678439263	0.000332760351941048	0.00292829109708122	0.00145947522781161	888	tags=75%	list=29%	signal=54%	KCNJ8/IL4R/NRP1/KCNMB1/KCNJ2/PTPRK/P2RY2/NPY2R/EPHA4/IL1R2/GHR/CNGA3/KCNA4/NPR3/CNGA1/SCN7A/BMPR1B/ASGR2/SCNN1A/TACSTD2/IL13RA2
685	C4	MODULE_27	MODULE_27	33	-0.532315548307384	-2.09743354861862	0.000393019051802049	0.00334700095728197	0.00166816235909189	859	tags=70%	list=28%	signal=51%	TLR3/IL4R/TLR2/TLR1/NRP1/TACR3/F3/NPY2R/EPHA4/GHR/GP1BA/HTR4/CFI/FLT3/NPR3/NR0B2/PRSS12/BDKRB1/BMPR1B/ASGR2/TACSTD2/CR2/IL13RA2
686	C4	MORF_ARL3	MORF_ARL3	28	-0.540649729912893	-2.04523541041341	0.000520135141097252	0.00419772886607235	0.00209216949066604	485	tags=54%	list=16%	signal=46%	PDE10A/ITIH4/HTR4/HTR7/IGKV7-3/CFH/EDIL3/PART1/HNF1A/CCR3/HTR1B/SCN7A/BMP10/NR1I2/SLC15A1
687	C4	MORF_CSNK2B	MORF_CSNK2B	33	0.438180019782394	2.09649634332174	0.000524716108259043	0.00419772886607235	0.00209216949066604	1737	tags=100%	list=57%	signal=44%	SNRPE/LSM2/TAF11/DDX39B/EEF1E1/PUF60/PSMB4/NHP2/PTOV1/CBX3/CTBP1/URM1/MRPS18B/RALY/HMGN1/PCNA/COPS5/MRPL9/DDX49/VPS52/HAX1/CSNK2B/CLPP/PRPF31/TBL3/BAG6/SNRPA/DEK/FUS/SEM1/SRSF3/RBM14/G3BP2
688	C4	MORF_CASP10	MORF_CASP10	10	-0.71454744482954	-2.04827861412252	0.000588737881360695	0.0045713764905654	0.0022783973736869	447	tags=60%	list=15%	signal=51%	HTR7/IGKV7-3/CFH/TMPRSS6/BMP10/NR1I2
689	C4	MORF_RAD23A	MORF_RAD23A	33	0.431585888559182	2.06494636072849	0.000634219557113108	0.0047838275165103	0.0023842840492974	1757	tags=100%	list=57%	signal=43%	SNRPE/TYMS/KIFC1/LSM2/TAF11/GPAA1/DDX39B/PUF60/MDC1/CBX3/CTBP1/MRPS18B/COPS5/IDH3B/MRPL9/DDX49/HAX1/ILF2/CSNK2B/UPF3A/CLPP/PRPF31/TBL3/BAG6/SNRPA/DEK/FUS/SEM1/RNPS1/MAPRE1/G3BP2/PPID/HDAC2
690	C4	MORF_IL16	MORF_IL16	24	-0.539359368869899	-1.98281329817975	0.000765041557389197	0.00561030475418745	0.00279620452262134	430	tags=42%	list=14%	signal=36%	IGKV7-3/CFH/EDIL3/PART1/HNF1A/CCR3/BMP10/NR1I2/SLC15A1/BRINP3
691	C4	MODULE_92	MODULE_92	19	-0.597799733733239	-2.04243843669476	0.000791697951590154	0.00564887187080542	0.0028154265703775	864	tags=84%	list=28%	signal=61%	ARL4D/IL15/INSL4/EDN1/ACSL1/NRP1/SLC6A4/TNFSF10/CGA/CALCA/CCL15/EDN2/IL1A/CCL20/SCTR/SST
692	C4	MORF_PRKCA	MORF_PRKCA	19	-0.596758741946855	-2.0388817913555	0.000845829868998283	0.00587629172146176	0.00292877378462009	430	tags=53%	list=14%	signal=46%	IGKV7-3/CFH/EDIL3/PART1/HNF1A/BMP10/NR1I2/SLC15A1/ADRA1A/BRINP3
693	C4	MORF_UBE2I	MORF_UBE2I	27	0.450477130635077	2.03253327484879	0.00100249150879872	0.00678609636725288	0.00338222506342348	1697	tags=100%	list=55%	signal=45%	SNRPE/LSM7/SNRNP70/RPL7/GPAA1/DDX39B/PUF60/SDR39U1/RPL30/EEF1D/CBX3/CTBP1/RALY/SSR2/HMGN1/SNRPB2/IDH3B/MRPL9/DDX49/H3-3A/SENP3/ILF2/BAG6/DEK/FUS/SRSF3/RNPS1
694	C4	MORF_NF1	MORF_NF1	15	-0.62594282942481	-2.02003541857141	0.00106317863941386	0.00693531993996055	0.0034565988536486	485	tags=73%	list=16%	signal=62%	PDE4D/DTNA/ITIH4/HTR4/HTR7/IGKV7-3/CFH/TMPRSS6/BMP10/NR1I2/CCKAR
695	C4	MORF_CTSB	MORF_CTSB	15	-0.624650521720496	-2.0158648981793	0.0010770762027969	0.00693531993996055	0.0034565988536486	408	tags=53%	list=13%	signal=46%	EDIL3/PART1/SLC17A1/HNF1A/CCR3/NR1I2/SLC15A1/BRINP3
696	C4	MORF_DAP3	MORF_DAP3	25	0.460046037487668	2.01023373530109	0.00121700298224698	0.00760083480426773	0.00378829485858639	1667	tags=100%	list=54%	signal=46%	SNRPE/LSM2/GPAA1/DDX39B/PUF60/SDR39U1/PSMB4/CBX3/CTBP1/POP5/RALY/SSR2/COPS5/IDH3B/MRPL9/DDX49/PIGC/HAX1/ILF2/CSNK2B/TBL3/BAG6/SNRPA/DEK/NELFB
697	C4	MODULE_242	MODULE_242	23	-0.538724697196731	-1.95026886189011	0.00123801475978603	0.00760083480426773	0.00378829485858639	476	tags=43%	list=16%	signal=37%	HTR4/JAKMIP1/NAT8/NR0B2/ACTL6B/BMP10/SLC7A11/GREM1/CLDN14/CCKAR
698	C4	MORF_PTPRB	MORF_PTPRB	26	-0.51888083338949	-1.93987947171583	0.00129611109182219	0.00777666655093311	0.00387593029851132	430	tags=42%	list=14%	signal=37%	IGKV7-3/CFH/EDIL3/PART1/HNF1A/CCR3/SCN7A/BMP10/NR1I2/SLC15A1/BRINP3
699	C4	MORF_ANP32B	MORF_ANP32B	26	0.450328947368421	1.9901652728903	0.0013783967611032	0.00808659433180546	0.00403039988626668	1697	tags=100%	list=55%	signal=45%	AURKB/SNRPE/LSM7/TAF11/RPL7/DDX39B/PUF60/RPL30/PSMB4/EEF1D/CBX3/CTBP1/URM1/RALY/SSR2/HMGN1/PCNA/COPS5/MRPL9/DDX49/CSNK2B/SNRPA/DEK/FUS/SRSF3/RNPS1
700	C4	MORF_ATF2	MORF_ATF2	32	-0.486107603084278	-1.88650361509639	0.00153241919983049	0.00879475366859238	0.00438335011393161	430	tags=41%	list=14%	signal=35%	IGKV7-3/CFH/EDIL3/PART1/SLC17A1/HNF1A/CCR3/SCN7A/BMP10/NR1I2/SLC15A1/ADRA1A/BRINP3
701	C4	MORF_RAN	MORF_RAN	31	0.426359143327842	2.03293346211886	0.00159814701318039	0.00897682577616219	0.00447409578158004	1772	tags=100%	list=58%	signal=43%	SNRPE/LSM2/RPL7/GPAA1/DDX39B/EEF1E1/PUF60/RPL30/PSMB4/EEF1D/CBX3/CTBP1/RALY/SSR2/HMGN1/PCNA/SNRPB2/COPS5/IDH3B/MRPL9/DDX49/HAX1/ILF2/CSNK2B/SNRPA/DEK/FUS/SEM1/SRSF3/RNPS1/PGAM1
702	C4	MORF_RAD51L3	MORF_RAD51L3	35	-0.474372031208656	-1.90162663612266	0.00168764767672478	0.0092820622219863	0.00462622718400434	430	tags=40%	list=14%	signal=35%	IGKV7-3/CFH/EDIL3/PART1/SLC17A1/HNF1A/CCR3/HTR1B/SCN7A/BMP10/NR1I2/SLC15A1/ADRA1A/BRINP3
703	C4	MORF_FOSL1	MORF_FOSL1	39	-0.457534170329498	-1.88409170081716	0.00182172254496419	0.00974157433236727	0.00485525036501558	485	tags=41%	list=16%	signal=35%	ITIH4/HTR4/HTR7/IGKV7-3/CFH/EDIL3/PART1/HNF1A/CCR3/HTR1B/NR0B2/SCN7A/BMP10/NR1I2/SLC15A1/ADRA1A
704	C4	MODULE_379	MODULE_379	22	-0.546663406681794	-1.94555302958151	0.00187768104374014	0.00974157433236727	0.00485525036501558	476	tags=45%	list=16%	signal=39%	HTR4/JAKMIP1/NAT8/NR0B2/ACTL6B/BMP10/SLC7A11/GREM1/CLDN14/CCKAR
705	C4	MORF_TFDP2	MORF_TFDP2	17	-0.600929827443151	-2.00003200500412	0.00188189504148004	0.00974157433236727	0.00485525036501558	447	tags=41%	list=15%	signal=35%	HTR7/IGKV7-3/CFH/HNF1A/BMP10/NR1I2/CCKAR
706	C4	MORF_BNIP1	MORF_BNIP1	17	-0.600143896046634	-1.99741624543456	0.00193849233769821	0.00984157648369862	0.00490509194761693	485	tags=47%	list=16%	signal=40%	ITIH4/HTR4/HTR7/IGKV7-3/HNF1A/BMP10/NR1I2/CCKAR
707	C4	MODULE_146	MODULE_146	14	-0.616119633282394	-1.96706997895688	0.00246865875367052	0.0122279353692873	0.00609446539537844	707	tags=71%	list=23%	signal=55%	TACR3/NPY2R/GP1BA/HTR4/HTR7/CCKBR/ADGRB3/CCR3/NPR3/AVPR1B
708	C4	MORF_IFNA1	MORF_IFNA1	20	-0.558084290462386	-1.9331281481951	0.00250116859826331	0.0122279353692873	0.00609446539537844	430	tags=50%	list=14%	signal=43%	IGKV7-3/CFH/EDIL3/PART1/SLC17A1/HNF1A/CCR3/BMP10/NR1I2/SLC15A1
709	C4	MORF_BUB3	MORF_BUB3	26	0.430592105263158	1.90294108269789	0.00264519218866279	0.0126969225055814	0.00632821097766217	1757	tags=100%	list=57%	signal=43%	AURKB/SNRPE/TYMS/LSM7/LSM2/TAF11/DDX39B/CBX3/MRPS18B/PCNA/COPS5/MRPL9/DDX49/HAX1/ILF2/CSNK2B/CLPP/PRPF31/BAG6/SNRPA/DEK/FUS/SRSF3/MAPRE1/G3BP2/HDAC2
710	C4	MORF_STK17A	MORF_STK17A	13	-0.642558394355834	-2.01143587944515	0.00296677602369039	0.013986229825969	0.00697080832634019	485	tags=62%	list=16%	signal=52%	ITIH4/HTR4/HTR7/HNF1A/HTR1B/TMPRSS6/BMP10/CCKAR
711	C4	MORF_XRCC5	MORF_XRCC5	25	0.430450509700756	1.88091205111446	0.00328835457696009	0.0150828974111152	0.00751739304780462	1757	tags=100%	list=57%	signal=43%	SNRPE/TYMS/LSM7/SNRNP70/LSM2/GPAA1/DDX39B/CTBP1/WDR18/IDH3B/DDX49/HAX1/ILF2/UPF3A/CLPP/PRPF31/BAG6/SNRPA/DEK/FUS/RNPS1/ARIH2/MAPRE1/G3BP2/HDAC2
712	C4	MORF_MAGEA8	MORF_MAGEA8	25	-0.499897931019191	-1.86231677521469	0.00333950806338565	0.0150828974111152	0.00751739304780462	430	tags=44%	list=14%	signal=38%	IGKV7-3/CFH/EDIL3/PART1/SLC17A1/HNF1A/CCR3/BMP10/NR1I2/SLC15A1/BRINP3
713	C4	MORF_SUPT3H	MORF_SUPT3H	29	-0.483793337320855	-1.84874168082881	0.00337079904263559	0.0150828974111152	0.00751739304780462	430	tags=41%	list=14%	signal=36%	IGKV7-3/CFH/EDIL3/PART1/SLC17A1/HNF1A/CCR3/SCN7A/BMP10/NR1I2/SLC15A1/BRINP3
714	C4	MORF_FBL	MORF_FBL	22	0.449737187910644	1.9316879900591	0.00361281890915219	0.0155169733492875	0.00773373871076927	1697	tags=100%	list=55%	signal=45%	AURKB/SNRPE/LSM7/LSM2/TAF11/EEF1E1/PUF60/CBX3/RALY/HMGN1/PCNA/IDH3B/MRPL9/DDX49/ILF2/CSNK2B/TBL3/SNRPA/DEK/FUS/SRSF3/RNPS1
715	C4	MODULE_93	MODULE_93	15	-0.587760848505658	-1.89681497385638	0.00362113261728468	0.0155169733492875	0.00773373871076927	753	tags=73%	list=25%	signal=56%	ACOX1/CAT/DPYD/ABLIM1/GPX3/DIO1/HSD11B1/MAOB/HPGD/TDO2/ADH7
716	C4	MORF_HDAC1	MORF_HDAC1	24	0.430309007232084	1.875152226347	0.00364413768051448	0.0155169733492875	0.00773373871076927	1757	tags=100%	list=57%	signal=43%	SNRPE/LSM7/LSM2/TAF11/GPAA1/DDX39B/PUF60/CBX3/CTBP1/HMGN1/COPS5/MRPL9/DDX49/VPS52/HAX1/CSNK2B/BAG6/SNRPA/DEK/FUS/SRSF3/RNPS1/G3BP2/HDAC2
717	C4	MORF_DMPK	MORF_DMPK	17	-0.579425504719611	-1.9284606971261	0.00389612977423432	0.0163266390539343	0.00813728023023041	430	tags=47%	list=14%	signal=41%	IGKV7-3/CFH/EDIL3/PART1/HNF1A/NR1I2/SLC15A1/BRINP3
718	C4	MODULE_567	MODULE_567	10	-0.656665228561082	-1.88235694359023	0.00403583724413411	0.0164305726378017	0.00818908125887246	457	tags=50%	list=15%	signal=43%	ANK3/RBP5/RNF186/PRSS1/IRF6
719	C4	MORF_CAMK4	MORF_CAMK4	25	-0.493022824632157	-1.83670429482323	0.004045406141883	0.0164305726378017	0.00818908125887246	430	tags=44%	list=14%	signal=38%	IGKV7-3/CFH/EDIL3/PART1/SLC17A1/HNF1A/CCR3/SCN7A/BMP10/NR1I2/SLC15A1
720	C4	MODULE_220	MODULE_220	24	-0.497836724702574	-1.83016618424704	0.00414701033293681	0.0164553295613897	0.00820142023593983	613	tags=54%	list=20%	signal=44%	EPHA4/NKX3-1/GHR/LAMB3/MYH11/RND1/CSRP2/EDN2/LAMA3/LAMA2/LAMC2/GRB7/GREM1
721	C4	MORF_FLT1	MORF_FLT1	10	-0.653706907070363	-1.87387679760834	0.00420757217873057	0.0164553295613897	0.00820142023593983	485	tags=70%	list=16%	signal=59%	ITIH4/HTR4/HTR7/CFH/TM4SF5/BMP10/CCKAR
722	C4	MORF_MLLT10	MORF_MLLT10	27	-0.49508571368559	-1.85570895798382	0.0042384939779337	0.0164553295613897	0.00820142023593983	430	tags=41%	list=14%	signal=35%	IGKV7-3/CFH/EDIL3/PART1/HNF1A/CCR3/SCN7A/BMP10/NR1I2/SLC15A1/BRINP3
723	C4	MORF_DEK	MORF_DEK	31	0.399226104195346	1.90355975442517	0.00433704947893655	0.0165939284411485	0.00827049862497436	1757	tags=97%	list=57%	signal=42%	AURKB/SNRPE/LSM7/LSM2/TAF11/GPAA1/DDX39B/PUF60/SDR39U1/PSMB4/CBX3/CTBP1/RALY/HMGN1/PCNA/COPS5/IDH3B/MRPL9/DDX49/ILF2/CSNK2B/PRPF31/SNRPA/DEK/FUS/SEM1/SRSF3/RNPS1/G3BP2/HDAC2
724	C4	MORF_SOD1	MORF_SOD1	31	0.397442580059613	1.8950556893599	0.00440326269842825	0.016606590748358	0.00827680958351175	1757	tags=97%	list=57%	signal=42%	SNRPE/LSM2/TAF11/GPAA1/EEF1E1/PUF60/PSMB4/NHP2/CBX3/POP5/MRPS18B/HMGN1/PCNA/COPS5/MRPL9/DDX49/MTA1/HAX1/ILF2/CSNK2B/PRPF31/TBL3/SNRPA/DEK/ENSA/FUS/SEM1/G3BP2/ETFA/HDAC2
725	C4	MODULE_2	MODULE_2	32	-0.463727562522152	-1.7996503604701	0.00452619057292293	0.0168297790317134	0.00838804776301507	957	tags=69%	list=31%	signal=48%	EPB41L2/RFTN1/MYLK/FOSL2/CCN1/ACSL1/TNFAIP3/LTBP1/CCND2/GATM/ABLIM1/GPX3/MTUS1/ME1/CNN1/MYH11/ADGRG6/ANK3/CCL15/CFH/MAOB/SST
726	C4	MODULE_49	MODULE_49	23	-0.504942178616821	-1.82797078570118	0.00460552586052143	0.0168869281552453	0.0084165311778535	381	tags=35%	list=12%	signal=31%	TAC3/SLC12A8/MOV10L1/DSCAM/UPB1/CNTNAP2/RIPK4/POF1B
727	C4	MODULE_38	MODULE_38	32	-0.460902104828748	-1.78868522411122	0.00474044567087791	0.0171435295494763	0.00854442262234663	889	tags=59%	list=29%	signal=43%	MYLK/IL4R/FOSL2/CCN1/PTGS1/TNFAIP3/LTBP1/GPX3/CGA/RUNX1T1/MYH11/EGFR/HTR4/ADGRG6/ANK3/HPGD/GRB7/TACSTD2/KRT7
728	C4	MODULE_100	MODULE_100	43	-0.425669554033709	-1.78624390686141	0.00506939943880813	0.0178442860246046	0.00889368322597918	822	tags=58%	list=27%	signal=43%	GFPT2/GUCY1B1/ACSL1/ITPR1/CCND2/GATM/ABLIM1/GPX3/MTUS1/F3/CGA/MAP7/EPHA4/RUNX1T1/MYH11/HTR4/RND1/ANK3/CSRP2/LAMA2/MAOB/ACTL6B/CNTNAP2/NEBL/SST
729	C4	MODULE_137	MODULE_137	43	-0.425669554033709	-1.78624390686141	0.00506939943880813	0.0178442860246046	0.00889368322597918	822	tags=58%	list=27%	signal=43%	GFPT2/GUCY1B1/ACSL1/ITPR1/CCND2/GATM/ABLIM1/GPX3/MTUS1/F3/CGA/MAP7/EPHA4/RUNX1T1/MYH11/HTR4/RND1/ANK3/CSRP2/LAMA2/MAOB/ACTL6B/CNTNAP2/NEBL/SST
730	C4	MODULE_66	MODULE_66	45	-0.413015323035769	-1.75011115525525	0.0052247825806411	0.0181492447538059	0.00904567621302129	822	tags=56%	list=27%	signal=41%	GFPT2/GUCY1B1/ACSL1/ITPR1/CCND2/GATM/ABLIM1/GPX3/MTUS1/F3/CGA/MAP7/EPHA4/RUNX1T1/MYH11/HTR4/RND1/ANK3/CSRP2/LAMA2/MAOB/ACTL6B/CNTNAP2/NEBL/SST
731	C4	MORF_MAGEA9	MORF_MAGEA9	38	-0.453543434679473	-1.86180675019376	0.00569093212698896	0.0195117672925336	0.0097247644001862	485	tags=39%	list=16%	signal=34%	ITIH4/IGKV7-3/CFH/EDIL3/PART1/SLC17A1/HNF1A/CCR3/HTR1B/SCN7A/BMP10/NR1I2/SLC15A1/ADRA1A/BRINP3
732	C4	MODULE_289	MODULE_289	12	-0.643499213514105	-1.96088864899012	0.00584780152054881	0.0197925589926267	0.00986471241658032	707	tags=75%	list=23%	signal=58%	TACR3/NPY2R/EDN2/ADGRB3/CCR3/SCTR/BDKRB1/GRB7/DEFB1
733	C4	MORF_IL13	MORF_IL13	22	-0.514944120310363	-1.83266536792023	0.00594804870664827	0.0198770235260145	0.00990680997109972	485	tags=41%	list=16%	signal=35%	ITIH4/HTR4/HTR7/IGKV7-3/HNF1A/HTR1B/BMP10/NR1I2/CCKAR
734	C4	MORF_DDB1	MORF_DDB1	27	0.392234287594603	1.76974409322116	0.00609092569379087	0.0201000547895099	0.0100179698911034	1874	tags=100%	list=61%	signal=39%	DNPH1/NUDT3/KAT2A/GPAA1/PUF60/FANCG/SDR39U1/STK19/AGPAT1/SH2B1/WDR18/MEA1/TRIM27/B4GALT3/RING1/IDH3B/PHB/NSL1/CSNK1G2/ILF2/PRPF31/HMGN4/NELFB/SGTA/SRRT/SEC23IP/GLUD1
735	C4	MORF_PAX7	MORF_PAX7	27	-0.484053959576749	-1.81435909803805	0.0062917359049492	0.0205063985050196	0.010220493672757	485	tags=48%	list=16%	signal=41%	ITIH4/HTR4/CFH/EDIL3/PART1/SLC17A1/HNF1A/CCR3/HTR1B/SCN7A/BMP10/NR1I2/SLC15A1
736	C4	MODULE_212	MODULE_212	28	-0.477274509821678	-1.80549193677072	0.0063790373296175	0.0205373884758417	0.0102359392323773	1256	tags=86%	list=41%	signal=51%	PNRC1/ALAS1/GLUD1/PCYOX1/ARMT1/MFSD1/UGP2/ACO1/ARL4D/ADAM9/ACSL1/GATM/GPX3/MTUS1/ABCC3/MAP7/KYNU/DIO1/HSD11B1/HPGD/TDO2/SULT1E1/CES1/BHMT
737	C4	MODULE_54	MODULE_54	24	0.411146854053661	1.79164954899137	0.00672881082283418	0.0211255414500999	0.0105290776764852	1033	tags=71%	list=34%	signal=47%	GGT1/H4C3/RECQL4/ETV2/HMGA1/MYBL2/PTTG1/AURKB/PSRC1/SNRPE/GINS2/NRM/TYMS/KIFC1/BYSL/CDC7/DTYMK
738	C4	MORF_AATF	MORF_AATF	29	0.395467342460045	1.82460282371575	0.00680178417900944	0.0211255414500999	0.0105290776764852	1757	tags=97%	list=57%	signal=42%	NUDT3/LSM7/LSM2/KAT2A/GPAA1/DDX39B/PUF60/SDR39U1/AGPAT1/WDR18/POP5/RALY/COPS5/IDH3B/MRPL9/DDX49/PHB/ILF2/PRPF31/SNRPA/DEK/NELFB/SGTA/FUS/RNPS1/SRRT/ARIH2/HDAC2
739	C4	MORF_GNB1	MORF_GNB1	29	0.39531688683259	1.82390865321613	0.00680178417900944	0.0211255414500999	0.0105290776764852	1757	tags=97%	list=57%	signal=42%	SNRPE/TYMS/KIFC1/LSM7/LSM2/GPAA1/DDX39B/MDC1/CBX3/CTBP1/IDH3B/MRPL9/DDX49/HAX1/ILF2/CSNK2B/UPF3A/CLPP/PRPF31/BAG6/SNRPA/DEK/FUS/RNPS1/ARIH2/MAPRE1/G3BP2/HDAC2
740	C4	MORF_MAP3K14	MORF_MAP3K14	10	-0.634755131796546	-1.81955078150696	0.00742120238927338	0.0227813654740485	0.0113543488207977	109	tags=60%	list=4%	signal=58%	IL18RAP/CYP4F11/SCN2A/SERPINC1/BHMT/CHRNA1
741	C4	MORF_PTPRR	MORF_PTPRR	10	-0.627337665558058	-1.7982883201026	0.00811153355886137	0.0246143087303379	0.0122678970944667	408	tags=60%	list=13%	signal=52%	EDIL3/PART1/SLC17A1/HNF1A/CCR3/SLC15A1
742	C4	MORF_PRKAG1	MORF_PRKAG1	29	0.390846229832071	1.80328198569848	0.00836573723941918	0.0250972117182575	0.0125085784082225	1879	tags=100%	list=61%	signal=39%	NUDT3/MZF1/GPAA1/FANCG/SDR39U1/CYHR1/STK19/AGPAT1/SH2B1/MEA1/MRPS18B/B4GALT3/MRPL9/MTA1/PHB/NSL1/CSNK1G2/PIGC/ILF2/HMGN4/NELFB/SGTA/SRRT/ARIH2/HDAC2/ANXA7/SEC23IP/GLUD1/RTN4
743	C4	MORF_G22P1	MORF_G22P1	20	0.447800393959291	1.83367655702322	0.00866096067299544	0.025690939524391	0.0128044953769891	1702	tags=100%	list=56%	signal=45%	SNRPE/LSM7/LSM2/PUF60/CBX3/CTBP1/HMGN1/PCNA/SNRPB2/IDH3B/DDX49/ILF2/CSNK2B/BAG6/SNRPA/DEK/FUS/SRSF3/RNPS1/RBM14
744	C4	MORF_PHB	MORF_PHB	19	0.446012471283229	1.76445360168792	0.00895455233168025	0.0262666868395954	0.0130914507773103	1707	tags=100%	list=56%	signal=45%	NUDT3/HMG20B/KAT2A/GPAA1/FANCG/SDR39U1/STK19/AGPAT1/SH2B1/WDR18/MEA1/B4GALT3/PHB/ILF2/IFRD2/NELFB/PFDN1/SRRT/ARIH2
745	C4	MODULE_418	MODULE_418	11	-0.630419795653357	-1.86807051267717	0.00944077678622678	0.0273212810168937	0.0136170658975746	1017	tags=91%	list=33%	signal=61%	NHSL1/AVPI1/RHOU/SMIM3/KYNU/PKIB/CSTA/ABCC2/SELE/TACSTD2
746	C4	MORF_ERCC4	MORF_ERCC4	27	-0.468313053597396	-1.75535812219648	0.00952105247558416	0.0273212810168937	0.0136170658975746	430	tags=41%	list=14%	signal=35%	IGKV7-3/CFH/EDIL3/PART1/HNF1A/CCR3/NR0B2/SCN7A/BMP10/NR1I2/SLC15A1
747	C4	MODULE_12	MODULE_12	26	-0.468978297466702	-1.753314659925	0.00985512074873179	0.0279758266415612	0.0139432947774926	957	tags=73%	list=31%	signal=51%	EPB41L2/MYLK/GNAI1/FOSL2/GFPT2/CCN1/TNFAIP3/CCND2/GATM/ABLIM1/GPX3/MTUS1/F3/ME1/MYH11/ANK3/MAOB/NEBL/SST
748	C4	MORF_FSHR	MORF_FSHR	27	-0.466753445671693	-1.74951230940353	0.0103005452985214	0.0289291910511664	0.0144184564648956	430	tags=41%	list=14%	signal=35%	IGKV7-3/CFH/EDIL3/PART1/SLC17A1/HNF1A/CCR3/BMP10/NR1I2/SLC15A1/BRINP3
749	C4	MODULE_17	MODULE_17	36	0.34026402640264	1.67939385564934	0.0116170901951717	0.0322832822265825	0.0160901526248916	2035	tags=100%	list=66%	signal=34%	H2BC12/H2BC11/H2AC6/RAC3/PTP4A3/TRAPPC6A/PTTG1/AURKB/TYMS/BOP1/BYSL/LSM7/DTYMK/KLHDC3/EEF1E1/SNRPC/NHP2/CBX3/HSF1/PCNA/SNRPB2/EXOSC8/COPS5/MTA1/TMEM259/PIGC/CLPP/HMGN4/MAPRE1/SRP54/GTF2E2/SCP2/GFPT1/ARL4A/ACAT2/NMI
750	C4	MORF_PPP1CA	MORF_PPP1CA	19	0.432556613062028	1.71122137382242	0.012165795873936	0.0334559386533239	0.0166746105728289	1748	tags=100%	list=57%	signal=43%	SNRPE/TAF11/PUF60/PSMB4/EEF1D/CBX3/CTBP1/URM1/RALY/SSR2/HMGN1/COPS5/MRPL9/DDX49/CSNK2B/ENSA/SEM1/SRSF3/ETFA
751	C4	MODULE_47	MODULE_47	12	-0.612745472988795	-1.86717499799629	0.0133824858732211	0.0364224357786637	0.0181531278801155	1073	tags=92%	list=35%	signal=60%	MARCKS/ADAM9/IGFBP7/MYLK/TCF4/LTBP1/PALLD/CNN1/PKIB/MOXD1/EHF
752	C4	MORF_RBM8A	MORF_RBM8A	12	0.530923791368979	1.78486389133322	0.0137900423009557	0.0368180557251273	0.0183503068805459	387	tags=42%	list=13%	signal=37%	MOK/CDK5R1/LTK/HSF4/PNMT
753	C4	MORF_AP2M1	MORF_AP2M1	21	0.425314487094491	1.77779636866485	0.0138067708969227	0.0368180557251273	0.0183503068805459	1660	tags=95%	list=54%	signal=44%	SNRPE/GPAA1/PUF60/PSMB4/EEF1D/CBX3/CTBP1/URM1/TSR3/RALY/SSR2/HMGN1/COPS5/IDH3B/MRPL9/DDX49/PIGC/VPS52/CSNK2B/ENSA
754	C4	MORF_CDH4	MORF_CDH4	15	-0.538286841867331	-1.73715303508173	0.0153082928376465	0.0404138930913868	0.0201424905758507	408	tags=53%	list=13%	signal=46%	EDIL3/PART1/SLC17A1/HNF1A/CCR3/SCN7A/NR1I2/SLC15A1
755	C4	MORF_CTBP1	MORF_CTBP1	18	0.449146981627297	1.73117211511879	0.0160160704581319	0.0417018245090701	0.0207844021675987	1697	tags=100%	list=55%	signal=45%	SNRPE/SNRNP70/GPAA1/DDX39B/PUF60/CBX3/CTBP1/SSR2/HMGN1/COPS5/IDH3B/MRPL9/DDX49/VPS52/CSNK2B/BAG6/DEK/RNPS1
756	C4	MODULE_181	MODULE_181	30	-0.441899119678101	-1.70168015759252	0.0161120685603225	0.0417018245090701	0.0207844021675987	476	tags=33%	list=16%	signal=28%	HTR4/JAKMIP1/NAT8/NR0B2/ACTL6B/BMP10/SLC7A11/GREM1/CLDN14/CCKAR
757	C4	MORF_THPO	MORF_THPO	12	-0.602412036150052	-1.8356866626936	0.016408022152532	0.042055513089985	0.0209606823614359	408	tags=50%	list=13%	signal=44%	EDIL3/PART1/SLC17A1/HNF1A/SLC15A1/BRINP3
758	C4	MORF_HDAC2	MORF_HDAC2	22	0.389947437582129	1.6748821360118	0.0168018535579698	0.0422883804400234	0.0210767446371727	1879	tags=100%	list=61%	signal=39%	SNRPE/LSM2/GPAA1/CDK11A/DDX39B/NELFA/MRPS18B/COPS5/MRPL9/MTA1/ILF2/PRPF31/HMGN4/SNRPA/DEK/SGTA/FUS/SEM1/G3BP2/HDAC2/ANXA7/RTN4
759	C4	MODULE_69	MODULE_69	52	-0.365092820586869	-1.60350457439574	0.0168474390695377	0.0422883804400234	0.0210767446371727	856	tags=46%	list=28%	signal=34%	PLEKHG1/FOSL2/HIVEP2/PDE4D/EDN1/DPYD/F3/ITGA8/IL1R2/LAMB3/PTGS2/EGFR/IL1A/IL1RL1/CYP2A7/CYP2B7P/PRDM8/PTPRT/SELE/SLC22A3/ERMN/OXGR1/CCL19/CYP2C9
760	C4	MORF_ACP1	MORF_ACP1	18	0.445209973753281	1.71599748737487	0.0169794254797064	0.0422883804400234	0.0210767446371727	1709	tags=100%	list=56%	signal=45%	SNRPE/LSM7/SNRNP70/TAF11/DDX39B/CBX3/CTBP1/HMGN1/MRPL9/DDX49/ILF2/CSNK2B/BAG6/DEK/FUS/SRSF3/RNPS1/MAPRE1
761	C4	MORF_ERH	MORF_ERH	16	0.448852459016393	1.66547471491926	0.0179194775772257	0.0442125428073607	0.02203575698134	1697	tags=100%	list=55%	signal=45%	SNRPE/EEF1E1/PUF60/PSMB4/CBX3/RALY/HMGN1/PCNA/SNRPB2/COPS5/DDX49/HAX1/CSNK2B/DEK/SRSF3/RNPS1
762	C4	MORF_TNFRSF25	MORF_TNFRSF25	20	-0.490274005287938	-1.69824253459136	0.0185881271667679	0.0445419289776603	0.0221999247296951	485	tags=45%	list=16%	signal=38%	ITIH4/HTR4/HTR7/HNF1A/HTR1B/TM4SF5/BMP10/GREM1/CCKAR
763	C4	MORF_CD8A	MORF_CD8A	14	-0.539018946661278	-1.7209125156711	0.0186201162140556	0.0445419289776603	0.0221999247296951	430	tags=43%	list=14%	signal=37%	IGKV7-3/PART1/HNF1A/BMP10/NR1I2/SLC15A1
764	C4	MORF_KDR	MORF_KDR	14	-0.538373959861359	-1.71885328220019	0.0186201162140556	0.0445419289776603	0.0221999247296951	430	tags=43%	list=14%	signal=37%	IGKV7-3/EDIL3/PART1/HNF1A/BMP10/NR1I2
765	C4	MORF_SKP1A	MORF_SKP1A	21	0.408538587848933	1.70767382719305	0.0187278565019708	0.0445419289776603	0.0221999247296951	1822	tags=100%	list=59%	signal=41%	SNRPE/TAF11/PUF60/PSMB4/EEF1D/CBX3/URM1/RALY/SSR2/HMGN1/COPS5/MRPL9/DDX49/VPS52/CSNK2B/DEK/ENSA/SEM1/SRSF3/ETFA/GDE1
766	C4	MORF_RAD21	MORF_RAD21	18	0.429461942257218	1.65529897639919	0.0203511744375087	0.047970625459842	0.0239088045553439	1757	tags=100%	list=57%	signal=43%	SNRPE/TAF11/PUF60/PSMB4/EEF1D/CBX3/HMGN1/PCNA/COPS5/MRPL9/MTA1/ILF2/CSNK2B/DEK/ENSA/SEM1/ETFA/HDAC2
767	C4	MODULE_76	MODULE_76	11	-0.594313055435	-1.76107841443427	0.0210961729161552	0.0492866340696016	0.0245647099629195	859	tags=82%	list=28%	signal=59%	NMI/TLR3/TLR2/TLR1/PTGS2/IL1A/CCL20/SAA1/CCL19
768	C4	MORF_BRCA1	MORF_BRCA1	24	-0.460223460634353	-1.69189088119876	0.021398002853067	0.0495532697649974	0.0246976025543248	447	tags=33%	list=15%	signal=29%	HTR7/IGKV7-3/CFH/PART1/HNF1A/BMP10/NR1I2/BRINP3
769	C5	GO_MOLECULAR_TRANSDUCER_ACTIVITY	GO_MOLECULAR_TRANSDUCER_ACTIVITY	108	-0.542379433673211	-2.67727582292053	4.90080428842932e-13	1.18795495951527e-09	7.29446027772532e-10	859	tags=67%	list=28%	signal=50%	TLR3/UTS2R/IL4R/TLR2/OR6A2/GUCY1B1/TLR1/NRP1/NOD2/LTBP1/TACR3/PTPRK/GPR82/OR6K3/ANTXR2/P2RY2/F3/NPY2R/EPHA4/NKX3-1/IL1R2/GPR25/GHR/GP1BA/EPHA1/EGFR/ADGRG2/HTR4/ADGRG6/GPC6/HTR7/IL18RAP/OR2B11/OR2T8/GPR78/CCKBR/ADGRB3/SSTR3/NMUR2/IL1RL1/GRIA3/CCR3/CYSLTR2/HCAR2/PTPRT/SELE/FLT3/ROBO2/OR10J6P/NPR3/HTR1B/CHRM2/TAAR3P/SCTR/PROKR1/HPGD/GPR88/HRH4/BDKRB1/SSTR1/AVPR1B/BMPR1B/NR1H4/OXGR1/REG3A/GLP2R/CR2/A…
770	C5	GO_DEFENSE_RESPONSE	GO_DEFENSE_RESPONSE	131	-0.50271184020757	-2.54497435248098	3.01737688881769e-12	3.63893765620881e-09	2.23443540293523e-09	870	tags=57%	list=28%	signal=43%	FOXP1/IL15/TLR3/IL4R/NFKBIZ/MAP3K5/TLR2/TLR1/EDN1/PTGS1/NLRP9/C1RL/TNFAIP3/IRAK3/TRDV3/NOD2/APOL1/H2BC10/ANG/FRK/F3/NPY2R/NT5E/HGF/IL1R2/KYNU/CALCA/PTGS2/EGFR/ITIH4/DPP4/IGHV7-81/CCL15/CFH/GBP3/PTK6/IL18RAP/TNIP3/CLU/CFI/C2CD4A/DUOXA2/IL1A/IL1RL1/CLEC12B/MEP1B/MUC21/CLNK/CCR3/CCL20/ODAM/SELE/CCL24/RAET1E/NLRP2/AIM2/MASP1/HRH4/BDKRB1/GSDMC/COLEC10/CYP4F11/BMPR1B/NR1H4/C4BPB/IGHV1-69-2/REG3A/SERPIN…
771	C5	GO_SIGNALING_RECEPTOR_BINDING	GO_SIGNALING_RECEPTOR_BINDING	137	-0.493283722300344	-2.50935654660736	5.85145238522855e-12	3.63893765620881e-09	2.23443540293523e-09	938	tags=59%	list=31%	signal=43%	ADAM9/TOB1/UTRN/GABARAPL1/GNAI1/CFC1/FGF21/FOXP1/IL15/JAM2/TLR2/CCN1/PDE4D/TLR1/INSL4/EDN1/UCN3/SYTL3/IAPP/GUSBP3/TNFSF10/ANG/NOTCH2NLB/FRK/CGA/MAP7/EPHA4/PDGFC/NKX3-1/HGF/SPX/CALCA/EGFR/DPP4/RND1/JAKMIP1/FGF14/TNFSF14/IGHV7-81/PITPNM3/CCL15/EDN2/LAMA3/EDIL3/NRG4/PTK6/CLU/TAC3/CCKBR/SSTR3/IL1A/LAMA2/SYTL4/FST/CCL20/DSCAM/LRG1/FLT3/CXADR/CCL24/MACC1/BMP3/TRAV29DV5/NR0B2/RAET1E/PPARGC1A/LAMC2/COLEC…
772	C5	GO_DNA_PACKAGING_COMPLEX	GO_DNA_PACKAGING_COMPLEX	27	0.739334659629385	3.27929684464527	6.00484761750629e-12	3.63893765620881e-09	2.23443540293523e-09	511	tags=81%	list=17%	signal=69%	H2AC13/H2AC17/H4C4/H2BC6/H4C8/H3C10/H1-4/H2BC12/H2BC11/H2BC3/H3C12/H4C9/H3C2/H2AC20/H4C3/H2BE1/H2AC6/H2BC5/H2AW/H4C2/H2BC19P/H3-5
773	C5	GO_ORGANIC_ACID_METABOLIC_PROCESS	GO_ORGANIC_ACID_METABOLIC_PROCESS	119	-0.507825604287986	-2.54539494396573	1.79105722475349e-11	8.68304542560493e-09	5.33169455958197e-09	1036	tags=64%	list=34%	signal=44%	UGP2/CPT1A/SCPEP1/ETFDH/CYP2A13/ACOX1/PRKAG2/MSRA/ACO1/PGM1/DSE/AIG1/ALDOC/IL15/TLR2/NR5A2/GFPT2/ACACB/HSD3B7/EDN1/ACSL1/PTGS1/GPT2/DPYD/ACSF2/BCO2/DGAT2/GATM/GUSBP3/ME1/HGF/FBP1/GHR/ASAH2/KYNU/VNN2/PTGS2/ITIH4/FMO2/CPA1/EDN2/GSTO2/HMGCLL1/UGT1A10/DIO1/CYP2A7/UGT1A3/SLC17A1/ABCC2/FMOD/ACSM1/ACOT6/VNN3/UPB1/FAAH2/PPARGC1A/MLXIPL/PLIN5/HPGD/SULT1B1/TDO2/UGT1A6/CYP4F22/SULT1E1/GCKR/CES1/CYP4F11/AMDH…
774	C5	GO_CELL_MOTILITY	GO_CELL_MOTILITY	146	-0.474745867222288	-2.4450114061901	2.71757838256028e-11	1.09790166655435e-08	6.74150146129866e-09	897	tags=57%	list=29%	signal=42%	PRSS55/MYLK/FGF21/RHOU/SOD2/FOXP1/PHLDB2/JAM2/SHTN1/ARHGAP18/CCN1/PDE4D/HSD3B7/SLC8A1/PLD1/EDN1/NRP1/BVES/RSPH4A/TNFAIP3/PSTPIP2/TACR3/PTPRK/ANG/IGKV2D-28/MTUS1/F3/CGA/EPHA4/PALLD/PDGFC/HGF/CALCA/LAMB3/EPHA1/PTGS2/EGFR/DPP4/RND1/GPC6/TNFSF14/CCL15/EDN2/LAMA3/NRG4/TTLL9/PTK6/DUOXA2/SULF1/LAMA2/CCR3/CCL20/PTPRT/SELE/CXADR/CCL24/IGKV1D-33/PPARGC1A/BCL11B/LAMC2/MYOCD/BDKRB1/LAMB4/GP2/IGKV3D-20/BMP10/…
775	C5	GO_BIOLOGICAL_ADHESION	GO_BIOLOGICAL_ADHESION	106	-0.51329442922875	-2.53201828434044	5.01870930821985e-11	1.73790733758927e-08	1.06713608448464e-08	938	tags=68%	list=31%	signal=49%	ADAM9/NEXN/UTRN/IGFBP7/EZR/IL15/IL4R/PHLDB2/NFKBIZ/JAM2/CCN1/NRP1/BVES/PCDH18/NOD2/FUT2/PTPRK/CELA2A/ITGA8/NPY2R/EPHA4/NT5E/PALLD/MPZL3/GP1BA/LAMB3/EPHA1/EGFR/DPP4/RND1/ANK3/GPC6/CSTA/TNFSF14/LAMA3/EDIL3/PERP/FAT4/C2CD4A/IL1A/PLEKHA7/KIRREL2/COL4A6/LAMA2/MUC21/CCR3/DSCAM/SLITRK3/PTPRT/SELE/CXADR/ROBO2/DSC2/B4GALNT2/LAMC2/AMTN/CNTNAP2/LAMB4/BMP10/PCDH11X/SLC7A11/LGALS9C/REG3A/COL17A1/TACSTD2/SAA1/…
776	C5	GO_INTRINSIC_COMPONENT_OF_PLASMA_MEMBRANE	GO_INTRINSIC_COMPONENT_OF_PLASMA_MEMBRANE	156	-0.463316272969702	-2.39661286542042	1.26029103626536e-10	3.81868183988404e-08	2.34480463852529e-08	859	tags=60%	list=28%	signal=45%	TLR3/UTS2R/IL4R/KCNK16/JAM2/TLR2/SLC8A1/TLR1/NRP1/VWC2L/ASIC5/SLC6A4/KCNMB1/PCDH18/NOD2/KCNJ2/TACR3/PTPRK/SLC16A10/TNFSF10/P2RY2/F3/ITGA8/NPY2R/EPHA4/GPR25/LRRTM3/HS3ST3B1/GHR/ASAH2/GP1BA/SLC3A1/TMPRSS11A/EPHA1/EGFR/ADGRG2/HTR4/ADGRG6/GPC6/HTR7/SLC38A1/PERP/IL18RAP/TRPC5/ADGRB3/SSTR3/KCNA4/KIRREL2/SLC12A3/SLC17A1/GRIA3/ABCC2/MEP1B/SCNN1G/CCR3/CYSLTR2/DSCAM/SLITRK3/PTPRT/SELE/KCNJ3/SCN3A/FLT3/CXAD…
777	C5	GO_PROTEIN_DNA_COMPLEX	GO_PROTEIN_DNA_COMPLEX	33	0.658949743924369	3.14052779382428	2.58275247026102e-10	6.95621331990302e-08	4.2713590560808e-08	511	tags=67%	list=17%	signal=56%	H2AC13/H2AC17/H4C4/H2BC6/H4C8/H3C10/H1-4/H2BC12/H2BC11/H2BC3/H3C12/H4C9/H3C2/H2AC20/H4C3/H2BE1/H2AC6/H2BC5/H2AW/H4C2/H2BC19P/H3-5
778	C5	GO_REGULATION_OF_HORMONE_LEVELS	GO_REGULATION_OF_HORMONE_LEVELS	56	-0.601393665533408	-2.64514956070739	7.20135096445087e-10	1.74560747378289e-07	1.07186423828774e-07	781	tags=66%	list=25%	signal=50%	EDN1/UCN3/ITPR1/BCO2/DGAT2/SLC16A10/CELA2A/CGA/NKX3-1/GHR/EGFR/DPP4/DIO1/DUOXA2/AKR1B15/UGT1A3/HNF1A/ABCC2/SYTL4/HCAR2/NR0B2/AFP/BCO1/PPARGC1A/CFTR/SULT1B1/NEUROD1/SULT1E1/PDX1/CES1/NR1H4/ADH7/CYP2C18/RDH12/FOXA1/CYP2C9/CCKAR
779	C5	GO_CHEMICAL_HOMEOSTASIS	GO_CHEMICAL_HOMEOSTASIS	113	-0.488916304798874	-2.42644029500134	9.86600366982512e-10	2.17410844505965e-07	1.33497886977347e-07	834	tags=51%	list=27%	signal=39%	NR5A2/PDE4D/SLC8A1/EDN1/GRAMD1B/ITPR1/KCNJ2/DGAT2/IAPP/P2RY2/LSR/NPY2R/SLC9A7/JPH2/SPX/CALCA/EGFR/ANK3/FAM155A/CCL15/EDN2/TRPC5/CCKBR/NMUR2/SLC12A3/HNF1A/ABCC2/SLC12A8/HEPHL1/SCNN1G/ACSM1/CCR3/HTR1B/PLCZ1/PPARGC1A/MLXIPL/SCTR/STEAP2/CFTR/SCN7A/NEUROD1/HRH4/BDKRB1/PDX1/GCKR/CES1/MT1H/AVPR1B/TMPRSS6/ASGR2/NR1H4/SLC7A11/NR1I2/SCNN1A/SAA1/FOXA1/CCL19/ADRA1A
780	C5	GO_RESPONSE_TO_BIOTIC_STIMULUS	GO_RESPONSE_TO_BIOTIC_STIMULUS	133	-0.471157736878321	-2.38797278798759	1.17923759132097e-09	2.38205993446836e-07	1.4626683808139e-07	870	tags=52%	list=28%	signal=39%	FOXP1/IL15/TLR3/IL4R/MAP3K5/TLR2/PDE4D/TLR1/EDN1/TENT5A/NLRP9/C1RL/TNFAIP3/IRAK3/TRDV3/NOD2/APOL1/H2BC10/ANG/FRK/CARD17/KYNU/TRAV5/PTGS2/IGHV7-81/CCL15/CFH/GBP3/PTK6/IL18RAP/TNIP3/CLU/CFI/TRAV1-2/IL1A/CLEC12B/ABCC2/TRAV21/MUC21/CLNK/CCL20/LRG1/SELE/CCL24/RAET1E/CHRM2/PPARGC1A/NLRP2/AIM2/MAOB/SCN7A/HPGD/MASP1/BDKRB1/GSDMC/CEACAM20/COLEC10/NR1H4/C4BPB/ADH7/IGHV1-69-2/REG3A/SAA1/CR2/CCL19/TRIM40/IRF…
781	C5	GO_RESPONSE_TO_OXYGEN_CONTAINING_COMPOUND	GO_RESPONSE_TO_OXYGEN_CONTAINING_COMPOUND	154	-0.44271299137433	-2.29243614268781	1.79555674245111e-09	3.34802272592423e-07	2.05580342819909e-07	938	tags=53%	list=31%	signal=38%	ADAM9/CPEB3/SLC39A14/IGFBP7/IRAK2/LRP11/EZR/GNAI1/FGF21/SOD2/FOXP1/IL15/MAP3K5/TLR2/PDE4D/SLC8A1/GUCY1B1/EDN1/ACSL1/UCN3/GRAMD1B/TNFAIP3/SLC6A4/IRAK3/KCNMB1/NOD2/DGAT2/TACR3/GPX3/PTPRK/CELA2A/TNFSF10/P2RY2/EPHA4/ME1/PDGFC/NKX3-1/HGF/GHR/PID1/CARD17/PTGS2/EGFR/HTR4/HTR7/PDE3A/PTK6/IL18RAP/TNIP3/CLU/CNGA3/SSTR3/IL1A/ABCC2/SELE/OR10J6P/HTR1B/NR0B2/CHRM2/PPARGC1A/MLXIPL/CFTR/MAOB/HPGD/NEUROD1/HRH4/TD…
782	C5	GO_HOMEOSTATIC_PROCESS	GO_HOMEOSTATIC_PROCESS	175	-0.424818294408694	-2.22310583539191	2.25320224844367e-09	3.90125875016248e-07	2.3955097588717e-07	880	tags=47%	list=29%	signal=36%	FGF21/SOD2/IL15/IL4R/JAM2/NR5A2/ACACB/PDE4D/SLC8A1/EDN1/ACSL1/GRAMD1B/TNFAIP3/ITPR1/NOD2/KCNJ2/DGAT2/GATM/IAPP/ANG/P2RY2/LSR/HUS1B/NPY2R/SLC9A7/PDGFC/JPH2/SPX/CALCA/PKIB/PTGS2/EGFR/ANK3/FAM155A/TNFSF14/CCL15/EDN2/TRPC5/CCKBR/NMUR2/SGCZ/IL1A/SLC12A3/LAMA2/HNF1A/ABCC2/SLC12A8/HEPHL1/SCNN1G/ACSM1/CCR3/HCAR2/FLT3/CXADR/NPR3/HTR1B/PLCZ1/PPARGC1A/MLXIPL/SCTR/STEAP2/CFTR/SCN7A/NEUROD1/HRH4/BDKRB1/PDX1/G…
783	C5	GO_G_PROTEIN_COUPLED_RECEPTOR_SIGNALING_PATHWAY	GO_G_PROTEIN_COUPLED_RECEPTOR_SIGNALING_PATHWAY	103	-0.496107227668447	-2.43829749642363	4.4634402683283e-09	7.21291947361854e-07	4.42898564169559e-07	707	tags=54%	list=23%	signal=43%	TACR3/IAPP/GPR82/OR6K3/P2RY2/CGA/NPY2R/GNG13/PDE10A/GPR25/GP1BA/CALCA/ADGRG2/HTR4/ADGRG6/HTR7/PDE3A/CCL15/EDN2/OR2B11/OR2T8/TAC3/GPR78/CCKBR/ADGRB3/SSTR3/NMUR2/CCR3/CYSLTR2/CCL20/HCAR2/CCL24/OR10J6P/NPR3/HTR1B/CNGA1/CHRM2/TAAR3P/SCTR/PROKR1/HPGD/GPR88/HRH4/BDKRB1/RGS7BP/SSTR1/AVPR1B/OXGR1/GLP2R/SAA1/CCL19/ADRA1A/GUCA1C/DEFB1/CCKAR/SST
784	C5	GO_CELL_SURFACE	GO_CELL_SURFACE	59	-0.576151674091538	-2.55890085234389	4.89569671011183e-09	7.41698051581942e-07	4.5542862816435e-07	883	tags=76%	list=29%	signal=55%	CFC1/IL15/MAP3K5/JAM2/TLR2/NRP1/NOD2/PTPRK/ANTXR2/F3/ITGA8/EPHA4/NT5E/PDGFC/GHR/GP1BA/EGFR/ADGRG2/DPP4/ADGRG6/ANK3/GPC6/SLC38A1/IGHV7-81/CLU/IL1RL1/SULF1/CLEC12B/ABCC2/CLEC17A/SCNN1G/CCR3/PTPRT/KCNJ3/ROBO2/RAET1E/CFTR/CNTNAP2/GP2/BMP10/SLC7A11/IGHV1-69-2/GREM1/CHRNA1/IL13RA2
785	C5	GO_RESPONSE_TO_ENDOGENOUS_STIMULUS	GO_RESPONSE_TO_ENDOGENOUS_STIMULUS	148	-0.43904622509838	-2.26002166399474	5.73941405274863e-09	8.18372921403687e-07	5.02509688581211e-07	938	tags=53%	list=31%	signal=38%	ADAM9/TOB1/CPEB3/SLC39A14/IGFBP7/EZR/GNAI1/FGF21/FOXP1/IL4R/TLR2/NR5A2/CCN1/PDE4D/SLC8A1/EDN1/ACSL1/UCN3/VWC2L/SLC6A4/NOD2/LTBP1/PTPRK/CELA2A/TNFSF10/ANG/P2RY2/ITGA8/EPHA4/ME1/PDGFC/GATA6/NKX3-1/GHR/PID1/CALCA/PTGS2/EGFR/HTR4/HTR7/PDE3A/FAT4/CNGA3/SSTR3/SULF1/ABCC2/FMOD/FST/LRG1/FLT3/ROBO2/OR10J6P/HTR1B/CHRM2/PPARGC1A/STEAP2/CFTR/MAOB/HPGD/HRH4/MYOCD/PDX1/ESRP2/CES1/SSTR1/BMPR1B/TMPRSS6/BMP10/NR1…
786	C5	GO_MONOCARBOXYLIC_ACID_METABOLIC_PROCESS	GO_MONOCARBOXYLIC_ACID_METABOLIC_PROCESS	69	-0.548764973417508	-2.50856423398625	6.5323098458845e-09	8.42322120177362e-07	5.17215336951012e-07	1053	tags=74%	list=34%	signal=50%	ACAT2/CPT1A/SCPEP1/ETFDH/CYP2A13/ACOX1/PRKAG2/PGM1/DSE/AIG1/ALDOC/NR5A2/ACACB/HSD3B7/EDN1/ACSL1/PTGS1/ACSF2/BCO2/DGAT2/GATM/ME1/FBP1/ASAH2/KYNU/VNN2/PTGS2/EDN2/UGT1A10/CYP2A7/UGT1A3/ABCC2/ACSM1/ACOT6/VNN3/FAAH2/PPARGC1A/MLXIPL/PLIN5/HPGD/UGT1A6/GCKR/CES1/CYP4F11/AMDHD1/NR1H4/ADH7/CYP2C18/PON3/CYP2C9/LDHC
787	C5	GO_LIPID_METABOLIC_PROCESS	GO_LIPID_METABOLIC_PROCESS	162	-0.428251667442757	-2.22457661468227	6.61670883684845e-09	8.42322120177362e-07	5.17215336951012e-07	1053	tags=59%	list=34%	signal=41%	ACAT2/LPCAT3/ABHD6/FAM135A/CPT1A/SCPEP1/ETFDH/CYP2A13/ACOX1/PLSCR1/GK/PRKAG2/CLN8/CAT/LIMA1/PNLIPRP1/IGFBP7/AIG1/FGF21/NR5A2/NCEH1/ACACB/CCN1/HSD3B7/PLD1/EDN1/ACSL1/PTGS1/GLIPR1/ACSF2/BCO2/NOD2/DGAT2/APOL1/FUT2/ANG/LSR/SGPP2/CGA/ME1/GATA6/GDPD4/ASAH2/TNFAIP8L3/GPAT3/PTGS2/MBOAT4/EGFR/GPC6/PDE3A/PITPNM3/EDN2/SPTLC3/CLU/NEU4/CCKBR/HMGCLL1/CYP2A7/AKR1B15/UGT1A3/SDR42E1/ACSM1/HCAR2/ACOT6/FLT3/NR0B2/A…
788	C5	GO_PLASMA_MEMBRANE_REGION	GO_PLASMA_MEMBRANE_REGION	106	-0.479360534599229	-2.36462655599083	6.94985247671091e-09	8.42322120177362e-07	5.17215336951012e-07	968	tags=63%	list=32%	signal=45%	KCTD12/LIMA1/CNKSR3/ADAM9/MYO6/SLC39A14/UTRN/GABARAPL1/SLC51A/MYLK/EZR/PDE4D/SLC8A1/PLD1/NRP1/BVES/SLC6A4/NOD2/TACR3/SLC16A10/ITGA8/PATJ/MAP7/EPHA4/IQSEC3/LRRTM3/ASAH2/SLC3A1/PTGS2/EGFR/ADGRG2/DPP4/ANK3/SLC38A1/SSTR3/SLC12A3/SLC17A1/GRIA3/ABCC2/SCNN1G/SLITRK3/SELE/KCNJ3/CXADR/ROBO2/ADCY10/HTR1B/CNGA1/CHRM2/CFTR/HPGD/CNTNAP2/CEACAM20/RGS7BP/GP2/PLEKHG6/SLC6A19/SCN2A/SLC7A11/RDH12/SCNN1A/TACSTD2/SL…
789	C5	GO_OXIDATION_REDUCTION_PROCESS	GO_OXIDATION_REDUCTION_PROCESS	82	-0.514084399930225	-2.42020976806139	9.12648087649876e-09	1.04996272471985e-06	6.44713953775345e-07	1053	tags=65%	list=34%	signal=44%	ACAT2/UGP2/CPT1A/PPP1R3B/ETFDH/CYP2A13/ACOX1/PRKAG2/CAT/MSRA/ACO1/FRRS1/PGM1/SOD2/ALDOC/HTATIP2/GFPT2/ACACB/HSD3B7/PTGS1/MICAL2/DPYD/BCO2/DGAT2/GPX3/ME1/PID1/PTGS2/MOXD1/FMO2/AKR1C8P/GSTO2/DIO1/CYP2A7/AKR1B15/HEPHL1/SDR42E1/ACSM1/BCO1/HSD11B1/PPARGC1A/STEAP2/PLIN5/MAOB/HPGD/TDO2/CYP4F22/CYP4F11/ADH7/CYP2C18/RDH12/CYP2C9/LDHC
790	C5	GO_SECRETION	GO_SECRETION	126	-0.465232503012967	-2.34505292232047	9.52936466329894e-09	1.04996272471985e-06	6.44713953775345e-07	950	tags=54%	list=31%	signal=39%	ARL4D/FZD5/PGM1/ADAM9/MANBA/MYO6/SLC51A/EZR/ALDOC/IL4R/HEBP2/TLR2/TLR1/PLD1/EDN1/UCN3/GLIPR1/SLC6A4/SYTL3/ITPR1/NOD2/SLC16A10/CELA2A/ANG/P2RY2/FRK/NPY2R/ABCC3/NKX3-1/HGF/SPX/EGFR/ITIH4/DPP4/CLU/CCKBR/NMUR2/IL1A/IL1RL1/HNF1A/ABCC2/SYTL4/GUCA2B/HCAR2/LRG1/F5/SLC5A7/NPR3/HTR1B/NR0B2/PRSS12/CHRM2/STEAP2/CFTR/MAOB/NEUROD1/PDX1/CES1/AVPR1B/NR1H4/EXPH5/SERPINC1/SAA1/ADRA1A/FERMT1/SYT10/IL13RA2/CCKAR
791	C5	GO_POSITIVE_REGULATION_OF_IMMUNE_SYSTEM_PROCESS	GO_POSITIVE_REGULATION_OF_IMMUNE_SYSTEM_PROCESS	78	-0.523653442804696	-2.43807935323013	1.12566396209206e-08	1.18635193222224e-06	7.2846171276804e-07	887	tags=56%	list=29%	signal=41%	CGAS/EZR/FOXP1/IL15/IL4R/NFKBIZ/JAM2/PDE4D/EDN1/C1RL/TEC/IRAK3/NOD2/IGKV2D-28/DPP4/TNFSF14/IGHV7-81/EDN2/CFH/IL18RAP/CLU/CFI/IL1A/IL1RL1/MUC21/CLNK/CCL20/HCAR2/SELE/CCL24/TRAV29DV5/RAET1E/IGKV1D-33/AIM2/MASP1/BDKRB1/COLEC10/IGKV3D-20/C4BPB/IGHV1-69-2/CR2/CCL19/IL13RA2/MUC5AC
792	C5	GO_REGULATION_OF_SECRETION	GO_REGULATION_OF_SECRETION	62	-0.555035437374581	-2.49074119661498	1.81700384771566e-08	1.83517388619282e-06	1.12686115818857e-06	950	tags=65%	list=31%	signal=45%	FZD5/ADAM9/MYO6/EZR/IL4R/TLR2/TLR1/EDN1/UCN3/SLC6A4/ITPR1/CELA2A/ANG/P2RY2/NPY2R/NKX3-1/SPX/EGFR/DPP4/IL1A/IL1RL1/SYTL4/HCAR2/HTR1B/NR0B2/CHRM2/CFTR/MAOB/NEUROD1/PDX1/CES1/AVPR1B/NR1H4/EXPH5/SAA1/ADRA1A/FERMT1/SYT10/IL13RA2/CCKAR
793	C5	GO_INFLAMMATORY_RESPONSE	GO_INFLAMMATORY_RESPONSE	68	-0.539094307648728	-2.46391190263866	2.00995521369986e-08	1.94885257520338e-06	1.19666386196699e-06	870	tags=65%	list=28%	signal=47%	FOXP1/IL15/TLR3/IL4R/NFKBIZ/TLR2/TLR1/PTGS1/NLRP9/TNFAIP3/NOD2/F3/NT5E/HGF/IL1R2/CALCA/PTGS2/EGFR/ITIH4/CCL15/IL18RAP/TNIP3/CLU/C2CD4A/DUOXA2/IL1A/IL1RL1/MEP1B/CCR3/CCL20/ODAM/SELE/CCL24/NLRP2/AIM2/HRH4/BDKRB1/CYP4F11/BMPR1B/NR1H4/REG3A/SERPINC1/SAA1/CCL19
794	C5	GO_CHROMATIN_ORGANIZATION_INVOLVED_IN_REGULATION_OF_TRANSCRIPTION	GO_CHROMATIN_ORGANIZATION_INVOLVED_IN_REGULATION_OF_TRANSCRIPTION	24	0.674888787601345	2.97862429381831	2.84793958630175e-08	2.65515598353671e-06	1.63035893725938e-06	644	tags=71%	list=21%	signal=56%	H2AC13/H2AC17/H4C4/H4C8/H3C10/H1-4/H3C12/H4C9/H3C2/H2AC20/H4C3/H2AC6/H2AW/PABPC1L/H4C2/KCNQ1OT1/HMGA1
795	C5	GO_REGULATION_OF_RESPONSE_TO_EXTERNAL_STIMULUS	GO_REGULATION_OF_RESPONSE_TO_EXTERNAL_STIMULUS	82	-0.504789476489911	-2.37645106908768	3.11032574550332e-08	2.79238133596298e-06	1.71462011857376e-06	887	tags=59%	list=29%	signal=43%	CGAS/FOXP1/IL15/TLR3/PHLDB2/NFKBIZ/TLR2/EDN1/NRP1/TNFAIP3/TEC/IRAK3/NOD2/CELA2A/MTUS1/F3/EPHA4/NT5E/HGF/IL1R2/GP1BA/SPX/PTGS2/EGFR/DPP4/TNFSF14/EDN2/IL18RAP/C2CD4A/DUOXA2/IL1RL1/CLEC12B/MUC21/CLNK/DSCAM/SELE/CCL24/ROBO2/CNGA1/RAET1E/AIM2/NR1H4/SERPINC1/SAA1/GREM1/CCL19/GUCA1C/MUC5AC
796	C5	GO_POSITIVE_REGULATION_OF_MULTICELLULAR_ORGANISMAL_PROCESS	GO_POSITIVE_REGULATION_OF_MULTICELLULAR_ORGANISMAL_PROCESS	166	-0.417803826742765	-2.17537069042337	3.71138753355528e-08	3.21300120762071e-06	1.97289547836359e-06	887	tags=50%	list=29%	signal=38%	CGAS/EZR/FGF21/SOD2/FOXP1/IL15/TLR3/IL4R/PHLDB2/NFKBIZ/TLR2/SHTN1/ACACB/CCN1/PDE4D/TCF4/SLC8A1/TLR1/EDN1/ACSL1/NRP1/NLRP9/TNFAIP3/VWC2L/IRAK3/NOD2/TACR3/LHX5/GATM/P2RY2/F3/NPY2R/EPHA4/PDGFC/GATA6/NKX3-1/HGF/LRRTM3/GHR/SPX/EPHA1/PTGS2/EGFR/PDE3A/ENAM/EDN2/PTK6/CLU/TRPC5/ADGRB3/IL1A/IL1RL1/SULF1/FST/CLNK/CCR3/DSCAM/SLITRK3/HCAR2/LRG1/CCL24/ROBO2/RASAL1/PPARGC1A/NLRP2/AIM2/NEUROD1/MYOCD/AMTN/CEACAM2…
797	C5	GO_INNATE_IMMUNE_RESPONSE	GO_INNATE_IMMUNE_RESPONSE	79	-0.507844736605405	-2.36888942463481	3.96811491380063e-08	3.2613964358787e-06	2.00261184659218e-06	859	tags=56%	list=28%	signal=41%	TLR3/MAP3K5/TLR2/TLR1/EDN1/NLRP9/C1RL/TNFAIP3/IRAK3/TRDV3/NOD2/APOL1/H2BC10/ANG/FRK/KYNU/IGHV7-81/CCL15/CFH/GBP3/PTK6/IL18RAP/CLU/CFI/CLEC12B/MUC21/CLNK/CCL20/CCL24/RAET1E/NLRP2/AIM2/MASP1/COLEC10/NR1H4/C4BPB/IGHV1-69-2/SAA1/CR2/CCL19/TRIM40/IRF6/DEFB1/MUC5AC
798	C5	GO_ION_TRANSPORT	GO_ION_TRANSPORT	136	-0.449014665159688	-2.28011710776326	4.03638172757264e-08	3.2613964358787e-06	2.00261184659218e-06	923	tags=55%	list=30%	signal=40%	SLC39A14/UTRN/SLC9A9/SLC51A/MYLK/KCNJ8/KCNK16/ACACB/PDE4D/SLC8A1/EDN1/ACSL1/ASIC5/SLC6A4/ITPR1/KCNMB1/KCNJ2/SLC41A2/APOL1/SLC16A10/PLSCR2/NPY2R/ABCC3/SLC9A7/PANX3/TNFAIP8L3/JPH2/SLC3A1/SPX/PTGS2/ANK3/FAM155A/FGF14/SLC38A1/CNGA3/TRPC5/NMUR2/KCNA4/SLC12A3/SLC17A1/GRIA3/ABCC2/SLC12A8/HEPHL1/SCNN1G/KCNJ3/SCN3A/SLC5A7/HTR1B/CNGA1/TMC5/PLCZ1/SLC22A3/PPARGC1A/STEAP2/CFTR/MAOB/SCN7A/BDKRB1/CACNG6/CES1/SL…
799	C5	GO_REGULATION_OF_CELLULAR_COMPONENT_MOVEMENT	GO_REGULATION_OF_CELLULAR_COMPONENT_MOVEMENT	93	-0.476569832965718	-2.29950722660956	5.55258229823363e-08	4.34176112610268e-06	2.6659936739227e-06	889	tags=56%	list=29%	signal=41%	MYLK/FGF21/SOD2/FOXP1/PHLDB2/JAM2/SHTN1/ARHGAP18/CCN1/PDE4D/SLC8A1/EDN1/NRP1/KCNJ2/TACR3/PTPRK/MTUS1/F3/CGA/PDGFC/HGF/EPHA1/PTGS2/EGFR/DPP4/TNFSF14/EDN2/LAMA3/NRG4/DUOXA2/SULF1/LAMA2/CCL20/DSCAM/PTPRT/SELE/CCL24/DSC2/PPARGC1A/LAMC2/MYOCD/BDKRB1/BMP10/GRB7/TACSTD2/GREM1/CCL19/FAM110C/SH3RF2/DEFB1/SST/FUT9
800	C5	GO_G_PROTEIN_COUPLED_RECEPTOR_ACTIVITY	GO_G_PROTEIN_COUPLED_RECEPTOR_ACTIVITY	63	-0.546400576283451	-2.45234780465511	5.86277928501448e-08	4.40817342841079e-06	2.7067731577961e-06	707	tags=60%	list=23%	signal=47%	TACR3/GPR82/OR6K3/P2RY2/NPY2R/GPR25/GP1BA/ADGRG2/HTR4/ADGRG6/HTR7/OR2B11/OR2T8/GPR78/CCKBR/ADGRB3/SSTR3/NMUR2/CCR3/CYSLTR2/HCAR2/OR10J6P/NPR3/HTR1B/CHRM2/TAAR3P/SCTR/PROKR1/HPGD/GPR88/HRH4/BDKRB1/SSTR1/AVPR1B/OXGR1/GLP2R/ADRA1A/CCKAR
801	C5	GO_CELL_CELL_SIGNALING	GO_CELL_CELL_SIGNALING	154	-0.420209742557407	-2.17591084995657	6.00122620204439e-08	4.40817342841079e-06	2.7067731577961e-06	887	tags=49%	list=29%	signal=36%	CGAS/GNAI1/FGF21/IL15/IL4R/TLR2/GUCY1B1/TLR1/INSL4/EDN1/UCN3/NRP1/TNFAIP3/SLC6A4/ITPR1/KCNMB1/NOD2/DTNA/LHX5/IAPP/SLC16A10/CELA2A/TNFSF10/NPY2R/EPHA4/NKX3-1/HGF/PANX3/PTGS2/EGFR/HTR4/DPP4/GPC6/HTR7/FGF14/CCL15/SSTR3/NMUR2/IL1A/IL1RL1/SULF1/LAMA2/HNF1A/SYTL4/CCL20/HCAR2/KCNJ3/CXADR/CCL24/SLC5A7/BMP3/OR10J6P/HTR1B/NR0B2/CHRM2/APCDD1L/SCTR/CFTR/MAOB/TRHDE/NEUROD1/HRH4/PDX1/CUX2/NR1H4/SLC7A11/SAA1/GR…
802	C5	GO_ION_HOMEOSTASIS	GO_ION_HOMEOSTASIS	80	-0.500447864301824	-2.34440611552878	6.18907172976281e-08	4.41244408027795e-06	2.70939548788997e-06	814	tags=55%	list=27%	signal=41%	PDE4D/SLC8A1/EDN1/ITPR1/KCNJ2/DGAT2/IAPP/P2RY2/NPY2R/SLC9A7/JPH2/SPX/CALCA/EGFR/ANK3/FAM155A/CCL15/EDN2/TRPC5/CCKBR/NMUR2/SLC12A3/ABCC2/SLC12A8/HEPHL1/SCNN1G/CCR3/HTR1B/PLCZ1/MLXIPL/STEAP2/CFTR/SCN7A/HRH4/BDKRB1/MT1H/AVPR1B/TMPRSS6/NR1H4/SLC7A11/SCNN1A/SAA1/CCL19/ADRA1A
803	C5	GO_REGULATION_OF_TRANSPORT	GO_REGULATION_OF_TRANSPORT	154	-0.419813233932386	-2.17385766714831	6.56207283422995e-08	4.47307084200996e-06	2.74662244684822e-06	952	tags=50%	list=31%	signal=36%	CNKSR3/FZD5/ADAM9/MYO6/UTRN/MYLK/KCNJ8/EZR/FGF21/RHOU/IL15/IL4R/KCNK16/TLR2/PDE4D/SLC8A1/TLR1/PLD1/EDN1/UCN3/NRP1/BVES/SLC6A4/ITPR1/KCNMB1/KCNJ2/CELA2A/ANG/P2RY2/NPY2R/NKX3-1/PID1/JPH2/SPX/PTGS2/EGFR/DPP4/ANK3/FGF14/CLU/KCNA4/IL1A/IL1RL1/GRIA3/SYTL4/HCAR2/SELE/KCNJ3/SCN3A/HTR1B/NR0B2/CHRM2/PPARGC1A/CFTR/MAOB/SCN7A/NEUROD1/BDKRB1/PDX1/CACNG6/CES1/AVPR1B/NR1H4/C4BPB/SCN2A/EXPH5/SLC7A11/NALCN/SAA1/G…
804	C5	GO_NEGATIVE_REGULATION_OF_GENE_EXPRESSION_EPIGENETIC	GO_NEGATIVE_REGULATION_OF_GENE_EXPRESSION_EPIGENETIC	24	0.66502594235579	2.93509458789595	6.64317451783657e-08	4.47307084200996e-06	2.74662244684822e-06	644	tags=71%	list=21%	signal=56%	H2AC13/H2AC17/H4C4/H4C8/H3C10/H1-4/LHX2/H3C12/H4C9/H3C2/H2AC20/H4C3/H2AC6/H2AW/H4C2/KCNQ1OT1/HMGA1
805	C5	HP_ABNORMALITY_OF_IMMUNE_SYSTEM_PHYSIOLOGY	HP_ABNORMALITY_OF_IMMUNE_SYSTEM_PHYSIOLOGY	111	-0.451718022279683	-2.24017796069204	8.04115146980088e-08	5.26804085481009e-06	3.23476192839216e-06	536	tags=35%	list=17%	signal=30%	GP1BA/SLC3A1/KYNU/LAMB3/MYH11/EGFR/CSTA/CPA1/LAMA3/CFH/FAT4/CFI/HYDIN/SLC12A3/LAMA2/GRIA3/HNF1A/SCNN1G/CYSLTR2/F5/SLC5A7/SPIB/MLXIPL/BCL11B/CFTR/HPGD/LAMC2/CYP4F22/CNTNAP2/EYA4/MAB21L1/SLC6A19/NIPAL4/SCNN1A/CR2/PRSS1/FERMT1/SPINK1/IRF6
806	C5	GO_REGULATION_OF_CELL_POPULATION_PROLIFERATION	GO_REGULATION_OF_CELL_POPULATION_PROLIFERATION	156	-0.419564845119516	-2.17029827000554	1.17031136244213e-07	7.46535458568351e-06	4.58398965787584e-06	880	tags=51%	list=29%	signal=38%	FGF21/SOD2/FOXP1/IL15/IL4R/MAP3K5/TLR2/FOSL2/NR5A2/CCN1/INSL4/EDN1/PTGS1/NRP1/TNFAIP3/SLC6A4/NANOG/NOD2/LHX5/CCND2/FUT2/PTPRK/ANG/FRK/SGPP2/F3/CGA/PDGFC/GATA6/NKX3-1/CNN1/PID1/MYO16/EPHA1/PTGS2/EGFR/DPP4/EDN2/PTK6/CLU/TRPC5/CCKBR/SSTR3/IL1A/SULF1/CCR3/ODAM/LRG1/FLT3/CXADR/CCL24/NPR3/HTR1B/PPARGC1A/MLXIPL/BCL11B/HPGD/NUPR2/LAMC2/MYOCD/PDX1/MAB21L1/ESRP2/SSTR1/AVPR1B/BMPR1B/BMP10/SLC7A11/LGALS9C/RE…
807	C5	GO_DEFENSE_RESPONSE_TO_OTHER_ORGANISM	GO_DEFENSE_RESPONSE_TO_OTHER_ORGANISM	90	-0.483186084231607	-2.31211311747709	1.43969603359444e-07	8.94826457803312e-06	5.49454842510806e-06	887	tags=54%	list=29%	signal=40%	CGAS/FOXP1/IL15/TLR3/IL4R/MAP3K5/TLR2/TLR1/EDN1/NLRP9/C1RL/TNFAIP3/IRAK3/TRDV3/NOD2/APOL1/H2BC10/ANG/FRK/KYNU/IGHV7-81/CCL15/CFH/GBP3/PTK6/IL18RAP/CLU/CFI/CLEC12B/MUC21/CLNK/CCL20/CCL24/RAET1E/NLRP2/AIM2/MASP1/GSDMC/COLEC10/NR1H4/C4BPB/IGHV1-69-2/SAA1/CR2/CCL19/TRIM40/IRF6/DEFB1/MUC5AC
808	C5	HP_ABNORMAL_CARDIOVASCULAR_SYSTEM_PHYSIOLOGY	HP_ABNORMAL_CARDIOVASCULAR_SYSTEM_PHYSIOLOGY	93	-0.468271721923096	-2.25946783470979	1.54130384092712e-07	9.34030127601838e-06	5.73527271334462e-06	944	tags=55%	list=31%	signal=39%	PGM1/NEXN/IGFBP7/DSE/MYLK/KCNJ8/FOXP1/PDE4D/HSD3B7/TCF4/PLD1/BVES/GLIS3/KCNMB1/NOD2/KCNJ2/DTNA/CCND2/ITGA8/NT5E/GATA6/FBP1/GP1BA/JPH2/KYNU/MYH11/EGFR/PDE3A/CFH/FAT4/CFI/SLC12A3/LAMA2/HNF1A/HEPHL1/SCNN1G/CYSLTR2/F5/SPIB/DSC2/MLXIPL/CFTR/HPGD/CNTNAP2/PDX1/EYA4/SCNN1A/ZFP57/SERPINC1/SAA1/GREM1
809	C5	HP_ABNORMAL_HOMEOSTASIS	HP_ABNORMAL_HOMEOSTASIS	111	-0.445382531269091	-2.20875874199347	1.59257863349388e-07	9.41563562826627e-06	5.78153064893543e-06	814	tags=46%	list=27%	signal=35%	PDE4D/TCF4/PLD1/GLIS3/TNFAIP3/NOD2/GATM/ANTXR2/ZFHX2/ITGA8/PALLD/GATA6/FBP1/GHR/SLC3A1/KYNU/LAMB3/EGFR/GPC6/CPA1/LAMA3/CFH/EYS/FAT4/CFI/SLC12A3/LAMA2/HNF1A/ABCC2/SCNN1G/F5/NR0B2/CNGA1/HSD11B1/MLXIPL/CFTR/HPGD/NEUROD1/LAMC2/CYP4F22/CNTNAP2/PDX1/NR1H4/NIPAL4/NALCN/RDH12/SCNN1A/ZFP57/PRSS1/SPINK1/CHRNA1
810	C5	GO_RESPONSE_TO_DRUG	GO_RESPONSE_TO_DRUG	49	-0.571080178305869	-2.438708668201	1.72187400374681e-07	9.93767282162442e-06	6.10207980275184e-06	1032	tags=73%	list=34%	signal=50%	CPT1A/CYP2A13/CAT/ADAM9/MYO6/FGF21/TLR3/ACACB/SLC8A1/EDN1/ACSL1/SLC6A4/ABCC3/GATA6/NKX3-1/FBP1/PTGS2/EGFR/SPINK4/PDE3A/NAT8/CYP2A7/ABCC2/HTR1B/SLC22A3/PPARGC1A/AIM2/MAOB/NEUROD1/TDO2/PDX1/CYP2C18/NR1I2/ADRA1A/CYP2C9/SST
811	C5	GO_NUCLEOSOME_ORGANIZATION	GO_NUCLEOSOME_ORGANIZATION	33	0.588106436619856	2.80289146017728	1.86769853413087e-07	1.05286075505424e-05	6.46493446085936e-06	496	tags=55%	list=16%	signal=46%	H4C4/H2BC6/H4C8/PIWIL1/H3C10/H1-4/H2BC12/H2BC11/H2BC3/H3C12/H4C9/H3C2/H4C3/H2BE1/H2BC5/H2AW/H4C2/H2BC19P
812	C5	GO_CATION_TRANSPORT	GO_CATION_TRANSPORT	101	-0.459950887995967	-2.25218708350746	1.96682228165875e-07	1.08354027516837e-05	6.65331747910401e-06	923	tags=58%	list=30%	signal=42%	SLC39A14/UTRN/SLC9A9/MYLK/KCNJ8/KCNK16/PDE4D/SLC8A1/EDN1/ASIC5/SLC6A4/ITPR1/KCNMB1/KCNJ2/SLC41A2/NPY2R/SLC9A7/PANX3/JPH2/PTGS2/ANK3/FAM155A/FGF14/SLC38A1/CNGA3/TRPC5/NMUR2/KCNA4/SLC12A3/SLC17A1/GRIA3/ABCC2/SLC12A8/HEPHL1/SCNN1G/KCNJ3/SCN3A/SLC5A7/HTR1B/CNGA1/PLCZ1/SLC22A3/PPARGC1A/STEAP2/MAOB/SCN7A/BDKRB1/CACNG6/SLC6A19/SCN2A/NIPAL4/NALCN/SCNN1A/SLC15A1/CCL19/ADRA1A/SPINK1/CHRNA1/SYT10
813	C5	GO_REGULATION_OF_CELL_ADHESION	GO_REGULATION_OF_CELL_ADHESION	50	-0.560882379943063	-2.41493509955235	2.17140418337043e-07	1.1404614529159e-05	7.00283348281693e-06	864	tags=70%	list=28%	signal=51%	ADAM9/UTRN/IL15/IL4R/PHLDB2/NFKBIZ/JAM2/CCN1/NRP1/NOD2/FUT2/CELA2A/NPY2R/EPHA1/DPP4/RND1/ANK3/TNFSF14/LAMA3/EDIL3/C2CD4A/IL1A/LAMA2/MUC21/DSCAM/SELE/B4GALNT2/LGALS9C/TACSTD2/SAA1/GREM1/FOXA1/CCL19/FERMT1/FUT9
814	C5	HP_DEHYDRATION	HP_DEHYDRATION	12	-0.828599312028338	-2.47698558622751	2.21041565756925e-07	1.1404614529159e-05	7.00283348281693e-06	499	tags=92%	list=16%	signal=77%	LAMB3/EGFR/LAMA3/SCNN1G/CFTR/LAMC2/CYP4F22/PDX1/NIPAL4/SCNN1A/ZFP57
815	C5	GO_OXIDOREDUCTASE_ACTIVITY	GO_OXIDOREDUCTASE_ACTIVITY	56	-0.549170681869865	-2.41545375542495	2.23484577832687e-07	1.1404614529159e-05	7.00283348281693e-06	1013	tags=68%	list=33%	signal=46%	ETFDH/CYP2A13/ACOX1/CAT/MSRA/FRRS1/SOD2/HTATIP2/HSD3B7/PTGS1/MICAL2/DPYD/BCO2/GPX3/ME1/PTGS2/MOXD1/FMO2/AKR1C8P/GSTO2/DIO1/CYP2A7/AKR1B15/HEPHL1/SDR42E1/BCO1/HSD11B1/STEAP2/MAOB/HPGD/TDO2/CYP4F22/CYP4F11/ADH7/CYP2C18/RDH12/CYP2C9/LDHC
816	C5	GO_LEUKOCYTE_MIGRATION	GO_LEUKOCYTE_MIGRATION	32	-0.642144191547321	-2.48380755166316	2.27584564015608e-07	1.1404614529159e-05	7.00283348281693e-06	842	tags=78%	list=27%	signal=57%	JAM2/PDE4D/HSD3B7/EDN1/IGKV2D-28/MTUS1/CALCA/DPP4/TNFSF14/CCL15/EDN2/CCL20/SELE/CXADR/CCL24/IGKV1D-33/BDKRB1/GP2/IGKV3D-20/SLC7A11/GRB7/SAA1/GREM1/CCL19/FUT9
817	C5	GO_DNA_PACKAGING	GO_DNA_PACKAGING	31	0.586332216436782	2.74647382315028	2.30538825053132e-07	1.1404614529159e-05	7.00283348281693e-06	496	tags=55%	list=16%	signal=46%	H4C4/H2BC6/H4C8/PIWIL1/H3C10/H1-4/H2BC12/H2BC11/H2BC3/H3C12/H4C9/H3C2/H4C3/H2BE1/H2BC5/H4C2/H2BC19P
818	C5	GO_RECEPTOR_REGULATOR_ACTIVITY	GO_RECEPTOR_REGULATOR_ACTIVITY	37	-0.615166986377279	-2.46060150340542	2.58979457592948e-07	1.25553241041061e-05	7.70940953760902e-06	788	tags=84%	list=26%	signal=63%	FGF21/IL15/INSL4/EDN1/UCN3/IAPP/TNFSF10/CGA/PDGFC/HGF/SPX/CALCA/DPP4/FGF14/TNFSF14/CCL15/EDN2/NRG4/IL1A/CLEC12B/FST/CCL20/CCL24/MACC1/BMP3/COLEC10/BMP10/ADH7/GREM1/CCL19/SST
819	C5	GO_NUCLEAR_NUCLEOSOME	GO_NUCLEAR_NUCLEOSOME	11	0.814963273865485	2.75883674381224	2.64230433602678e-07	1.25587170794685e-05	7.71149294353326e-06	493	tags=91%	list=16%	signal=77%	H4C4/H4C8/H3C10/H1-4/H3C12/H4C9/H3C2/H4C3/H2AW/H4C2
820	C5	GO_DNA_CONFORMATION_CHANGE	GO_DNA_CONFORMATION_CHANGE	41	0.542921579984647	2.75341102589473	2.74932509557571e-07	1.27859584740984e-05	7.85102713321829e-06	820	tags=63%	list=27%	signal=47%	H4C4/H2BC6/H4C8/PIWIL1/H3C10/H1-4/H2BC12/H2BC11/H2BC3/H3C12/H4C9/H3C2/GTF2H2/H4C3/H2BE1/CHTF18/H2BC5/RECQL4/H4C2/H2BC19P/MCMDC2/HMGA1/CENPK/H3C13/GINS2/TOP1MT
821	C5	GO_NEURON_PROJECTION	GO_NEURON_PROJECTION	118	-0.44654873717295	-2.22860000637396	2.79560973237299e-07	1.27859584740984e-05	7.85102713321829e-06	778	tags=48%	list=25%	signal=37%	UCN3/PTGS1/NRP1/SLC6A4/KCNJ2/DTNA/TACR3/PTPRK/ANG/ITGA8/MAP7/GNG13/STMND1/EPHA4/PALLD/PALMD/CALCA/EPHA1/PTGS2/HTR4/ANK3/HTR7/EYS/CLU/CNGA3/TRPC5/SSTR3/KCNA4/LAMA2/GRIA3/GUCA2B/DSCAM/SCN3A/CXADR/SLC5A7/ROBO2/OR10J6P/ADCY10/HTR1B/CNGA1/PRSS12/CHRM2/PVALB/PPARGC1A/BCL11B/SCN7A/ERMN/HRH4/BDKRB1/CNTNAP2/SSTR1/BMPR1B/SCN2A/BRINP3/CHRNA1/GUCA1C/DNER
822	C5	GO_CHROMATIN_ASSEMBLY_OR_DISASSEMBLY	GO_CHROMATIN_ASSEMBLY_OR_DISASSEMBLY	31	0.582370020285709	2.72791426304758	3.19064107413234e-07	1.43224332661052e-05	8.79447656690669e-06	496	tags=55%	list=16%	signal=46%	H4C4/H2BC6/H4C8/H3C10/H1-4/H2BC12/H2BC11/H2BC3/H3C12/H4C9/H3C2/H4C3/H2BE1/H2BC5/H2AW/H4C2/H2BC19P
823	C5	GO_GENE_SILENCING	GO_GENE_SILENCING	48	0.502358124073509	2.70576436242279	3.44665759400179e-07	1.5103291318386e-05	9.27395080953525e-06	644	tags=52%	list=21%	signal=42%	TRIM71/H2AC13/H2AC17/H4C4/H4C8/PIWIL1/H3C10/H1-4/MIR3142HG/H3C12/H4C9/H3C2/MIR138-1/H2AC20/H4C3/H2AC6/DDX4/H2AW/MIR25/H4C2/SPOUT1/MIR450A1/KCNQ1OT1/WTIP/HMGA1
824	C5	GO_HORMONE_METABOLIC_PROCESS	GO_HORMONE_METABOLIC_PROCESS	23	-0.697794052430083	-2.47036761531187	3.48920921546871e-07	1.5103291318386e-05	9.27395080953525e-06	725	tags=87%	list=24%	signal=67%	BCO2/DGAT2/SLC16A10/CGA/GHR/DIO1/DUOXA2/AKR1B15/UGT1A3/AFP/BCO1/PPARGC1A/SULT1B1/SULT1E1/CES1/ADH7/CYP2C18/RDH12/FOXA1/CYP2C9
825	C5	GO_CELLULAR_RESPONSE_TO_OXYGEN_CONTAINING_COMPOUND	GO_CELLULAR_RESPONSE_TO_OXYGEN_CONTAINING_COMPOUND	102	-0.453268869132082	-2.22623225959112	3.67571626877604e-07	1.53813694516906e-05	9.44470054051176e-06	938	tags=55%	list=31%	signal=39%	ADAM9/CPEB3/SLC39A14/IRAK2/EZR/GNAI1/FGF21/SOD2/IL15/MAP3K5/TLR2/PDE4D/SLC8A1/GUCY1B1/EDN1/GRAMD1B/TNFAIP3/SLC6A4/KCNMB1/NOD2/DGAT2/PTPRK/P2RY2/EPHA4/PDGFC/HGF/GHR/PID1/CARD17/PTGS2/EGFR/HTR4/HTR7/PDE3A/PTK6/IL18RAP/TNIP3/CLU/SSTR3/IL1A/ABCC2/OR10J6P/HTR1B/CHRM2/PPARGC1A/MLXIPL/CFTR/NEUROD1/HRH4/PDX1/CES1/SSTR1/NR1H4/RDH12/GLP2R/BRINP3
826	C5	GO_SIGNAL_RELEASE	GO_SIGNAL_RELEASE	56	-0.542478896110485	-2.38602083124197	3.68036067738471e-07	1.53813694516906e-05	9.44470054051176e-06	855	tags=59%	list=28%	signal=43%	IL4R/TLR2/TLR1/EDN1/UCN3/SLC6A4/ITPR1/NOD2/SLC16A10/CELA2A/NPY2R/NKX3-1/EGFR/DPP4/IL1A/IL1RL1/HNF1A/SYTL4/HCAR2/SLC5A7/HTR1B/NR0B2/CHRM2/CFTR/MAOB/NEUROD1/PDX1/NR1H4/SAA1/ADRA1A/FERMT1/SYT10/CCKAR
827	C5	HP_ABNORMALITY_OF_BLOOD_AND_BLOOD_FORMING_TISSUES	HP_ABNORMALITY_OF_BLOOD_AND_BLOOD_FORMING_TISSUES	97	-0.458797875131941	-2.23187929590473	4.55203439773609e-07	1.87019175934107e-05	1.1483633609989e-05	536	tags=34%	list=17%	signal=29%	GP1BA/LAMB3/MYH11/CPA1/LAMA3/CFH/FAT4/CFI/SLC12A3/HNF1A/ABCC2/CYSLTR2/F5/FLT3/BCL11B/CFTR/HPGD/NEUROD1/LAMC2/CYP4F22/PDX1/TMPRSS6/NR1H4/NEBL/SERPINC1/COL17A1/SAA1/GREM1/CR2/PRSS1/CYP2C9/FERMT1/SPINK1
828	C5	GO_CELL_CHEMOTAXIS	GO_CELL_CHEMOTAXIS	20	-0.716918283792161	-2.48543357701993	6.03659615220254e-07	2.42114615395125e-05	1.4866686910227e-05	814	tags=90%	list=27%	signal=67%	PDE4D/HSD3B7/EDN1/NRP1/MTUS1/HGF/CALCA/DPP4/TNFSF14/CCL15/EDN2/CCR3/CCL20/CXADR/CCL24/SAA1/GREM1/CCL19
829	C5	GO_NEGATIVE_REGULATION_OF_RESPONSE_TO_STIMULUS	GO_NEGATIVE_REGULATION_OF_RESPONSE_TO_STIMULUS	148	-0.404775527414199	-2.08361081069767	6.092818291709e-07	2.42114615395125e-05	1.4866686910227e-05	887	tags=45%	list=29%	signal=33%	CGAS/EZR/SOD2/FOXP1/TLR3/IL4R/PHLDB2/PDE4D/EDN1/ITPRIP/NRP1/TNFAIP3/VWC2L/IRAK3/ITPR1/LTBP1/TNFSF10/MECOM/NPY2R/EPHA4/NT5E/PDE10A/NKX3-1/HGF/FBP1/IL1R2/ASAH2/PID1/GP1BA/SPX/PTGS2/EGFR/DPP4/PDE3A/BCL2L10/PTK6/TNIP3/CLU/IL1A/IL1RL1/SULF1/CLEC12B/FST/PTPRT/ROBO2/RASAL1/HTR1B/APCDD1L/PLIN5/NEUROD1/MYOCD/PDX1/EYA4/RGS7BP/TMPRSS6/NR1H4/C4BPB/SLC7A11/SAA1/GREM1/ADRA1A/FERMT1/SPINK1/TRIM40/SH3RF2/IL13RA2
830	C5	GO_POSITIVE_REGULATION_OF_CELL_POPULATION_PROLIFERATION	GO_POSITIVE_REGULATION_OF_CELL_POPULATION_PROLIFERATION	83	-0.475814448831928	-2.24159627990091	6.42068081163895e-07	2.51027907861497e-05	1.54139943423726e-05	880	tags=59%	list=29%	signal=43%	FGF21/FOXP1/IL15/MAP3K5/FOSL2/CCN1/INSL4/EDN1/NRP1/TNFAIP3/NANOG/NOD2/LHX5/CCND2/ANG/F3/CGA/PDGFC/GATA6/NKX3-1/PID1/EPHA1/PTGS2/EGFR/DPP4/EDN2/TRPC5/CCKBR/IL1A/CCR3/ODAM/LRG1/FLT3/CCL24/HTR1B/PPARGC1A/MLXIPL/HPGD/LAMC2/MYOCD/PDX1/MAB21L1/ESRP2/BMP10/REG3A/GLP2R/GREM1/CCL19/VSTM2A
831	C5	HP_GENERALIZED_ABNORMALITY_OF_SKIN	HP_GENERALIZED_ABNORMALITY_OF_SKIN	68	-0.503734796488585	-2.30230247886465	6.80318721190729e-07	2.61760727010528e-05	1.60730270971377e-05	549	tags=40%	list=18%	signal=33%	GHR/GP1BA/MYH11/CSTA/CPA1/CFH/PERP/CFI/DUOXA2/ABCC2/F5/SLC5A7/SPIB/MLXIPL/CFTR/HPGD/MASP1/SLC6A19/NR1H4/SCN2A/EXPH5/COL17A1/CR2/PRSS1/FERMT1/SPINK1/CHRNA1
832	C5	HP_ABNORMAL_INFLAMMATORY_RESPONSE	HP_ABNORMAL_INFLAMMATORY_RESPONSE	77	-0.488014840806999	-2.26873181954413	8.11038733536815e-07	3.07180920327069e-05	1.88619863358726e-05	518	tags=39%	list=17%	signal=33%	KYNU/LAMB3/EGFR/CSTA/CPA1/LAMA3/FAT4/CFI/HYDIN/SLC12A3/LAMA2/SCNN1G/CYSLTR2/F5/SPIB/MLXIPL/BCL11B/CFTR/HPGD/LAMC2/CYP4F22/MAB21L1/SLC6A19/NIPAL4/SCNN1A/CR2/PRSS1/FERMT1/SPINK1/IRF6
833	C5	GO_CELLULAR_HOMEOSTASIS	GO_CELLULAR_HOMEOSTASIS	88	-0.466361037455511	-2.22694483437097	1.10683981261038e-06	4.12766108579626e-05	2.53452873689244e-05	814	tags=48%	list=27%	signal=36%	PDE4D/SLC8A1/EDN1/ITPR1/KCNJ2/DGAT2/IAPP/P2RY2/NPY2R/SLC9A7/JPH2/CALCA/FAM155A/CCL15/EDN2/TRPC5/CCKBR/NMUR2/SGCZ/SLC12A3/ABCC2/SLC12A8/HEPHL1/CCR3/HTR1B/PLCZ1/PPARGC1A/MLXIPL/SCTR/CFTR/NEUROD1/HRH4/BDKRB1/PDX1/MT1H/AVPR1B/TMPRSS6/NR1H4/SAA1/CCL19/ADRA1A/CHRNA1
834	C5	HP_ABNORMALITY_OF_THE_NAIL	HP_ABNORMALITY_OF_THE_NAIL	36	-0.598784170288066	-2.38444500603011	1.18882750002187e-06	4.36623918189851e-05	2.68102405906049e-05	499	tags=47%	list=16%	signal=40%	LAMB3/CSTA/LAMA3/PERP/HEPHL1/MLXIPL/HPGD/LAMC2/CYP4F22/ACTL6B/BMPR1B/SCN2A/NIPAL4/RIPK4/COL17A1/FERMT1/IRF6
835	C5	GO_NUCLEOSOME_ASSEMBLY	GO_NUCLEOSOME_ASSEMBLY	26	0.624764346585562	2.76912171379037	1.36339385456392e-06	4.91723633132372e-05	3.01935564204088e-05	496	tags=62%	list=16%	signal=52%	H4C4/H2BC6/H4C8/H3C10/H1-4/H2BC12/H2BC11/H2BC3/H3C12/H4C9/H3C2/H4C3/H2BE1/H2BC5/H4C2/H2BC19P
836	C5	GO_RESPONSE_TO_LIPID	GO_RESPONSE_TO_LIPID	87	-0.462022729669348	-2.20636860872905	1.38651081970265e-06	4.91723633132372e-05	3.01935564204088e-05	938	tags=54%	list=31%	signal=39%	ADAM9/IGFBP7/IRAK2/GNAI1/FOXP1/IL15/TLR2/PDE4D/EDN1/ACSL1/UCN3/GRAMD1B/TNFAIP3/SLC6A4/IRAK3/KCNMB1/NOD2/DGAT2/TACR3/NKX3-1/PID1/CARD17/PTGS2/EGFR/PTK6/TNIP3/CLU/CNGA3/SSTR3/IL1A/ABCC2/SELE/FLT3/HTR1B/PPARGC1A/CFTR/MAOB/HPGD/BDKRB1/PDX1/CES1/SSTR1/NR1H4/FOXA1/CCL19/BRINP3/SST
837	C5	GO_REGULATION_OF_MEMBRANE_POTENTIAL	GO_REGULATION_OF_MEMBRANE_POTENTIAL	41	-0.569272172701683	-2.33408694809298	1.39970836163918e-06	4.91723633132372e-05	3.01935564204088e-05	888	tags=71%	list=29%	signal=51%	KCNJ8/KCNK16/HEBP2/SLC8A1/EDN1/UCN3/BVES/BCO2/KCNJ2/NPY2R/USP53/PID1/ANK3/FGF14/TRPC5/GRIA3/KCNJ3/SCN3A/CXADR/DSC2/CFTR/SCN7A/GPR88/RGS7BP/CUX2/SCN2A/NALCN/ADRA1A/CHRNA1
838	C5	GO_EPITHELIAL_CELL_PROLIFERATION	GO_EPITHELIAL_CELL_PROLIFERATION	37	-0.594159135122471	-2.37657236737309	1.48893234110938e-06	5.15595999264164e-05	3.1659403463589e-05	773	tags=65%	list=25%	signal=49%	NRP1/TNFAIP3/NOD2/FUT2/PTPRK/ANG/SGPP2/F3/NKX3-1/HGF/EGFR/SULF1/FST/CCR3/ODAM/LRG1/CCL24/BCL11B/ESRP2/EHF/REG3A/TACSTD2/FERMT1/IRF6
839	C5	GO_CELL_CELL_ADHESION	GO_CELL_CELL_ADHESION	68	-0.490930579684577	-2.24378124846071	1.68534056930198e-06	5.75389512674365e-05	3.53309349887768e-05	886	tags=66%	list=29%	signal=48%	ADAM9/NEXN/EZR/IL15/IL4R/NFKBIZ/JAM2/CCN1/BVES/PCDH18/NOD2/CELA2A/ITGA8/NT5E/PALLD/GP1BA/EGFR/DPP4/ANK3/GPC6/CSTA/TNFSF14/LAMA3/PERP/FAT4/IL1A/PLEKHA7/KIRREL2/MUC21/DSCAM/SLITRK3/PTPRT/SELE/CXADR/ROBO2/DSC2/B4GALNT2/PCDH11X/SLC7A11/LGALS9C/REG3A/FOXA1/CCL19/CLDN14/FUT9
840	C5	HP_CLINICAL_COURSE	HP_CLINICAL_COURSE	121	-0.421341936480556	-2.12166805710827	1.71062546164634e-06	5.75910572087601e-05	3.53629298650281e-05	499	tags=29%	list=16%	signal=25%	LAMB3/MYH11/FGF14/LAMA3/CFH/FAT4/CFI/HYDIN/SLC12A3/LAMA2/HNF1A/PRDM8/PTPRQ/SCNN1G/F5/SCN3A/SLC5A7/UPB1/MLXIPL/BCL11B/HPGD/NEUROD1/LAMC2/ACTL6B/PDX1/EYA4/CUX2/BMPR1B/NR1H4/SCN2A/NALCN/SCNN1A/TACSTD2/CHRNA1/CLDN14
841	C5	GO_PROTEIN_DNA_COMPLEX_SUBUNIT_ORGANIZATION	GO_PROTEIN_DNA_COMPLEX_SUBUNIT_ORGANIZATION	40	0.521683969769139	2.63085436199416	1.77900726461764e-06	5.90727891703172e-05	3.62727652800193e-05	748	tags=57%	list=24%	signal=44%	H4C4/H2BC6/H4C8/PIWIL1/H3C10/H1-4/H2BC12/H2BC11/H2BC3/H3C12/H4C9/H3C2/GTF2H2/H4C3/H2BE1/H2BC5/H2AW/H4C2/H2BC19P/MCMDC2/HMGA1/CENPK/H3C13
842	C5	GO_POSITIVE_REGULATION_OF_TRANSPORT	GO_POSITIVE_REGULATION_OF_TRANSPORT	80	-0.467958997545913	-2.1922082476941	1.89962938518729e-06	6.22256976985674e-05	3.82087617447344e-05	952	tags=54%	list=31%	signal=38%	CNKSR3/FZD5/ADAM9/MYLK/EZR/FGF21/RHOU/IL15/IL4R/TLR2/EDN1/UCN3/SLC6A4/KCNMB1/KCNJ2/ANG/P2RY2/NPY2R/NKX3-1/JPH2/PTGS2/EGFR/ANK3/FGF14/CLU/IL1A/IL1RL1/SYTL4/HCAR2/SELE/NR0B2/CFTR/BDKRB1/PDX1/CES1/AVPR1B/NR1H4/EXPH5/SAA1/GREM1/CCL19/FERMT1/SYT10
843	C5	GO_CELLULAR_RESPONSE_TO_ENDOGENOUS_STIMULUS	GO_CELLULAR_RESPONSE_TO_ENDOGENOUS_STIMULUS	124	-0.412327424691967	-2.08110363343997	2.21382740782139e-06	7.11117261831779e-05	4.36650950247583e-05	938	tags=51%	list=31%	signal=37%	ADAM9/TOB1/CPEB3/SLC39A14/IGFBP7/EZR/FGF21/FOXP1/NR5A2/CCN1/PDE4D/SLC8A1/EDN1/ACSL1/UCN3/VWC2L/SLC6A4/NOD2/LTBP1/PTPRK/P2RY2/ITGA8/EPHA4/PDGFC/GATA6/NKX3-1/GHR/PID1/CALCA/PTGS2/EGFR/HTR4/HTR7/PDE3A/FAT4/SSTR3/SULF1/ABCC2/FMOD/FST/LRG1/FLT3/ROBO2/OR10J6P/HTR1B/CHRM2/PPARGC1A/CFTR/HPGD/HRH4/MYOCD/ESRP2/SSTR1/BMPR1B/TMPRSS6/BMP10/NR1H4/GLP2R/GREM1/FOXA1/FERMT1/VSTM2A/SST
844	C5	GO_ORGANIC_HYDROXY_COMPOUND_METABOLIC_PROCESS	GO_ORGANIC_HYDROXY_COMPOUND_METABOLIC_PROCESS	57	-0.51370786863525	-2.25997841111013	2.22957557339997e-06	7.11117261831779e-05	4.36650950247583e-05	1053	tags=70%	list=34%	signal=47%	ACAT2/LPCAT3/RAPGEF2/GK/PRKAG2/CLN8/CAT/LIMA1/NR5A2/ACACB/HSD3B7/DGAT2/APOL1/TACR3/SLC16A10/SGPP2/CGA/ASAH2/RTL4/MOXD1/SPTLC3/DIO1/DUOXA2/AKR1B15/NR0B2/PLCZ1/BCO1/CFTR/MAOB/SULT1B1/SULT1E1/CES1/CYP4F11/AVPR1B/NR1H4/ADH7/SLC7A11/RDH12/CYP2C9/LDHC
845	C5	GO_CELLULAR_HORMONE_METABOLIC_PROCESS	GO_CELLULAR_HORMONE_METABOLIC_PROCESS	14	-0.767558936230203	-2.39999907778184	2.26018397845077e-06	7.11517657631776e-05	4.36896807317758e-05	320	tags=71%	list=10%	signal=64%	AKR1B15/UGT1A3/AFP/BCO1/PPARGC1A/SULT1E1/ADH7/CYP2C18/RDH12/CYP2C9
846	C5	HP_CONSTITUTIONAL_SYMPTOM	HP_CONSTITUTIONAL_SYMPTOM	81	-0.464611118810646	-2.17662648892449	2.45253344247005e-06	7.6217193135223e-05	4.68000308725053e-05	1045	tags=59%	list=34%	signal=40%	IFNGR1/SYNE1/CPT1A/CAT/RSPH3/NEK10/PGM1/SLC39A14/DSE/MYLK/FOXP1/TLR3/TCF4/BVES/RSPH4A/NOD2/ANG/EPHA4/PALLD/SLC9A7/SLC3A1/MYH11/CPA1/CFH/CFI/HYDIN/DUOXA2/SLC12A3/HNF1A/ABCC2/PRDM8/SCNN1G/CYSLTR2/F5/SPIB/PPARGC1A/CFTR/HPGD/CYP4F22/SCN2A/NIPAL4/SCNN1A/PON3/COL17A1/SAA1/CR2/PRSS1/SPINK1
847	C5	GO_ION_TRANSMEMBRANE_TRANSPORTER_ACTIVITY	GO_ION_TRANSMEMBRANE_TRANSPORTER_ACTIVITY	74	-0.488237695248252	-2.25921012530753	2.51259515641411e-06	7.6480461255897e-05	4.69616867360771e-05	744	tags=55%	list=24%	signal=43%	ASIC5/SLC6A4/ITPR1/KCNMB1/KCNJ2/SLC41A2/APOL1/SLC16A10/ABCC3/SLC9A7/SLC3A1/FAM155A/SLC38A1/CNGA3/TRPC5/NMUR2/KCNA4/SLC12A3/SLC17A1/GRIA3/ABCC2/SLC12A8/SCNN1G/KCNJ3/SCN3A/SLC5A7/HTR1B/CNGA1/TMC5/SLC22A3/CFTR/SCN7A/CACNG6/SLC6A19/SCN2A/SLC7A11/NIPAL4/NALCN/SCNN1A/SLC15A1/CHRNA1
848	C5	GO_EXTRACELLULAR_MATRIX_STRUCTURAL_CONSTITUENT	GO_EXTRACELLULAR_MATRIX_STRUCTURAL_CONSTITUENT	17	-0.724295856114103	-2.4064382631434	2.52410763220782e-06	7.6480461255897e-05	4.69616867360771e-05	499	tags=76%	list=16%	signal=64%	LAMB3/ENAM/LAMA3/EDIL3/COL4A6/COL21A1/LAMA2/FMOD/LAMC2/LAMB4/GP2/COL17A1/MUC5AC
849	C5	GO_METAL_ION_HOMEOSTASIS	GO_METAL_ION_HOMEOSTASIS	66	-0.497035530053108	-2.25823955089811	2.68387847282102e-06	8.03175483718291e-05	4.9317792859895e-05	531	tags=55%	list=17%	signal=46%	PDE4D/SLC8A1/EDN1/ITPR1/KCNJ2/IAPP/NPY2R/JPH2/SPX/CALCA/EGFR/ANK3/FAM155A/CCL15/EDN2/TRPC5/CCKBR/NMUR2/SLC12A3/SLC12A8/HEPHL1/SCNN1G/CCR3/HTR1B/PLCZ1/STEAP2/SCN7A/HRH4/BDKRB1/MT1H/AVPR1B/TMPRSS6/SCNN1A/SAA1/CCL19/ADRA1A
850	C5	HP_HYPERKERATOSIS	HP_HYPERKERATOSIS	24	-0.662853488667147	-2.37251681610133	3.22340275822439e-06	9.52869303162916e-05	5.85095186152668e-05	499	tags=58%	list=16%	signal=49%	LAMB3/CSTA/LAMA3/PERP/DSC2/HPGD/LAMC2/CYP4F22/TMPRSS6/EXPH5/NEBL/NIPAL4/COL17A1/FERMT1
851	C5	GO_LEUKOCYTE_CHEMOTAXIS	GO_LEUKOCYTE_CHEMOTAXIS	16	-0.728822366223442	-2.38441169721793	3.35687430045798e-06	9.71939245404781e-05	5.96804799809953e-05	814	tags=94%	list=27%	signal=69%	PDE4D/HSD3B7/EDN1/MTUS1/CALCA/DPP4/TNFSF14/CCL15/EDN2/CCL20/CXADR/CCL24/SAA1/GREM1/CCL19
852	C5	GO_RESPONSE_TO_HORMONE	GO_RESPONSE_TO_HORMONE	75	-0.479692924560251	-2.22837359238437	3.37483432300863e-06	9.71939245404781e-05	5.96804799809953e-05	938	tags=53%	list=31%	signal=38%	ADAM9/SLC39A14/IGFBP7/GNAI1/FGF21/FOXP1/IL4R/TLR2/NR5A2/EDN1/ACSL1/UCN3/CELA2A/TNFSF10/ANG/ME1/GATA6/NKX3-1/GHR/PID1/PTGS2/EGFR/CNGA3/SSTR3/ABCC2/FLT3/ROBO2/HTR1B/PPARGC1A/STEAP2/MAOB/PDX1/SSTR1/NR1H4/REG3A/GLP2R/FOXA1/CCL19/ADRA1A/SST
853	C5	GO_ADAPTIVE_IMMUNE_RESPONSE	GO_ADAPTIVE_IMMUNE_RESPONSE	43	-0.559239097925569	-2.3112188341277	3.40820279948046e-06	9.71939245404781e-05	5.96804799809953e-05	964	tags=70%	list=31%	signal=49%	IGKV1-37/FZD5/RFTN1/IL4R/NFKBIZ/C1RL/TNFAIP3/TEC/TRDV3/IGKV2D-28/TRBV16/TRBV11-1/TRAV5/TRBJ1-1/IGHV7-81/IL18RAP/CLU/CFI/TRAV1-2/IL1RL1/TRAV21/TRAV29DV5/IGKV1D-33/TRBV14/IGKV3D-20/C4BPB/IGHV1-69-2/CR2/CCL19/IL13RA2
854	C5	GO_CIRCULATORY_SYSTEM_PROCESS	GO_CIRCULATORY_SYSTEM_PROCESS	58	-0.51467566124298	-2.27499337063875	3.74050478914042e-06	0.000105430041963679	6.47377450654168e-05	888	tags=71%	list=29%	signal=51%	KCNJ8/SOD2/UTS2R/PDE4D/SLC8A1/GUCY1B1/EDN1/PTGS1/BVES/SLC6A4/ITPR1/KCNMB1/KCNJ2/TACR3/P2RY2/SPX/CALCA/PTGS2/EGFR/HTR7/PDE3A/EDN2/TAC3/C2CD4A/SGCZ/ABCC2/GUCA2B/F5/KCNJ3/CXADR/NPR3/HTR1B/CHRM2/DSC2/TRHDE/BDKRB1/CACNG6/CES1/AVPR1B/BMP10/ADRA1A
855	C5	GO_CELLULAR_KETONE_METABOLIC_PROCESS	GO_CELLULAR_KETONE_METABOLIC_PROCESS	20	-0.691800859798866	-2.39835574629288	3.92582483684937e-06	0.000109381602350838	6.7164141794374e-05	221	tags=65%	list=7%	signal=61%	KYNU/PTGS2/AFP/PPARGC1A/MLXIPL/PLIN5/HPGD/TDO2/CES1/CYP4F11/NR1H4/SLC7A11/BHMT
856	C5	GO_COMPLEMENT_ACTIVATION	GO_COMPLEMENT_ACTIVATION	14	-0.756601192015728	-2.36573646318905	4.19892251020457e-06	0.000115661229144726	7.10200529836036e-05	436	tags=93%	list=14%	signal=80%	C1RL/IGKV2D-28/IGHV7-81/CFH/CLU/CFI/IGKV1D-33/MASP1/COLEC10/IGKV3D-20/C4BPB/IGHV1-69-2/CR2
857	C5	GO_REGULATION_OF_IMMUNE_RESPONSE	GO_REGULATION_OF_IMMUNE_RESPONSE	77	-0.468795496875008	-2.17938302626324	4.28772805486034e-06	0.000116616997731488	7.16069284316152e-05	887	tags=51%	list=29%	signal=37%	RFTN1/CGAS/EZR/FOXP1/IL15/TLR3/IL4R/NFKBIZ/PDE4D/C1RL/TNFAIP3/TEC/IRAK3/NOD2/IGKV2D-28/IGHV7-81/CFH/IL18RAP/CLU/CFI/IL1RL1/CLEC12B/MUC21/CLNK/CXADR/TRAV29DV5/RAET1E/IGKV1D-33/AIM2/MASP1/COLEC10/IGKV3D-20/C4BPB/IGHV1-69-2/COL17A1/CR2/CCL19/IL13RA2/MUC5AC
858	C5	GO_TRANSPORTER_ACTIVITY	GO_TRANSPORTER_ACTIVITY	95	-0.440153127519501	-2.12953896231938	4.32983902468394e-06	0.000116616997731488	7.16069284316152e-05	763	tags=48%	list=25%	signal=38%	GRAMD1B/ASIC5/SLC6A4/ITPR1/KCNMB1/KCNJ2/SLC41A2/APOL1/SLC16A10/PLSCR2/ABCC3/SLC9A7/PANX3/TNFAIP8L3/SLC3A1/FAM155A/SLC38A1/CNGA3/TRPC5/NMUR2/KCNA4/SLC12A3/SLC17A1/GRIA3/ABCC2/SLC12A8/SCNN1G/KCNJ3/SCN3A/SLC5A7/HTR1B/CNGA1/TMC5/KPNA7/SLC22A3/CFTR/SCN7A/CACNG6/SLC6A19/SCN2A/SLC7A11/NIPAL4/NALCN/SCNN1A/SLC15A1/CHRNA1
859	C5	GO_RESPONSE_TO_EXTRACELLULAR_STIMULUS	GO_RESPONSE_TO_EXTRACELLULAR_STIMULUS	53	-0.514502312283114	-2.2471692409507	4.51659515949158e-06	0.000120310183149534	7.38746738637489e-05	996	tags=62%	list=32%	signal=43%	PRKAG2/CAT/NUCB2/GABARAPL1/LRP11/FGF21/IL15/MAP3K5/ACACB/SLC8A1/ACSL1/UCN3/SLC6A4/NOD2/KYNU/SPX/PTGS2/EGFR/HTR4/SSTR3/NMUR2/DSC2/SLC22A3/PPARGC1A/SCTR/NUPR2/MYOCD/PDX1/SSTR1/SLC6A19/NR1H4/SERPINC1/SST
860	C5	GO_POSITIVE_REGULATION_OF_SECRETION	GO_POSITIVE_REGULATION_OF_SECRETION	37	-0.580329674340599	-2.32125601791885	4.63731470610966e-06	0.000121890998453667	7.48453499276904e-05	950	tags=70%	list=31%	signal=49%	FZD5/ADAM9/EZR/IL4R/TLR2/EDN1/UCN3/SLC6A4/ANG/P2RY2/NPY2R/NKX3-1/EGFR/IL1A/IL1RL1/SYTL4/HCAR2/NR0B2/CFTR/PDX1/AVPR1B/NR1H4/EXPH5/SAA1/FERMT1/SYT10
861	C5	HP_ONSET	HP_ONSET	85	-0.449452148613206	-2.1328062935086	4.67651107928674e-06	0.000121890998453667	7.48453499276904e-05	417	tags=31%	list=14%	signal=27%	LAMA3/CFH/FAT4/CFI/HYDIN/SLC12A3/LAMA2/HNF1A/PTPRQ/SCNN1G/F5/SCN3A/SLC5A7/UPB1/BCL11B/HPGD/NEUROD1/LAMC2/ACTL6B/PDX1/CUX2/SCN2A/NALCN/SCNN1A/TACSTD2/CHRNA1
862	C5	GO_MULTICELLULAR_ORGANISMAL_HOMEOSTASIS	GO_MULTICELLULAR_ORGANISMAL_HOMEOSTASIS	42	-0.557686736658292	-2.2924525281078	4.82921264730828e-06	0.000124532036777396	7.64670401264715e-05	880	tags=64%	list=29%	signal=46%	FGF21/IL15/IL4R/JAM2/ACACB/ACSL1/TNFAIP3/NOD2/GATM/IAPP/LSR/PDGFC/CALCA/PTGS2/EGFR/EDN2/IL1A/LAMA2/SCNN1G/CXADR/NPR3/PPARGC1A/MLXIPL/CFTR/NEUROD1/RDH12/SCNN1A
863	C5	HP_ABNORMALITY_OF_DIGESTIVE_SYSTEM_MORPHOLOGY	HP_ABNORMALITY_OF_DIGESTIVE_SYSTEM_MORPHOLOGY	72	-0.470767360562383	-2.16317896531113	5.03281282717792e-06	0.000128416192558729	7.88520480623776e-05	913	tags=50%	list=30%	signal=36%	DSE/MYLK/CFC1/TLR2/HSD3B7/TCF4/GLIS3/TNFAIP3/NOD2/ANTXR2/ITGA8/PALLD/SLC9A7/GATA6/LAMB3/MYH11/LAMA3/FAT4/ABCC2/F5/SPIB/UPB1/MLXIPL/CFTR/HPGD/LAMC2/SLC6A19/TMPRSS6/RIPK4/ZFP57/SAA1/GREM1/CR2/PRSS1/FERMT1/SPINK1
864	C5	GO_REGULATION_OF_EXOCYTOSIS	GO_REGULATION_OF_EXOCYTOSIS	14	-0.753696658757348	-2.35665458450526	5.28078758993306e-06	0.00013333988664581	8.18753689930411e-05	306	tags=57%	list=10%	signal=52%	SYTL4/HTR1B/CHRM2/CFTR/EXPH5/ADRA1A/SYT10/IL13RA2
865	C5	GO_POSITIVE_REGULATION_OF_IMMUNE_RESPONSE	GO_POSITIVE_REGULATION_OF_IMMUNE_RESPONSE	56	-0.508983063370907	-2.23869389327358	5.62744873911297e-06	0.000137997846591009	8.47355198365844e-05	950	tags=57%	list=31%	signal=40%	FZD5/RFTN1/CGAS/EZR/FOXP1/IL15/IL4R/NFKBIZ/PDE4D/C1RL/TEC/NOD2/IGKV2D-28/IGHV7-81/CFH/IL18RAP/CLU/CFI/MUC21/CLNK/TRAV29DV5/RAET1E/IGKV1D-33/AIM2/MASP1/COLEC10/IGKV3D-20/C4BPB/IGHV1-69-2/CR2/CCL19/MUC5AC
866	C5	GO_REGULATION_OF_BLOOD_PRESSURE	GO_REGULATION_OF_BLOOD_PRESSURE	20	-0.686393939940176	-2.37961087610494	5.63605066522685e-06	0.000137997846591009	8.47355198365844e-05	873	tags=90%	list=28%	signal=65%	SOD2/UTS2R/PDE4D/EDN1/PTGS1/TACR3/SPX/CALCA/PTGS2/EDN2/TAC3/GUCA2B/NPR3/TRHDE/BDKRB1/CES1/AVPR1B/ADRA1A
867	C5	HP_INTERICTAL_EEG_ABNORMALITY	HP_INTERICTAL_EEG_ABNORMALITY	20	-0.685377704773113	-2.37608776187635	5.63605066522685e-06	0.000137997846591009	8.47355198365844e-05	241	tags=45%	list=8%	signal=42%	SCN3A/SLC5A7/PRSS12/UPB1/ACTL6B/CNTNAP2/PDX1/CUX2/SCN2A
868	C5	HP_HYPSARRHYTHMIA	HP_HYPSARRHYTHMIA	15	-0.737180284127068	-2.35147758174294	5.75022890348076e-06	0.000139385548620374	8.55876175739136e-05	241	tags=53%	list=8%	signal=49%	SCN3A/PRSS12/UPB1/ACTL6B/CNTNAP2/PDX1/CUX2/SCN2A
869	C5	GO_NEGATIVE_REGULATION_OF_SIGNALING	GO_NEGATIVE_REGULATION_OF_SIGNALING	119	-0.412351354793227	-2.0668454775921	5.81452313252519e-06	0.000139548555180605	8.56877093214238e-05	886	tags=46%	list=29%	signal=34%	EZR/GNAI1/SOD2/FOXP1/TLR3/PDE4D/EDN1/ITPRIP/NRP1/TNFAIP3/VWC2L/SLC6A4/IRAK3/ITPR1/LTBP1/TNFSF10/MECOM/NPY2R/PDE10A/NKX3-1/HGF/FBP1/IL1R2/ASAH2/PID1/PTGS2/EGFR/PDE3A/BCL2L10/PTK6/TNIP3/CLU/IL1A/SULF1/SYTL4/FST/PTPRT/RASAL1/HTR1B/APCDD1L/PLIN5/MAOB/NEUROD1/MYOCD/PDX1/EYA4/RGS7BP/TMPRSS6/NR1H4/GREM1/ADRA1A/FERMT1/SPINK1/TRIM40/SH3RF2
870	C5	GO_SMOOTH_MUSCLE_CONTRACTION	GO_SMOOTH_MUSCLE_CONTRACTION	19	-0.682464953474549	-2.33949551427819	6.52541277505954e-06	0.000155074515360238	9.52211936422516e-05	889	tags=95%	list=29%	signal=68%	MYLK/PDE4D/SLC8A1/EDN1/TACR3/NPY2R/CNN1/SPX/CALCA/PTGS2/MYH11/HTR7/EDN2/NMUR2/SULF1/CHRM2/MYOCD/ADRA1A
871	C5	GO_TAXIS	GO_TAXIS	52	-0.522903691925466	-2.27229456147241	6.75342297901371e-06	0.000158934925253682	9.75916207698046e-05	815	tags=67%	list=27%	signal=50%	CCN1/PDE4D/HSD3B7/PLD1/EDN1/NRP1/MTUS1/F3/EPHA4/PALLD/HGF/CALCA/EPHA1/DPP4/TNFSF14/CCL15/EDN2/LAMA3/LAMA2/CCR3/CCL20/DSCAM/CXADR/CCL24/ROBO2/BCL11B/LAMC2/COLEC10/BMPR1B/PIK3C2G/GRB7/SAA1/GREM1/CCL19/DEFB1
872	C5	GO_EXTRACELLULAR_MATRIX	GO_EXTRACELLULAR_MATRIX	42	-0.551032694287412	-2.26510011813897	8.48367437908085e-06	0.000197734872066269	0.000121416149514376	661	tags=67%	list=22%	signal=53%	ANG/F3/ADAMTS6/LRRTM3/GP1BA/LAMB3/ITIH4/LRRC3B/GPC6/ENAM/LAMA3/EDIL3/EYS/CLU/COL4A6/COL21A1/SULF1/LAMA2/FMOD/ANXA8/LAMC2/AMTN/LAMB4/SERPINC1/COL17A1/GREM1/PRSS1/MUC5AC
873	C5	GO_CELL_ACTIVATION	GO_CELL_ACTIVATION	92	-0.433083680424455	-2.08582204043839	1.03233842472248e-05	0.000238322699193075	0.000146338499504519	950	tags=50%	list=31%	signal=36%	FZD5/PGM1/ADAM9/MANBA/CGAS/FOXP1/ALDOC/IL15/TLR3/IL4R/NFKBIZ/HEBP2/TLR2/TLR1/PLD1/EDN1/GLIPR1/TNFAIP3/TEC/ITPR1/NOD2/CELA2A/FRK/GP1BA/EGFR/DPP4/TNFSF14/IGHV7-81/EDN2/IL18RAP/CLU/IL1A/IL1RL1/CLNK/LRG1/FLT3/CXADR/PLCZ1/BCL11B/SLC7A11/LGALS9C/IGHV1-69-2/SAA1/CR2/CCL19/IL13RA2
874	C5	GO_RESPONSE_TO_XENOBIOTIC_STIMULUS	GO_RESPONSE_TO_XENOBIOTIC_STIMULUS	20	-0.675128520128229	-2.34055558445896	1.07367660630422e-05	0.000245527556007683	0.000150762534390682	461	tags=70%	list=15%	signal=60%	FMO2/GSTO2/UGT1A10/CYP2A7/UGT1A3/ABCC2/ACSM1/SULT1B1/UGT1A6/CES1/CYP2C18/NR1I2/PON3/CYP2C9
875	C5	GO_CARBOHYDRATE_DERIVATIVE_METABOLIC_PROCESS	GO_CARBOHYDRATE_DERIVATIVE_METABOLIC_PROCESS	105	-0.415626120056036	-2.05110103086187	1.12219726981939e-05	0.000254224876826374	0.000156102994542511	822	tags=44%	list=27%	signal=33%	GFPT2/ACACB/PDE4D/GUCY1B1/ACSL1/DPYD/ACSF2/DGAT2/FUT2/GUSBP3/MAN1A1/GALNT9/NT5E/PDE10A/HGF/FBP1/HS3ST3B1/PID1/KYNU/ITIH4/GPC6/NEU4/SULF1/FMOD/MUC21/ACSM1/ACOT6/ADCY10/UPB1/B4GALNT2/PPARGC1A/MLXIPL/SULT1B1/TDO2/HS3ST4/ST8SIA3/SULT1E1/GCKR/BMPR1B/ASGR2/CWH43/CCL19/B3GNT6/LDHC/MUC5AC/FUT9
876	C5	HP_ABNORMAL_RESPIRATORY_SYSTEM_MORPHOLOGY	HP_ABNORMAL_RESPIRATORY_SYSTEM_MORPHOLOGY	98	-0.421607002625611	-2.05851515168301	1.17770296209928e-05	0.000262687865906568	0.000161299566784735	1045	tags=54%	list=34%	signal=37%	IFNGR1/UGP2/CITED2/ETFDH/PRKAG2/CAT/RSPH3/PPP2R1B/NEK10/MANBA/DSE/MYLK/FOXP1/TCF4/EDN1/RSPH4A/ITPR1/NOD2/ANG/ITGA8/EPHA4/GATA6/LAMB3/MYH11/EGFR/ADGRG6/GPC6/LAMA3/CFH/PERP/FAT4/CFI/HYDIN/LAMA2/SCNN1G/F5/SLC5A7/PPARGC1A/MLXIPL/BCL11B/CFTR/HPGD/LAMC2/CYP4F22/NIPAL4/RIPK4/SCNN1A/PON3/CR2/PRSS1/FERMT1/SPINK1/CHRNA1
877	C5	GO_REGULATION_OF_IMMUNE_SYSTEM_PROCESS	GO_REGULATION_OF_IMMUNE_SYSTEM_PROCESS	118	-0.412433735811979	-2.05834156441343	1.1812284399264e-05	0.000262687865906568	0.000161299566784735	472	tags=31%	list=15%	signal=28%	DPP4/TNFSF14/IGHV7-81/EDN2/CFH/IL18RAP/CLU/CFI/IL1A/IL1RL1/CLEC12B/MUC21/CLNK/CCL20/HCAR2/SELE/CXADR/CCL24/TRAV29DV5/RAET1E/IGKV1D-33/AIM2/MASP1/BDKRB1/COLEC10/IGKV3D-20/C4BPB/SLC7A11/LGALS9C/IGHV1-69-2/COL17A1/GREM1/CR2/CCL19/IL13RA2/MUC5AC/FUT9
878	C5	GO_POSITIVE_REGULATION_OF_CELLULAR_COMPONENT_MOVEMENT	GO_POSITIVE_REGULATION_OF_CELLULAR_COMPONENT_MOVEMENT	49	-0.519847612995153	-2.21992800330722	1.22733511267867e-05	0.000270460028466645	0.000166071947304081	889	tags=63%	list=29%	signal=46%	MYLK/SOD2/FOXP1/JAM2/SHTN1/CCN1/SLC8A1/EDN1/NRP1/TACR3/F3/CGA/PDGFC/HGF/EPHA1/PTGS2/EGFR/TNFSF14/EDN2/DUOXA2/CCL20/DSCAM/SELE/CCL24/LAMC2/BDKRB1/GRB7/CCL19/FAM110C/SH3RF2/DEFB1
879	C5	GO_RESPONSE_TO_ORGANIC_CYCLIC_COMPOUND	GO_RESPONSE_TO_ORGANIC_CYCLIC_COMPOUND	96	-0.426806082420209	-2.07108611395606	1.29555830501659e-05	0.000282921921744164	0.00017372398703589	938	tags=52%	list=31%	signal=37%	ADAM9/IGFBP7/RFTN1/CGAS/EZR/GNAI1/FOXP1/IL15/TLR3/TLR2/ACACB/PDE4D/SLC8A1/EDN1/ACSL1/UCN3/GRAMD1B/SLC6A4/IRAK3/KCNMB1/NOD2/TACR3/P2RY2/NKX3-1/KYNU/PTGS2/EGFR/HTR4/HTR7/PDE3A/CLU/CNGA3/SSTR3/ABCC2/FLT3/OR10J6P/HTR1B/CHRM2/PPARGC1A/CFTR/MAOB/HPGD/HRH4/PDX1/CES1/SSTR1/NR1H4/SLC7A11/FOXA1/SST
880	C5	HP_ABNORMALITY_OF_FLUID_REGULATION	HP_ABNORMALITY_OF_FLUID_REGULATION	43	-0.541328772470514	-2.23719918551832	1.3412492451771e-05	0.00028958436137347	0.000177814958738095	499	tags=49%	list=16%	signal=41%	LAMB3/EGFR/GPC6/LAMA3/CFH/FAT4/CFI/LAMA2/SCNN1G/CFTR/HPGD/LAMC2/CYP4F22/PDX1/NR1H4/NIPAL4/SCNN1A/ZFP57/PRSS1/SPINK1/CHRNA1
881	C5	HP_ABNORMAL_ORAL_PHYSIOLOGY	HP_ABNORMAL_ORAL_PHYSIOLOGY	28	-0.61713070746514	-2.30165345194414	1.34996010046213e-05	0.00028958436137347	0.000177814958738095	757	tags=64%	list=25%	signal=49%	GPT2/RSPH4A/NOD2/ANG/EPHA4/SLC9A7/PDE10A/HYDIN/LAMA2/SCNN1G/F5/PPARGC1A/CFTR/CNTNAP2/SCN2A/SCNN1A/PON3/IRF6
882	C5	GO_LYMPHOCYTE_MEDIATED_IMMUNITY	GO_LYMPHOCYTE_MEDIATED_IMMUNITY	26	-0.621000047725191	-2.28234735951336	1.39343767331377e-05	0.000296288852641454	0.000181931751621945	436	tags=50%	list=14%	signal=43%	IGHV7-81/IL18RAP/CLU/CFI/CLEC12B/CLNK/RAET1E/IGKV1D-33/IGKV3D-20/C4BPB/IGHV1-69-2/CR2/IL13RA2
883	C5	GO_IMMUNE_EFFECTOR_PROCESS	GO_IMMUNE_EFFECTOR_PROCESS	82	-0.444699977217952	-2.09356134686375	1.45979501078027e-05	0.0003066069817447	0.000188267444930956	999	tags=54%	list=33%	signal=37%	PLSCR1/CAT/FZD5/PGM1/MANBA/RFTN1/CGAS/FOXP1/ALDOC/IL15/TLR3/IL4R/NFKBIZ/HEBP2/TLR2/PLD1/GLIPR1/NLRP9/C1RL/TNFAIP3/IRAK3/NOD2/IGKV2D-28/FRK/IGHV7-81/CFH/GBP3/IL18RAP/CLU/CFI/CLEC12B/CLNK/LRG1/RAET1E/IGKV1D-33/AIM2/MASP1/COLEC10/IGKV3D-20/C4BPB/IGHV1-69-2/CR2/CCL19/IL13RA2
884	C5	HP_ABNORMALITY_OF_URINE_HOMEOSTASIS	HP_ABNORMALITY_OF_URINE_HOMEOSTASIS	49	-0.518671972174727	-2.21490761288154	1.46726113376176e-05	0.0003066069817447	0.000188267444930956	625	tags=45%	list=20%	signal=36%	ITGA8/GATA6/FBP1/GP1BA/SLC3A1/KYNU/CFH/CFI/SLC12A3/HNF1A/ABCC2/SCNN1G/F5/ADCY10/MLXIPL/CFTR/NEUROD1/PDX1/SLC6A19/SCNN1A/ZFP57/SAA1
885	C5	GO_RESPONSE_TO_NITROGEN_COMPOUND	GO_RESPONSE_TO_NITROGEN_COMPOUND	100	-0.417012593258305	-2.03641726507371	1.49297371733507e-05	0.000309313529129933	0.000189929359992064	929	tags=49%	list=30%	signal=35%	CPEB3/SLC39A14/RFTN1/CGAS/EZR/GNAI1/FGF21/TLR3/MAP3K5/TLR2/PDE4D/SLC8A1/GUCY1B1/EDN1/TNFAIP3/SLC6A4/IRAK3/NOD2/TACR3/CELA2A/TNFSF10/P2RY2/EPHA4/PDGFC/GHR/PID1/KYNU/PTGS2/EGFR/HTR4/HTR7/PDE3A/CNGA3/ABCC2/FLT3/OR10J6P/HTR1B/CHRM2/PPARGC1A/CFTR/HRH4/TDO2/PDX1/CES1/NR1H4/REG3A/GLP2R/CCL19/SST
886	C5	GO_REGULATION_OF_IMMUNE_EFFECTOR_PROCESS	GO_REGULATION_OF_IMMUNE_EFFECTOR_PROCESS	34	-0.572981566854687	-2.25117846459319	1.56825038704976e-05	0.000322155842221068	0.000197814990837498	887	tags=68%	list=29%	signal=49%	CGAS/IL15/TLR3/IL4R/NFKBIZ/TNFAIP3/IRAK3/NOD2/IGKV2D-28/CFH/IL18RAP/CLU/CFI/CLEC12B/CLNK/RAET1E/IGKV1D-33/AIM2/IGKV3D-20/C4BPB/CR2/CCL19/IL13RA2
887	C5	GO_CYTOKINE_PRODUCTION	GO_CYTOKINE_PRODUCTION	60	-0.494547900207599	-2.20877156611994	1.64760287637593e-05	0.00033561255229708	0.000206077882989435	950	tags=60%	list=31%	signal=42%	FZD5/RFTN1/CGAS/EZR/FOXP1/IL15/TLR3/IL4R/TLR2/PDE4D/TLR1/NLRP9/TNFAIP3/IRAK3/NOD2/LTBP1/F3/GATA6/HGF/IL1R2/CARD17/PTGS2/IL18RAP/CLU/IL1A/IL1RL1/SULF1/CLNK/NLRP2/AIM2/CEACAM20/NR1H4/LGALS9C/SAA1/CCL19/FERMT1
888	C5	HP_PALMOPLANTAR_KERATODERMA	HP_PALMOPLANTAR_KERATODERMA	19	-0.670879667103871	-2.29978105662313	1.67006873037915e-05	0.000337353883536589	0.000207147121469835	499	tags=63%	list=16%	signal=53%	LAMB3/CSTA/LAMA3/PERP/DSC2/HPGD/LAMC2/CYP4F22/NEBL/NIPAL4/COL17A1/FERMT1
889	C5	HP_ABNORMAL_THROMBOSIS	HP_ABNORMAL_THROMBOSIS	11	-0.779392546408988	-2.28112637119877	1.70269579621748e-05	0.000341102033886875	0.000209448617298958	437	tags=82%	list=14%	signal=70%	CPA1/CFH/CFI/F5/CFTR/SERPINC1/SAA1/PRSS1/SPINK1
890	C5	GO_CELLULAR_LIPID_METABOLIC_PROCESS	GO_CELLULAR_LIPID_METABOLIC_PROCESS	123	-0.395355409428767	-1.99179983071321	1.90926827565752e-05	0.000379349696737198	0.000232934024312315	1053	tags=56%	list=34%	signal=38%	ACAT2/LPCAT3/ABHD6/FAM135A/CPT1A/SCPEP1/ETFDH/CYP2A13/ACOX1/PLSCR1/GK/PRKAG2/CLN8/CAT/AIG1/FGF21/NCEH1/ACACB/CCN1/PLD1/EDN1/ACSL1/PTGS1/ACSF2/BCO2/NOD2/DGAT2/FUT2/ANG/SGPP2/GATA6/ASAH2/TNFAIP8L3/GPAT3/PTGS2/MBOAT4/EGFR/GPC6/PITPNM3/EDN2/SPTLC3/NEU4/CCKBR/CYP2A7/AKR1B15/UGT1A3/ACSM1/ACOT6/FLT3/BCO1/FAAH2/B4GALNT2/PPARGC1A/MLXIPL/PLIN5/HPGD/CYP4F22/ST8SIA3/CES1/CYP4F11/NR1H4/ADH7/CYP2C18/CWH43/RDH1…
891	C5	GO_POSITIVE_REGULATION_OF_RESPONSE_TO_EXTERNAL_STIMULUS	GO_POSITIVE_REGULATION_OF_RESPONSE_TO_EXTERNAL_STIMULUS	40	-0.548612218895277	-2.24300377720877	1.93289046492881e-05	0.000380920852600605	0.000233898769140723	887	tags=60%	list=29%	signal=43%	CGAS/IL15/TLR3/NFKBIZ/TLR2/EDN1/NRP1/NOD2/F3/PTGS2/EGFR/TNFSF14/EDN2/IL18RAP/C2CD4A/IL1RL1/MUC21/CLNK/DSCAM/CCL24/RAET1E/AIM2/CCL19/MUC5AC
892	C5	GO_CELL_JUNCTION_ASSEMBLY	GO_CELL_JUNCTION_ASSEMBLY	34	-0.568760745567124	-2.23459534475982	2.04403451769291e-05	0.000399575779910291	0.000245353549067723	853	tags=68%	list=28%	signal=49%	PHLDB2/TLR2/NRP1/PTPRK/LSR/PATJ/FRMPD2B/LRRTM3/LAMB3/GPC6/LAMA3/ADGRB3/DSCAM/SLITRK3/ROBO2/LAMC2/CUX2/NR1H4/COL17A1/GREM1/POF1B/DNER/CLDN14
893	C5	GO_CARBOHYDRATE_HOMEOSTASIS	GO_CARBOHYDRATE_HOMEOSTASIS	22	-0.638742703836072	-2.2392499456669	2.11252665824807e-05	0.000409661169567466	0.00025154633219055	309	tags=41%	list=10%	signal=37%	HNF1A/PPARGC1A/MLXIPL/CFTR/NEUROD1/PDX1/GCKR/NR1H4/FOXA1
894	C5	GO_CELLULAR_RESPONSE_TO_LIPID	GO_CELLULAR_RESPONSE_TO_LIPID	55	-0.491691669700606	-2.15370764947636	2.58863094841516e-05	0.000498003287218917	0.000305791492151967	938	tags=58%	list=31%	signal=41%	ADAM9/IRAK2/GNAI1/FOXP1/IL15/TLR2/PDE4D/EDN1/GRAMD1B/TNFAIP3/SLC6A4/KCNMB1/NOD2/DGAT2/NKX3-1/PID1/CARD17/EGFR/PTK6/TNIP3/CLU/SSTR3/IL1A/ABCC2/FLT3/PPARGC1A/CFTR/CES1/SSTR1/NR1H4/FOXA1/BRINP3
895	C5	GO_COLLAGEN_CONTAINING_EXTRACELLULAR_MATRIX	GO_COLLAGEN_CONTAINING_EXTRACELLULAR_MATRIX	31	-0.574642323139489	-2.2038855133985	2.80494454932778e-05	0.000532370567538375	0.000326894208137599	499	tags=74%	list=16%	signal=63%	LTBP1/ANG/F3/LAMB3/ITIH4/GPC6/LAMA3/EDIL3/EYS/CLU/COL4A6/COL21A1/SULF1/LAMA2/FMOD/ANXA8/LAMC2/AMTN/LAMB4/SERPINC1/COL17A1/GREM1/PRSS1
896	C5	HP_DERMATOLOGICAL_MANIFESTATIONS_OF_SYSTEMIC_DISORDERS	HP_DERMATOLOGICAL_MANIFESTATIONS_OF_SYSTEMIC_DISORDERS	23	-0.633914772302434	-2.24421879050143	2.81119771637426e-05	0.000532370567538375	0.000326894208137599	437	tags=52%	list=14%	signal=45%	CPA1/DUOXA2/ABCC2/F5/SLC5A7/SPIB/CFTR/NR1H4/SCN2A/PRSS1/SPINK1/CHRNA1
897	C5	GO_TRANSMEMBRANE_TRANSPORT	GO_TRANSMEMBRANE_TRANSPORT	129	-0.384487308080881	-1.938840700564	2.87079318860752e-05	0.000539442068929042	0.000331236358114324	923	tags=47%	list=30%	signal=35%	SLC39A14/UTRN/SLC9A9/SLC51A/KCNJ8/FGF21/KCNK16/ACACB/PDE4D/SLC8A1/EDN1/ASIC5/SLC6A4/ITPR1/KCNMB1/KCNJ2/SLC41A2/APOL1/SLC16A10/ABCC3/SLC9A7/PANX3/PID1/JPH2/SLC3A1/ANK3/FAM155A/FGF14/SLC38A1/CLU/CNGA3/TRPC5/NMUR2/KCNA4/SLC12A3/SLC17A1/GRIA3/HNF1A/ABCC2/SLC12A8/SCNN1G/KCNJ3/SCN3A/SLC5A7/CNGA1/TMC5/SLC22A3/PPARGC1A/CFTR/SCN7A/BDKRB1/CACNG6/SLC6A19/SCN2A/SLC7A11/NIPAL4/NALCN/SCNN1A/SLC15A1/CCL19/CHRNA1
898	C5	GO_EXTRACELLULAR_STRUCTURE_ORGANIZATION	GO_EXTRACELLULAR_STRUCTURE_ORGANIZATION	27	-0.61085306181914	-2.27307124385445	3.06029543589958e-05	0.00057062739512466	0.000350385242620405	626	tags=67%	list=20%	signal=54%	ADAMTS6/ITGA8/MPZL3/LAMB3/MYH11/DPP4/LAMA3/COL4A6/SULF1/LAMA2/FMOD/LAMC2/LAMB4/TMPRSS6/COL17A1/GREM1/PRSS1/FERMT1
899	C5	GO_REGULATION_OF_HYDROLASE_ACTIVITY	GO_REGULATION_OF_HYDROLASE_ACTIVITY	104	-0.411088289177983	-2.02254305765415	3.37945774359049e-05	0.000625328669501019	0.00038397374443045	669	tags=40%	list=22%	signal=33%	TNFSF10/ANG/F3/EPHA4/TBC1D3F/NKX3-1/HGF/RGPD3/ARAP2/CARD17/EPHA1/PTGS2/EGFR/ITIH4/AGAP11/SPINK4/CSTA/TNFSF14/CCL15/PERP/BCL2L10/ADGRB3/NMUR2/CCL20/ODAM/SELE/CCL24/RASAL1/NLRP2/SPINK13/AIM2/ANXA8/PLIN5/PLEKHG6/AVPR1B/PPP4R4/PCDH11X/SERPINC1/CCL19/ADRA1A/SPINK1/SH3RF2
900	C5	HP_ABNORMALITY_OF_THE_ABDOMINAL_ORGANS	HP_ABNORMALITY_OF_THE_ABDOMINAL_ORGANS	91	-0.421751951530354	-2.0228323649931	3.6419319494583e-05	0.000668791139809615	0.000410661226198886	437	tags=33%	list=14%	signal=29%	PALLD/GATA6/FBP1/GP1BA/CPA1/CFH/FAT4/CFI/HYDIN/DUOXA2/SLC12A3/HNF1A/ABCC2/SCNN1G/F5/SPIB/MLXIPL/CFTR/HPGD/NEUROD1/CNTNAP2/PDX1/TMPRSS6/NR1H4/SCNN1A/ZFP57/SAA1/CR2/PRSS1/SPINK1
901	C5	GO_SODIUM_ION_TRANSMEMBRANE_TRANSPORTER_ACTIVITY	GO_SODIUM_ION_TRANSMEMBRANE_TRANSPORTER_ACTIVITY	17	-0.683675734661271	-2.2714798567236	3.87303260632423e-05	0.000705882032912025	0.000433436335998612	809	tags=88%	list=26%	signal=65%	SLC8A1/ASIC5/SLC6A4/SLC9A7/SLC38A1/SLC12A3/SLC17A1/SCNN1G/SCN3A/SLC5A7/SLC22A3/SCN7A/SCN2A/NALCN/SCNN1A
902	C5	HP_ABNORMAL_ORAL_MUCOSA_MORPHOLOGY	HP_ABNORMAL_ORAL_MUCOSA_MORPHOLOGY	23	-0.629942338651773	-2.23015536962475	3.91207091309819e-05	0.000707676111444031	0.000434537963167387	752	tags=65%	list=25%	signal=50%	TNFAIP3/NOD2/ANTXR2/GP1BA/KYNU/LAMB3/LAMA3/PERP/FAT4/F5/LAMC2/SLC6A19/COL17A1/SAA1/FERMT1
903	C5	GO_G_PROTEIN_COUPLED_RECEPTOR_SIGNALING_PATHWAY_COUPLED_TO_CYCLIC_NUCLEOTIDE_SECOND_MESSENGER	GO_G_PROTEIN_COUPLED_RECEPTOR_SIGNALING_PATHWAY_COUPLED_TO_CYCLIC_NUCLEOTIDE_SECOND_MESSENGER	32	-0.573366276566469	-2.21777523856935	4.15460757492477e-05	0.000745982871230936	0.000458059657773382	814	tags=72%	list=27%	signal=53%	PDE4D/EDN1/UCN3/IAPP/NPY2R/CALCA/ADGRG2/HTR4/ADGRG6/HTR7/GPR78/ADGRB3/SSTR3/CCR3/OR10J6P/NPR3/HTR1B/CHRM2/SCTR/HRH4/SSTR1/GLP2R/ADRA1A
904	C5	GO_SODIUM_ION_TRANSPORT	GO_SODIUM_ION_TRANSPORT	25	-0.608834048194948	-2.20168872072955	4.33861949365137e-05	0.000773295121515509	0.000474830337772681	952	tags=80%	list=31%	signal=56%	CNKSR3/UTRN/SLC9A9/SLC8A1/ASIC5/SLC6A4/SLC9A7/ANK3/FGF14/SLC38A1/SLC12A3/SLC17A1/SCNN1G/SCN3A/SLC5A7/SCN7A/SLC6A19/SCN2A/NALCN/SCNN1A
905	C5	GO_LIPID_BIOSYNTHETIC_PROCESS	GO_LIPID_BIOSYNTHETIC_PROCESS	79	-0.436130389936743	-2.03437112568867	4.40087636423057e-05	0.000778666007802548	0.000478128250405073	818	tags=44%	list=27%	signal=33%	ACACB/CCN1/HSD3B7/PLD1/EDN1/ACSL1/PTGS1/DGAT2/ANG/SGPP2/CGA/ASAH2/GPAT3/PTGS2/PITPNM3/EDN2/SPTLC3/AKR1B15/SDR42E1/ACSM1/BCO1/HSD11B1/PPARGC1A/MLXIPL/CFTR/PLIN5/HPGD/CYP4F22/ST8SIA3/CES1/CYP4F11/NR1H4/CWH43/PIK3C2G/CYP2C9
906	C5	GO_REGULATION_OF_GENE_EXPRESSION_EPIGENETIC	GO_REGULATION_OF_GENE_EXPRESSION_EPIGENETIC	40	0.467474732622002	2.35747696059148	4.47663335893305e-05	0.000786330381308239	0.000482834444662954	493	tags=40%	list=16%	signal=34%	H2AC13/H2AC17/H4C4/H4C8/H3C10/H1-4/LHX2/H3C12/H4C9/H3C2/H2AC20/H4C3/H2AC6/H2AW/PABPC1L/H4C2
907	C5	GO_IDENTICAL_PROTEIN_BINDING	GO_IDENTICAL_PROTEIN_BINDING	189	-0.346605058579774	-1.8240177084869	4.57483245245483e-05	0.000797798119766223	0.000489876038452944	890	tags=38%	list=29%	signal=29%	SLC51A/EZR/SOD2/FOXP1/TLR3/MAP3K5/TLR2/ACACB/TCF4/TLR1/TMCC3/DPYD/TNFAIP3/SLC6A4/IRAK3/KCNJ2/DGAT2/H2BC10/IAPP/GPX3/TNFSF10/ANG/EPHA4/ME1/SMIM3/PDGFC/HGF/FBP1/GHR/CARD17/KYNU/CALCA/PTGS2/EGFR/DPP4/CFH/BCL2L10/GBP3/PTK6/GSTO2/UGT1A10/KIRREL2/UGT1A3/CLEC17A/MEP1B/PTPRT/ROBO2/NPR3/NR0B2/HSD11B1/UPB1/GIPC2/IGKV1D-33/PVALB/AIM2/PLIN5/MAOB/HPGD/MASP1/TDO2/UGT1A6/ST8SIA3/GRB7/REG3A/PON3/SERPINC1/GREM1/C…
908	C5	GO_PEPTIDE_RECEPTOR_ACTIVITY	GO_PEPTIDE_RECEPTOR_ACTIVITY	22	-0.624619001531304	-2.18973626914484	4.63544044970725e-05	0.000802593403577883	0.000492820510968876	353	tags=59%	list=12%	signal=53%	CCKBR/SSTR3/NMUR2/CCR3/CYSLTR2/NPR3/SCTR/PROKR1/BDKRB1/SSTR1/AVPR1B/GLP2R/CCKAR
909	C5	GO_EXTERNAL_SIDE_OF_PLASMA_MEMBRANE	GO_EXTERNAL_SIDE_OF_PLASMA_MEMBRANE	19	-0.654777463010953	-2.24458256759657	4.68821277877808e-05	0.000805973601117594	0.00049489607086168	672	tags=74%	list=22%	signal=58%	ANTXR2/F3/GHR/GP1BA/SLC38A1/IGHV7-81/IL1RL1/CLEC12B/SCNN1G/CCR3/KCNJ3/RAET1E/IGHV1-69-2/IL13RA2
910	C5	GO_MYELOID_LEUKOCYTE_MIGRATION	GO_MYELOID_LEUKOCYTE_MIGRATION	17	-0.678133165191012	-2.25306493533923	4.81889870458637e-05	0.000822606370416715	0.000505109174817281	814	tags=82%	list=27%	signal=61%	PDE4D/EDN1/MTUS1/CALCA/DPP4/CCL15/EDN2/CCL20/CXADR/CCL24/GP2/SAA1/GREM1/CCL19
911	C5	GO_REGULATION_OF_CYTOSOLIC_CALCIUM_ION_CONCENTRATION	GO_REGULATION_OF_CYTOSOLIC_CALCIUM_ION_CONCENTRATION	33	-0.563205938234436	-2.19814753424237	5.06936020775798e-05	0.00085334230163926	0.000523982115041651	814	tags=67%	list=27%	signal=49%	PDE4D/SLC8A1/EDN1/ITPR1/IAPP/NPY2R/JPH2/CALCA/FAM155A/EDN2/TRPC5/CCKBR/NMUR2/CCR3/HTR1B/PLCZ1/HRH4/BDKRB1/AVPR1B/SAA1/CCL19/ADRA1A
912	C5	HP_HYPODONTIA	HP_HYPODONTIA	19	-0.652127463879168	-2.23549834861933	5.06936020775798e-05	0.00085334230163926	0.000523982115041651	499	tags=53%	list=16%	signal=44%	LAMB3/LAMA3/PERP/SCN3A/MLXIPL/BCL11B/LAMC2/ACTL6B/COL17A1/IRF6
913	C5	GO_RDNA_HETEROCHROMATIN_ASSEMBLY	GO_RDNA_HETEROCHROMATIN_ASSEMBLY	11	0.722373598220425	2.44539955288747	5.19760439595394e-05	0.000864553397096713	0.000530866121024298	493	tags=73%	list=16%	signal=61%	H4C4/H4C8/H3C10/H3C12/H4C9/H3C2/H4C3/H4C2
914	C5	GO_METAL_ION_TRANSPORT	GO_METAL_ION_TRANSPORT	82	-0.428467662723111	-2.01714275469486	5.20729356337129e-05	0.000864553397096713	0.000530866121024298	923	tags=56%	list=30%	signal=40%	SLC39A14/UTRN/SLC9A9/MYLK/KCNJ8/KCNK16/PDE4D/SLC8A1/ASIC5/SLC6A4/ITPR1/KCNMB1/KCNJ2/SLC41A2/SLC9A7/JPH2/PTGS2/ANK3/FAM155A/FGF14/SLC38A1/TRPC5/NMUR2/KCNA4/SLC12A3/SLC17A1/ABCC2/SLC12A8/HEPHL1/SCNN1G/KCNJ3/SCN3A/SLC5A7/PLCZ1/STEAP2/SCN7A/BDKRB1/CACNG6/SLC6A19/SCN2A/NIPAL4/NALCN/SCNN1A/CCL19/ADRA1A/SPINK1
915	C5	HP_ABNORMAL_INTESTINE_MORPHOLOGY	HP_ABNORMAL_INTESTINE_MORPHOLOGY	55	-0.481487828231495	-2.10901278726841	5.27458996273813e-05	0.000865172171768167	0.000531246070383963	913	tags=51%	list=30%	signal=36%	DSE/MYLK/CFC1/TLR2/HSD3B7/TCF4/TNFAIP3/NOD2/ANTXR2/ITGA8/PALLD/SLC9A7/GATA6/MYH11/FAT4/F5/SPIB/MLXIPL/CFTR/HPGD/SLC6A19/TMPRSS6/ZFP57/SAA1/GREM1/PRSS1/FERMT1/SPINK1
916	C5	GO_NEGATIVE_REGULATION_OF_MOLECULAR_FUNCTION	GO_NEGATIVE_REGULATION_OF_MOLECULAR_FUNCTION	98	-0.406138021813582	-1.98298715716596	5.28240434907957e-05	0.000865172171768167	0.000531246070383963	581	tags=34%	list=19%	signal=28%	NKX3-1/HGF/CARD17/PKIB/EPHA1/PTGS2/ITIH4/ANK3/SPINK4/CSTA/TNFSF14/PTK6/CLEC12B/PTPRQ/PTPRT/NPR3/NR0B2/PPARGC1A/NLRP2/SPINK13/AIM2/ANXA8/PLIN5/MYOCD/GCKR/PPP4R4/NR1H4/ADH7/PCDH11X/SERPINC1/SPINK1/TRIM40/SH3RF2
917	C5	GO_REGULATION_OF_CELLULAR_KETONE_METABOLIC_PROCESS	GO_REGULATION_OF_CELLULAR_KETONE_METABOLIC_PROCESS	15	-0.69830294320856	-2.22746558959382	5.68869280267609e-05	0.000925462506958848	0.000568266451641398	185	tags=53%	list=6%	signal=50%	PPARGC1A/MLXIPL/PLIN5/HPGD/CES1/NR1H4/SLC7A11/BHMT
918	C5	GO_CATION_TRANSMEMBRANE_TRANSPORTER_ACTIVITY	GO_CATION_TRANSMEMBRANE_TRANSPORTER_ACTIVITY	55	-0.479167041246338	-2.09884727707015	5.84868657188927e-05	0.000945147750017307	0.000580353881589574	744	tags=65%	list=24%	signal=50%	SLC39A14/SLC9A9/KCNJ8/KCNK16/SLC8A1/ASIC5/SLC6A4/ITPR1/KCNMB1/KCNJ2/SLC41A2/SLC9A7/FAM155A/SLC38A1/CNGA3/TRPC5/KCNA4/SLC12A3/SLC17A1/GRIA3/SLC12A8/SCNN1G/KCNJ3/SCN3A/SLC5A7/HTR1B/CNGA1/SLC22A3/SCN7A/CACNG6/SCN2A/NIPAL4/NALCN/SCNN1A/SLC15A1/CHRNA1
919	C5	GO_SODIUM_ION_TRANSMEMBRANE_TRANSPORT	GO_SODIUM_ION_TRANSMEMBRANE_TRANSPORT	22	-0.61915649837859	-2.17058628932595	5.95982429783345e-05	0.000956729410460152	0.000587465427475532	952	tags=82%	list=31%	signal=57%	CNKSR3/UTRN/SLC9A9/SLC8A1/ASIC5/SLC6A4/SLC9A7/ANK3/FGF14/SLC12A3/SLC17A1/SCNN1G/SCN3A/SCN7A/SLC6A19/SCN2A/NALCN/SCNN1A
920	C5	HP_ABNORMALITY_OF_THE_BILIARY_SYSTEM	HP_ABNORMALITY_OF_THE_BILIARY_SYSTEM	32	-0.565838119635493	-2.18865640002593	6.1365755746828e-05	0.000978622315330994	0.00060090843923833	813	tags=56%	list=27%	signal=42%	HSD3B7/TCF4/GLIS3/PALLD/GATA6/CPA1/DUOXA2/ABCC2/SCNN1G/F5/SPIB/CFTR/TMPRSS6/NR1H4/SCNN1A/SAA1/PRSS1/SPINK1
921	C5	HP_ABNORMALITY_OF_SKIN_ADNEXA_MORPHOLOGY	HP_ABNORMALITY_OF_SKIN_ADNEXA_MORPHOLOGY	96	-0.409935580509214	-1.98922162400971	6.39653480210731e-05	0.00101341178825543	0.000622270396297196	519	tags=30%	list=17%	signal=26%	SLC3A1/LAMB3/EGFR/CSTA/LAMA3/PERP/FAT4/TAC3/HEPHL1/MYO18B/DSC2/MLXIPL/BCL11B/HPGD/MASP1/LAMC2/CYP4F22/ACTL6B/CNTNAP2/MAB21L1/COLEC10/BMPR1B/SCN2A/NIPAL4/RIPK4/COL17A1/FERMT1/IRF6/EPS8L3
922	C5	GO_REGULATION_OF_SMOOTH_MUSCLE_CONTRACTION	GO_REGULATION_OF_SMOOTH_MUSCLE_CONTRACTION	12	-0.74852652259332	-2.23761881099564	6.47053974735301e-05	0.00101847976283011	0.000625382310509717	781	tags=100%	list=25%	signal=75%	TACR3/NPY2R/CNN1/SPX/CALCA/PTGS2/EDN2/NMUR2/CHRM2/MYOCD/ADRA1A
923	C5	HP_ABNORMALITY_OF_THE_LIVER	HP_ABNORMALITY_OF_THE_LIVER	74	-0.450038654548906	-2.0824526558108	6.83353126504911e-05	0.00106867611525671	0.000656204632175174	437	tags=30%	list=14%	signal=26%	CPA1/CFH/CFI/DUOXA2/HNF1A/ABCC2/SCNN1G/F5/SPIB/MLXIPL/CFTR/HPGD/NEUROD1/CNTNAP2/PDX1/TMPRSS6/NR1H4/SCNN1A/SAA1/CR2/PRSS1/SPINK1
924	C5	GO_CELLULAR_RESPONSE_TO_ORGANIC_CYCLIC_COMPOUND	GO_CELLULAR_RESPONSE_TO_ORGANIC_CYCLIC_COMPOUND	63	-0.460979482935246	-2.06896198876051	7.04203465557682e-05	0.00109422384648194	0.000671891835559084	887	tags=54%	list=29%	signal=39%	CGAS/EZR/GNAI1/FOXP1/IL15/TLR3/PDE4D/SLC8A1/EDN1/GRAMD1B/SLC6A4/KCNMB1/NOD2/P2RY2/NKX3-1/PTGS2/EGFR/HTR4/HTR7/PDE3A/CLU/SSTR3/ABCC2/FLT3/OR10J6P/HTR1B/CHRM2/PPARGC1A/CFTR/HRH4/CES1/SSTR1/NR1H4/FOXA1
925	C5	GO_RESPONSE_TO_BACTERIUM	GO_RESPONSE_TO_BACTERIUM	64	-0.462207638396371	-2.08430568295029	7.38668984751833e-05	0.00113093194748164	0.000694431897576444	950	tags=62%	list=31%	signal=44%	FZD5/ADAM9/NEXN/IRAK2/FOXP1/TLR3/TLR2/PDE4D/TLR1/EDN1/TENT5A/TNFAIP3/IRAK3/NOD2/H2BC10/ANG/CARD17/TRAV5/PTGS2/IGHV7-81/TNIP3/TRAV1-2/IL1A/ABCC2/TRAV21/CCL20/LRG1/SELE/PPARGC1A/MAOB/SCN7A/HPGD/BDKRB1/GSDMC/CEACAM20/NR1H4/C4BPB/ADH7/IGHV1-69-2/DEFB1
926	C5	GO_SECOND_MESSENGER_MEDIATED_SIGNALING	GO_SECOND_MESSENGER_MEDIATED_SIGNALING	46	-0.499784508574168	-2.10367991779701	7.3972988541719e-05	0.00113093194748164	0.000694431897576444	887	tags=70%	list=29%	signal=50%	CGAS/GNAI1/NR5A2/PDE4D/SLC8A1/GUCY1B1/EDN1/UCN3/ITPR1/IAPP/NPY2R/PDE10A/JPH2/CALCA/EGFR/ADGRG2/ADGRG6/PDE3A/EDN2/GPR78/ADGRB3/NMUR2/GUCA2B/CCR3/CCL20/SELE/SCTR/NEUROD1/PDX1/ADRA1A/SPINK1/DEFB1
927	C5	GO_NEGATIVE_REGULATION_OF_HYDROLASE_ACTIVITY	GO_NEGATIVE_REGULATION_OF_HYDROLASE_ACTIVITY	26	-0.591899454829996	-2.17539461192837	7.41824173471866e-05	0.00113093194748164	0.000694431897576444	575	tags=58%	list=19%	signal=47%	HGF/CARD17/PTGS2/ITIH4/SPINK4/CSTA/TNFSF14/SPINK13/ANXA8/PLIN5/PPP4R4/PCDH11X/SERPINC1/SPINK1/SH3RF2
928	C5	GO_RESPONSE_TO_CYTOKINE	GO_RESPONSE_TO_CYTOKINE	108	-0.389015153803255	-1.92024402358641	8.0185396731738e-05	0.00120760714412559	0.000741513158673607	874	tags=46%	list=29%	signal=34%	RHOU/SOD2/IL15/TLR3/IL4R/MAP3K5/TLR2/NR5A2/GFPT2/EDN1/ACSL1/TNFAIP3/TEC/IRAK3/NANOG/NOD2/F3/NKX3-1/HGF/IL1R2/GHR/ASAH2/PID1/KYNU/CALCA/PTGS2/ITIH4/TNFSF14/CCL15/EDN2/GBP3/IL18RAP/IL1A/IL1RL1/ABCC2/CCR3/CCL20/PTPRT/SELE/FLT3/CCL24/PPARGC1A/AIM2/PDX1/SSTR1/NR1H4/SAA1/CCL19/IRF6/IL13RA2
929	C5	GO_MONOCARBOXYLIC_ACID_BIOSYNTHETIC_PROCESS	GO_MONOCARBOXYLIC_ACID_BIOSYNTHETIC_PROCESS	23	-0.616128259508614	-2.18125003196564	8.02082302822689e-05	0.00120760714412559	0.000741513158673607	818	tags=70%	list=27%	signal=51%	ACACB/HSD3B7/EDN1/PTGS1/GATM/ASAH2/PTGS2/EDN2/ACSM1/MLXIPL/HPGD/CES1/CYP4F11/NR1H4/CYP2C9/LDHC
930	C5	GO_REGULATION_OF_NEUROTRANSMITTER_LEVELS	GO_REGULATION_OF_NEUROTRANSMITTER_LEVELS	14	-0.703977528773931	-2.20119308119142	8.13419108304634e-05	0.00121711599909286	0.000747351929267545	468	tags=64%	list=15%	signal=55%	MOXD1/SLC38A1/SLC5A7/HTR1B/CHRM2/SLC22A3/MAOB/ADRA1A/SYT10
931	C5	GO_REGULATION_OF_VESICLE_MEDIATED_TRANSPORT	GO_REGULATION_OF_VESICLE_MEDIATED_TRANSPORT	41	-0.511843408869882	-2.09862184979252	8.24079565983797e-05	0.00122550237297222	0.000752501457088207	444	tags=51%	list=14%	signal=44%	EZR/IL15/IL4R/TLR2/PLD1/NRP1/BVES/FGF14/CLU/SYTL4/SELE/HTR1B/CHRM2/CFTR/C4BPB/EXPH5/GREM1/CCL19/ADRA1A/SYT10/IL13RA2
932	C5	GO_FATTY_ACID_METABOLIC_PROCESS	GO_FATTY_ACID_METABOLIC_PROCESS	42	-0.521627372075369	-2.14422525988296	8.44844634864664e-05	0.00124872158226338	0.000766758866302077	1053	tags=81%	list=34%	signal=54%	ACBD5/ACSL4/ERLIN1/NAAA/ACAT2/CPT1A/ETFDH/CYP2A13/ACOX1/PRKAG2/AIG1/ACACB/EDN1/ACSL1/PTGS1/ACSF2/DGAT2/ASAH2/PTGS2/EDN2/CYP2A7/ACSM1/ACOT6/FAAH2/PPARGC1A/MLXIPL/PLIN5/HPGD/CES1/CYP4F11/ADH7/CYP2C18/PON3/CYP2C9
933	C5	HP_ABNORMAL_ERYTHROCYTE_MORPHOLOGY	HP_ABNORMAL_ERYTHROCYTE_MORPHOLOGY	46	-0.498060455650504	-2.09642307919856	8.56911250822965e-05	0.00125888052848174	0.000772996815734401	536	tags=37%	list=17%	signal=31%	GP1BA/LAMB3/LAMA3/CFH/CFI/SLC12A3/HNF1A/HPGD/NEUROD1/LAMC2/CYP4F22/PDX1/TMPRSS6/COL17A1/GREM1/CR2/FERMT1
934	C5	GO_REGULATION_OF_MUSCLE_CONTRACTION	GO_REGULATION_OF_MUSCLE_CONTRACTION	22	-0.611614249085284	-2.14414531204541	8.69034688723077e-05	0.00126900005148478	0.000779210557929253	814	tags=77%	list=27%	signal=57%	PDE4D/SLC8A1/EDN1/KCNJ2/TACR3/NPY2R/CNN1/SPX/CALCA/PTGS2/EDN2/NMUR2/CHRM2/DSC2/MYOCD/BMP10/ADRA1A
935	C5	GO_ANIMAL_ORGAN_MORPHOGENESIS	GO_ANIMAL_ORGAN_MORPHOGENESIS	83	-0.420044772766585	-1.97886130262932	9.03434606459873e-05	0.00131130060152573	0.000805184579884217	889	tags=52%	list=29%	signal=38%	MYLK/FGF21/PBX3/NR5A2/CCN1/EDN1/NRP1/MICAL2/TNFAIP3/SLC6A4/ABLIM1/ITGA8/NPY2R/PDGFC/GATA6/NKX3-1/HGF/LAMB3/EGFR/ADGRG6/GPC6/ENAM/LAMA3/PERP/FAT4/SULF1/LAMA2/FST/DSCAM/ODAM/ROBO2/BCL11B/NEUROD1/LAMC2/AMTN/LAMB4/PDX1/ESRP2/BMPR1B/BMP10/TACSTD2/GREM1/FOXA1
936	C5	GO_ENDOPLASMIC_RETICULUM	GO_ENDOPLASMIC_RETICULUM	109	-0.387593086687093	-1.91821228991454	9.08822199077235e-05	0.00131130060152573	0.000805184579884217	789	tags=40%	list=26%	signal=31%	TMCC3/EDN1/ACSL1/ITPR1/KCNJ2/LTBP1/DGAT2/APOL1/MAN1A1/SGPP2/ITGA8/EPHA4/PDGFC/JPH2/GPAT3/PTGS2/ANK3/ENAM/LAMA3/CLU/HMGCLL1/UGT1A10/DUOXA2/NAT8/COL4A6/UGT1A3/COL21A1/SULF1/F5/FLT3/AFP/UGT1A6/AMTN/BDKRB1/CES1/AGR3/ASGR2/SLC7A11/CWH43/SERPINC1/COL17A1/BRINP3/CLDN14/PDILT
937	C5	GO_CELL_JUNCTION_ORGANIZATION	GO_CELL_JUNCTION_ORGANIZATION	57	-0.468718818681694	-2.06205603569177	9.30037138473027e-05	0.00133397042820037	0.000819104648894961	681	tags=49%	list=22%	signal=39%	PTPRK/ANG/LSR/PATJ/EPHA4/FRMPD2B/LRRTM3/LAMB3/ANK3/GPC6/LAMA3/PERP/ADGRB3/PLEKHA7/DSCAM/SLITRK3/CXADR/ROBO2/LAMC2/CUX2/NR1H4/SLC7A11/COL17A1/GREM1/CHRNA1/POF1B/DNER/CLDN14
938	C5	GO_ACTIVATION_OF_IMMUNE_RESPONSE	GO_ACTIVATION_OF_IMMUNE_RESPONSE	45	-0.508403356301655	-2.13330599996357	9.50578632185945e-05	0.00134284067085346	0.000824551289120548	916	tags=53%	list=30%	signal=38%	RFTN1/CGAS/EZR/FOXP1/NFKBIZ/PDE4D/C1RL/TEC/IGKV2D-28/IGHV7-81/CFH/CLU/CFI/MUC21/TRAV29DV5/IGKV1D-33/AIM2/MASP1/COLEC10/IGKV3D-20/C4BPB/IGHV1-69-2/CR2/MUC5AC
939	C5	GO_ADAPTIVE_IMMUNE_RESPONSE_BASED_ON_SOMATIC_RECOMBINATION_OF_IMMUNE_RECEPTORS_BUILT_FROM_IMMUNOGLOBULIN_SUPERFAMILY_DOMAINS	GO_ADAPTIVE_IMMUNE_RESPONSE_BASED_ON_SOMATIC_RECOMBINATION_OF_IMMUNE_RECEPTORS_BUILT_FROM_IMMUNOGLOBULIN_SUPERFAMILY_DOMAINS	27	-0.588185145614739	-2.18872069917701	9.51532466543089e-05	0.00134284067085346	0.000824551289120548	950	tags=70%	list=31%	signal=49%	FZD5/RFTN1/IL4R/NFKBIZ/C1RL/TNFAIP3/IGKV2D-28/IGHV7-81/IL18RAP/CLU/CFI/IL1RL1/IGKV1D-33/IGKV3D-20/C4BPB/IGHV1-69-2/CR2/CCL19/IL13RA2
940	C5	GO_GRANULOCYTE_MIGRATION	GO_GRANULOCYTE_MIGRATION	13	-0.71615082543581	-2.18573424947969	9.58380511788982e-05	0.00134284067085346	0.000824551289120548	472	tags=85%	list=15%	signal=72%	PDE4D/EDN1/DPP4/CCL15/EDN2/CCL20/CXADR/CCL24/GP2/SAA1/CCL19
941	C5	GO_NEUTROPHIL_MIGRATION	GO_NEUTROPHIL_MIGRATION	13	-0.71615082543581	-2.18573424947969	9.58380511788982e-05	0.00134284067085346	0.000824551289120548	472	tags=85%	list=15%	signal=72%	PDE4D/EDN1/DPP4/CCL15/EDN2/CCL20/CXADR/CCL24/GP2/SAA1/CCL19
942	C5	GO_PEPTIDE_BINDING	GO_PEPTIDE_BINDING	38	-0.526611641986211	-2.12936093377101	9.6662873615472e-05	0.00134661382553968	0.000826868138489277	839	tags=58%	list=27%	signal=43%	TLR2/TLR1/NOD2/IAPP/ANG/EPHA4/GHR/CLU/CCKBR/SSTR3/NMUR2/GRIA3/NPR3/TRAV29DV5/KPNA7/SCTR/TRHDE/BDKRB1/SSTR1/AVPR1B/GLP2R/CCKAR
943	C5	GO_REGULATION_OF_POSTTRANSCRIPTIONAL_GENE_SILENCING	GO_REGULATION_OF_POSTTRANSCRIPTIONAL_GENE_SILENCING	17	0.60070817047639	2.35692728315312	9.74599089354665e-05	0.00134808268845211	0.00082777007185656	294	tags=47%	list=10%	signal=43%	TRIM71/H4C4/H4C8/H3C10/H3C12/H4C9/H3C2/H4C3
944	C5	GO_ION_TRANSMEMBRANE_TRANSPORT	GO_ION_TRANSMEMBRANE_TRANSPORT	97	-0.403034646891838	-1.96061214030576	9.78805912407475e-05	0.00134808268845211	0.00082777007185656	923	tags=52%	list=30%	signal=37%	SLC39A14/UTRN/SLC9A9/KCNJ8/KCNK16/ACACB/PDE4D/SLC8A1/ASIC5/SLC6A4/ITPR1/KCNMB1/KCNJ2/SLC41A2/APOL1/SLC16A10/SLC9A7/JPH2/SLC3A1/ANK3/FAM155A/FGF14/SLC38A1/CNGA3/TRPC5/NMUR2/KCNA4/SLC12A3/SLC17A1/GRIA3/SLC12A8/SCNN1G/KCNJ3/SCN3A/CNGA1/TMC5/PPARGC1A/CFTR/SCN7A/BDKRB1/CACNG6/SLC6A19/SCN2A/SLC7A11/NIPAL4/NALCN/SCNN1A/SLC15A1/CCL19/CHRNA1
945	C5	GO_AXON	GO_AXON	53	-0.473381597274121	-2.06756809295185	0.000100894425745206	0.00138174061020554	0.000848437216792874	950	tags=60%	list=31%	signal=42%	FZD5/NEXN/UTRN/SHTN1/SLC8A1/UCN3/NRP1/DTNA/PTPRK/ANG/MAP7/EPHA4/PALLD/CALCA/ANK3/CNGA3/TRPC5/KCNA4/DSCAM/SCN3A/CXADR/SLC5A7/ROBO2/ADCY10/HTR1B/PRSS12/CHRM2/PVALB/SCN7A/ERMN/CNTNAP2/SCN2A
946	C5	GO_POSITIVE_REGULATION_OF_PEPTIDE_SECRETION	GO_POSITIVE_REGULATION_OF_PEPTIDE_SECRETION	28	-0.581144042745257	-2.16743742594748	0.000101719548142606	0.00138521452077346	0.000850570319773177	950	tags=71%	list=31%	signal=50%	FZD5/ADAM9/EZR/IL4R/TLR2/UCN3/ANG/NPY2R/EGFR/IL1A/IL1RL1/SYTL4/HCAR2/NR0B2/CFTR/PDX1/NR1H4/EXPH5/SAA1/FERMT1
947	C5	HP_ABNORMALITY_OF_SKIN_PHYSIOLOGY	HP_ABNORMALITY_OF_SKIN_PHYSIOLOGY	39	-0.532111429696539	-2.17519737596103	0.000104733175820724	0.00141828613513651	0.00087087745139961	913	tags=59%	list=30%	signal=42%	DSE/FOXP1/IL4R/HSD3B7/TCF4/TNFAIP3/NOD2/LAMB3/EGFR/CSTA/LAMA3/FAT4/CFI/SCNN1G/SPIB/BCL11B/HPGD/LAMC2/CYP4F22/SLC6A19/NIPAL4/SCNN1A/FERMT1
948	C5	GO_B_CELL_MEDIATED_IMMUNITY	GO_B_CELL_MEDIATED_IMMUNITY	16	-0.66280324462244	-2.16842386111299	0.000118376515122682	0.00159413707031878	0.000978856095809778	436	tags=75%	list=14%	signal=65%	IL4R/C1RL/IGKV2D-28/IGHV7-81/CLU/CFI/IGKV1D-33/IGKV3D-20/C4BPB/IGHV1-69-2/CR2/IL13RA2
949	C5	GO_STEROID_METABOLIC_PROCESS	GO_STEROID_METABOLIC_PROCESS	35	-0.532468091030932	-2.10638715035737	0.000120643765920811	0.00161569330713838	0.000992092381576198	1053	tags=74%	list=34%	signal=49%	ACAT2/LPCAT3/PRKAG2/CLN8/CAT/LIMA1/IGFBP7/NR5A2/ACACB/HSD3B7/DGAT2/APOL1/CGA/AKR1B15/SDR42E1/NR0B2/AFP/HSD11B1/PPARGC1A/CFTR/SULT1B1/SULT1E1/CES1/NR1H4/NR1I2/CYP2C9
950	C5	GO_EPITHELIUM_DEVELOPMENT	GO_EPITHELIUM_DEVELOPMENT	99	-0.397646647369552	-1.93807849155103	0.000123808885334264	0.00164897108818822	0.00101252610678224	1038	tags=58%	list=34%	signal=39%	SMAD1/CPT1A/CITED2/NPHS2/RAPGEF2/CAT/FZD5/ADAM9/MYO6/EZR/FOXP1/ALDOC/PHLDB2/FOSL2/NR5A2/CCN1/PDE4D/EDN1/NRP1/MICAL2/CELA2A/EPHA4/PALLD/GATA6/NKX3-1/HGF/EGFR/GPC6/CSTA/ENAM/LAMA3/PERP/PTK6/FAT4/HYDIN/SULF1/FST/ROBO2/DSC2/BCL11B/SULT1B1/NEUROD1/PDX1/ESRP2/CES1/EXPH5/SLC7A11/RIPK4/EHF/REG3A/TACSTD2/GREM1/KRT7/FOXA1/FERMT1/POF1B/IRF6
951	C5	HP_ABNORMALITY_OF_THE_ENDOCRINE_SYSTEM	HP_ABNORMALITY_OF_THE_ENDOCRINE_SYSTEM	98	-0.39399381548286	-1.92369252358238	0.00012463388402133	0.00165088816867598	0.00101370326146771	437	tags=29%	list=14%	signal=25%	CPA1/EYS/FAT4/TAC3/DUOXA2/TEX11/SLC12A3/HNF1A/SCNN1G/CNGA1/SPIB/HSD11B1/MLXIPL/CFTR/HPGD/NEUROD1/CNTNAP2/PDX1/BMPR1B/SCN2A/RDH12/SCNN1A/ZFP57/SAA1/GREM1/PRSS1/SPINK1/POF1B
952	C5	GO_RECEPTOR_COMPLEX	GO_RECEPTOR_COMPLEX	44	-0.490612679771082	-2.03804209566451	0.000125660954619264	0.00165544648911465	0.00101650223015812	855	tags=64%	list=28%	signal=47%	IL4R/TLR2/TLR1/NRP1/VWC2L/TRDV3/ITGA8/EPHA4/TRBV16/GHR/TRBV11-1/TRAV5/TRBJ1-1/EPHA1/EGFR/IL18RAP/TRAV1-2/GRIA3/TRAV21/PTPRQ/FLT3/TRAV29DV5/TRBV14/BMPR1B/NR1H4/CR2/CHRNA1/IL13RA2
953	C5	GO_AMINE_METABOLIC_PROCESS	GO_AMINE_METABOLIC_PROCESS	17	-0.659759706771663	-2.1920200004644	0.000129965643815845	0.00170290119248437	0.00104564108310444	518	tags=59%	list=17%	signal=49%	KYNU/MOXD1/ABCC2/SLC22A3/MAOB/SULT1B1/TDO2/NR1H4/SLC7A11/BHMT
954	C5	GO_ENZYME_LINKED_RECEPTOR_PROTEIN_SIGNALING_PATHWAY	GO_ENZYME_LINKED_RECEPTOR_PROTEIN_SIGNALING_PATHWAY	89	-0.405404108694142	-1.93682101855757	0.000136144495962311	0.00176065449081599	0.00108110363471157	773	tags=45%	list=25%	signal=35%	NRP1/REPS2/VWC2L/LTBP1/PTPRK/FRK/F3/ITGA8/EPHA4/PDGFC/NKX3-1/HGF/GHR/PID1/EPHA1/EGFR/NRG4/PTK6/FAT4/COL4A6/SULF1/FMOD/FST/CLNK/LRG1/PTPRT/FLT3/BMP3/AFP/HPGD/MYOCD/ESRP2/BMPR1B/TMPRSS6/BMP10/NR1H4/FAM83B/GRB7/GREM1/FERMT1
955	C5	GO_NERVOUS_SYSTEM_PROCESS	GO_NERVOUS_SYSTEM_PROCESS	94	-0.401264064926355	-1.9390006941403	0.000136144495962311	0.00176065449081599	0.00108110363471157	693	tags=46%	list=23%	signal=37%	GATM/ABLIM1/IAPP/OR6K3/ZFHX2/ITGA8/NPY2R/GNG13/USP53/HGF/RTL4/SPX/CALCA/PTGS2/EGFR/ANK3/JAKMIP1/EYS/OR2B11/OR2T8/CNGA3/ADGRB3/NMUR2/SCNN1G/SCN3A/OR10J6P/CNGA1/TAAR3P/SCN7A/GPR88/BDKRB1/CNTNAP2/EYA4/CUX2/SCN2A/SLC7A11/RDH12/SCNN1A/TACSTD2/ADRA1A/CHRNA1/GUCA1C/SYT10
956	C5	GO_ANION_TRANSPORT	GO_ANION_TRANSPORT	49	-0.488480939102529	-2.08598152360012	0.000137109849364976	0.00176065449081599	0.00108110363471157	1032	tags=63%	list=34%	signal=43%	CPT1A/PLSCR1/PRKAG2/SLC39A14/SLC9A9/SLC51A/ACACB/EDN1/ACSL1/APOL1/SLC16A10/PLSCR2/ABCC3/SLC9A7/TNFAIP8L3/SLC3A1/SPX/SLC38A1/NMUR2/SLC12A3/SLC17A1/ABCC2/SLC12A8/HTR1B/SLC22A3/CFTR/CES1/SLC6A19/AVPR1B/NR1H4/SLC7A11
957	C5	GO_NCRNA_PROCESSING	GO_NCRNA_PROCESSING	50	0.392860649009023	2.10022018863993	0.000137278753615603	0.00176065449081599	0.00108110363471157	1663	tags=92%	list=54%	signal=43%	FBLL1/NSUN5P1/EXOSC4/BOP1/RPUSD1/QTRT1/RPP25/BYSL/TRMT61A/DUS3L/WDR46/WDR4/RPL7/CPSF1/THUMPD2/AARS2/EXOSC5/ABT1/TRMT1/PUSL1/DUS4L/CTU2/NHP2/TARBP1/NSUN5/WDR18/URM1/POP5/TSR3/CDK5RAP1/EXOSC8/PUS1/METTL3/TP53RK/UTP25/DDX49/RRP1/SENP3/INTS11/TBL3/ELP6/ELP5/NIFK/RRNAD1/WDR55/FARS2
958	C5	GO_CELL_MORPHOGENESIS	GO_CELL_MORPHOGENESIS	84	-0.410678595931042	-1.9440076049229	0.000141818119965676	0.00180930064629894	0.00111097408106075	625	tags=42%	list=20%	signal=34%	ITGA8/EPHA4/PALLD/HGF/GP1BA/PALMD/MYO16/LAMB3/EPHA1/EGFR/RND1/ANK3/ENAM/LAMA3/CLU/TRPC5/ADGRB3/LAMA2/DSCAM/SLITRK3/CCL24/ROBO2/RASAL1/BCL11B/ERMN/LAMC2/CNTNAP2/LAMB4/CUX2/BMPR1B/GRB7/TACSTD2/GREM1/POF1B/CCKAR
959	C5	HP_GENERALIZED_ONSET_SEIZURE	HP_GENERALIZED_ONSET_SEIZURE	19	-0.634347027108146	-2.1745468640692	0.000144787335069571	0.00183751047229654	0.00112829590404174	312	tags=42%	list=10%	signal=38%	LAMA2/PRDM8/PRSS12/CNTNAP2/PDX1/CUX2/SCN2A/ZFP57
960	C5	GO_REGULATION_OF_GENE_SILENCING	GO_REGULATION_OF_GENE_SILENCING	19	0.607691672149088	2.43403754789501	0.000151716979332345	0.00191542686407086	0.00117613930249965	748	tags=68%	list=24%	signal=52%	TRIM71/H4C4/H4C8/H3C10/H1-4/H3C12/H4C9/H3C2/H4C3/H4C2/WTIP/HMGA1/H3C13
961	C5	HP_MALABSORPTION	HP_MALABSORPTION	22	-0.595809561389014	-2.08873857964345	0.000154232660541323	0.00193669471486558	0.00118919850912799	393	tags=41%	list=13%	signal=36%	FAT4/F5/CFTR/HPGD/SLC6A19/ZFP57/SAA1/PRSS1/SPINK1
962	C5	GO_GLYCOSAMINOGLYCAN_BINDING	GO_GLYCOSAMINOGLYCAN_BINDING	12	-0.729535036018337	-2.18084633022672	0.000155220460363412	0.00193669471486558	0.00118919850912799	839	tags=100%	list=27%	signal=73%	CCN1/NRP1/NOD2/ANG/CCL15/CFH/SULF1/LAMC2/REG3A/SERPINC1/SAA1
963	C5	GO_ENDOPLASMIC_RETICULUM_LUMEN	GO_ENDOPLASMIC_RETICULUM_LUMEN	22	-0.595727358248137	-2.08845039885072	0.000155798460973097	0.00193669471486558	0.00118919850912799	815	tags=77%	list=27%	signal=57%	CCN1/EDN1/LTBP1/APOL1/PDGFC/PTGS2/ENAM/CLU/COL4A6/COL21A1/F5/FLT3/AFP/AMTN/CES1/SERPINC1/COL17A1
964	C5	HP_ABNORMALITY_OF_EXOCRINE_PANCREAS_PHYSIOLOGY	HP_ABNORMALITY_OF_EXOCRINE_PANCREAS_PHYSIOLOGY	11	-0.739513381240178	-2.1644080169534	0.000158110723142651	0.00195541016784585	0.00120069045394044	606	tags=73%	list=20%	signal=59%	PALLD/GATA6/HNF1A/CFTR/NEUROD1/PDX1/PRSS1/SPINK1
965	C5	GO_TRANSMEMBRANE_RECEPTOR_PROTEIN_SERINE_THREONINE_KINASE_SIGNALING_PATHWAY	GO_TRANSMEMBRANE_RECEPTOR_PROTEIN_SERINE_THREONINE_KINASE_SIGNALING_PATHWAY	36	-0.527173385446553	-2.09928052312286	0.000166340549968229	0.00204069175141895	0.00125305633859059	314	tags=36%	list=10%	signal=33%	SULF1/FMOD/FST/LRG1/BMP3/AFP/HPGD/MYOCD/BMPR1B/TMPRSS6/BMP10/GREM1/FERMT1
966	C5	GO_LEUKOCYTE_MEDIATED_IMMUNITY	GO_LEUKOCYTE_MEDIATED_IMMUNITY	55	-0.462896913511944	-2.027580870257	0.000166690167813924	0.00204069175141895	0.00125305633859059	950	tags=53%	list=31%	signal=37%	FZD5/PGM1/MANBA/RFTN1/ALDOC/TLR3/IL4R/HEBP2/TLR2/PLD1/GLIPR1/C1RL/NOD2/IGKV2D-28/FRK/IGHV7-81/IL18RAP/CLU/CFI/CLEC12B/CLNK/LRG1/RAET1E/IGKV1D-33/IGKV3D-20/C4BPB/IGHV1-69-2/CR2/IL13RA2
967	C5	HP_ABNORMALITY_OF_PANCREAS_PHYSIOLOGY	HP_ABNORMALITY_OF_PANCREAS_PHYSIOLOGY	16	-0.655238221032653	-2.14367416684841	0.000168044293061492	0.00204693148935205	0.00125688775661968	606	tags=62%	list=20%	signal=50%	PALLD/GATA6/CPA1/HNF1A/CFTR/NEUROD1/PDX1/ZFP57/PRSS1/SPINK1
968	C5	GO_VASCULAR_PROCESS_IN_CIRCULATORY_SYSTEM	GO_VASCULAR_PROCESS_IN_CIRCULATORY_SYSTEM	23	-0.599364374031914	-2.12190163304447	0.000170785065308592	0.00206991499154014	0.00127100043340184	873	tags=78%	list=28%	signal=56%	SOD2/UTS2R/SLC8A1/EDN1/SLC6A4/KCNMB1/P2RY2/CALCA/PTGS2/EGFR/HTR7/PDE3A/EDN2/C2CD4A/ABCC2/HTR1B/AVPR1B/ADRA1A
969	C5	GO_CELLULAR_ION_HOMEOSTASIS	GO_CELLULAR_ION_HOMEOSTASIS	62	-0.455276663970584	-2.04307016534455	0.000172736001167583	0.00208314461109562	0.00127912388400609	814	tags=50%	list=27%	signal=37%	PDE4D/SLC8A1/EDN1/ITPR1/KCNJ2/IAPP/P2RY2/NPY2R/SLC9A7/JPH2/CALCA/FAM155A/CCL15/EDN2/TRPC5/CCKBR/NMUR2/ABCC2/HEPHL1/CCR3/HTR1B/PLCZ1/CFTR/HRH4/BDKRB1/MT1H/AVPR1B/TMPRSS6/SAA1/CCL19/ADRA1A
970	C5	HP_ABNORMAL_CIRCULATING_METABOLITE_CONCENTRATION	HP_ABNORMAL_CIRCULATING_METABOLITE_CONCENTRATION	87	-0.404998404138303	-1.93405152624333	0.000178488488261335	0.00214186185913603	0.00131517833455721	1232	tags=66%	list=40%	signal=40%	PEX7/FBXL4/GFPT1/GLUD1/PDSS2/PEX3/MTO1/LAMP2/SERAC1/LACC1/LMBRD1/ACAT2/IFNGR1/SYNE1/CPT1A/NPHS2/ETFDH/GK/PGM1/NEXN/SLC39A14/FOXP1/TLR3/PDE4D/HSD3B7/TCF4/BVES/KCNJ2/GATM/NT5E/FBP1/GHR/SLC3A1/KYNU/CPA1/CFH/FAT4/CFI/SLC12A3/LAMA2/HNF1A/ABCC2/SCNN1G/AFP/SPIB/MLXIPL/CFTR/NEUROD1/PDX1/SLC6A19/TMPRSS6/NR1H4/NEBL/SCNN1A/PRSS1/SPINK1/IRF6
971	C5	GO_PEPTIDE_SECRETION	GO_PEPTIDE_SECRETION	52	-0.472721364867834	-2.05422566921578	0.000185279053649324	0.00221239618741853	0.00135848888701138	1045	tags=63%	list=34%	signal=43%	IFNGR1/MIA2/CPT1A/ARL4D/FZD5/ADAM9/EZR/IL4R/TLR2/TLR1/EDN1/UCN3/ITPR1/NOD2/SLC16A10/CELA2A/ANG/NPY2R/EGFR/DPP4/IL1A/IL1RL1/HNF1A/SYTL4/HCAR2/NR0B2/CFTR/NEUROD1/PDX1/NR1H4/EXPH5/SAA1/FERMT1
972	C5	HP_CHOLESTASIS	HP_CHOLESTASIS	24	-0.59868491397894	-2.14284159357342	0.00019077259966861	0.00226420378860627	0.00139030057195122	813	tags=62%	list=27%	signal=46%	HSD3B7/TCF4/GLIS3/PALLD/CPA1/DUOXA2/ABCC2/F5/SPIB/CFTR/TMPRSS6/NR1H4/SAA1/PRSS1/SPINK1
973	C5	HP_ABNORMALITY_OF_THE_URINARY_SYSTEM_PHYSIOLOGY	HP_ABNORMALITY_OF_THE_URINARY_SYSTEM_PHYSIOLOGY	68	-0.433581052605893	-1.98166721688028	0.000192396598413031	0.00226420378860627	0.00139030057195122	723	tags=40%	list=24%	signal=31%	NOD2/APOL1/GATM/ITGA8/GATA6/FBP1/GP1BA/SLC3A1/KYNU/CFH/CFI/SLC12A3/HNF1A/ABCC2/SCNN1G/F5/ADCY10/MLXIPL/CFTR/NEUROD1/CYP4F22/PDX1/SLC6A19/NIPAL4/SCNN1A/ZFP57/SAA1
974	C5	GO_HUMORAL_IMMUNE_RESPONSE_MEDIATED_BY_CIRCULATING_IMMUNOGLOBULIN	GO_HUMORAL_IMMUNE_RESPONSE_MEDIATED_BY_CIRCULATING_IMMUNOGLOBULIN	10	-0.756217277486911	-2.14499940945544	0.000192419958932711	0.00226420378860627	0.00139030057195122	756	tags=100%	list=25%	signal=76%	IGKV2D-28/IGHV7-81/CLU/CFI/IGKV1D-33/IGKV3D-20/C4BPB/IGHV1-69-2/CR2
975	C5	HP_DYSPNEA	HP_DYSPNEA	42	-0.50855995171981	-2.0905097259446	0.000201194848526903	0.00234614523767534	0.00144061549681819	781	tags=64%	list=25%	signal=49%	ETFDH/RSPH3/NEK10/PGM1/MYLK/EDN1/RSPH4A/NOD2/ANG/EPHA4/GATA6/FBP1/JPH2/LAMB3/MYH11/LAMA3/HYDIN/SLC12A3/SCNN1G/SLC5A7/DSC2/PPARGC1A/CFTR/LAMC2/SCNN1A/PON3/CHRNA1
976	C5	GO_BLOOD_MICROPARTICLE	GO_BLOOD_MICROPARTICLE	11	-0.734932772250747	-2.15100148899764	0.000201319393331877	0.00234614523767534	0.00144061549681819	756	tags=91%	list=25%	signal=69%	C1RL/APOL1/IGKV2D-28/ITIH4/CFH/CLU/ACSM1/IGKV1D-33/SERPINC1/PRSS1
977	C5	GO_POSITIVE_REGULATION_OF_MOLECULAR_FUNCTION	GO_POSITIVE_REGULATION_OF_MOLECULAR_FUNCTION	161	-0.352303584869251	-1.83028377447647	0.000204386773959966	0.00237049540707635	0.00145556735522232	1005	tags=48%	list=33%	signal=34%	RAPGEF2/PLSCR1/PRKAG2/CACNG2/CAT/TOM1L1/NEK10/SMAP1/CNKSR3/FZD5/ADAM9/AVPI1/IRAK2/TLR3/MAP3K5/TLR2/ARHGAP18/CCN1/EDN1/ACSL1/NRP1/IRAK3/NOD2/CCND2/TNFSF10/ANG/F3/EPHA4/PDGFC/TBC1D3F/NKX3-1/HGF/GHR/RGPD3/TNFAIP8L3/ARAP2/JPH2/CALCA/PKIB/EPHA1/EGFR/AGAP11/ANK3/FGF14/CCL15/EDN2/PERP/BCL2L10/IL18RAP/CLU/ADGRB3/NMUR2/GUCA2B/CCL20/ODAM/SELE/FLT3/CCL24/RASAL1/NPR3/PPARGC1A/NLRP2/CFTR/AIM2/PLIN5/NEUROD1/MY…
978	C5	GO_SMOOTH_MUSCLE_CELL_PROLIFERATION	GO_SMOOTH_MUSCLE_CELL_PROLIFERATION	19	-0.625713940652077	-2.14495257217843	0.00020786138157997	0.00239931423309451	0.00147326312558435	873	tags=79%	list=28%	signal=57%	SOD2/FOXP1/IL15/MAP3K5/EDN1/TNFAIP3/ANG/CNN1/PTGS2/EGFR/NPR3/HTR1B/PPARGC1A/HPGD/MYOCD
979	C5	HP_FATIGUE	HP_FATIGUE	29	-0.55704633967908	-2.0964170010469	0.000209756190836516	0.00240971093169533	0.00147964706332169	870	tags=66%	list=28%	signal=47%	FOXP1/TLR3/TCF4/ANG/EPHA4/PALLD/SLC3A1/CFH/CFI/DUOXA2/SLC12A3/HNF1A/ABCC2/SCNN1G/SPIB/PPARGC1A/SCN2A/SCNN1A/PON3
980	C5	GO_RESPONSE_TO_INORGANIC_SUBSTANCE	GO_RESPONSE_TO_INORGANIC_SUBSTANCE	54	-0.469867633752028	-2.05459445218543	0.000212057231709554	0.00242465438520735	0.00148882286810978	994	tags=56%	list=32%	signal=38%	CACNG2/CAT/ACO1/ADAM9/MT1B/LRP11/SOD2/MAP3K5/SLC8A1/GUCY1B1/EDN1/TNFAIP3/KCNMB1/HGF/FBP1/PTGS2/EGFR/ANK3/IL18RAP/CNGA3/IL1A/ABCC2/RASAL1/ADCY10/PPARGC1A/MAOB/PDX1/MT1H/CCL19/SYT10
981	C5	GO_POSITIVE_REGULATION_OF_DEVELOPMENTAL_PROCESS	GO_POSITIVE_REGULATION_OF_DEVELOPMENTAL_PROCESS	127	-0.370100929794115	-1.86548730238168	0.000215689190462961	0.00245460374498693	0.00150721282586917	887	tags=47%	list=29%	signal=35%	CGAS/EZR/SOD2/IL15/TLR3/IL4R/PHLDB2/NFKBIZ/MAP3K5/TLR2/SHTN1/ACACB/CCN1/TCF4/SLC8A1/EDN1/NRP1/TNFAIP3/VWC2L/IRAK3/LHX5/F3/EPHA4/GATA6/HGF/LRRTM3/GHR/EPHA1/PTGS2/PDE3A/TNFSF14/ENAM/PTK6/TRPC5/ADGRB3/IL1A/FST/CCR3/DSCAM/SLITRK3/LRG1/CCL24/ROBO2/RASAL1/PPARGC1A/NEUROD1/MYOCD/AMTN/SULT1E1/CUX2/BMPR1B/BMP10/NR1H4/TACSTD2/GREM1/FOXA1/CCL19/BRINP3/VSTM2A/FUT9
982	C5	GO_APICAL_PART_OF_CELL	GO_APICAL_PART_OF_CELL	38	-0.514265049066141	-2.07943732682223	0.000220573541495452	0.00249845918030362	0.00153414160194082	625	tags=68%	list=20%	signal=55%	CNKSR3/MYO6/SLC39A14/EZR/PDE4D/PLD1/ITGA8/PATJ/EGFR/ADGRG2/DPP4/SLC38A1/FAT4/DUOXA2/SLC12A3/SLC17A1/ABCC2/SCNN1G/ADCY10/CFTR/CEACAM20/GP2/SLC6A19/SLC7A11/SCNN1A/SLC15A1
983	C5	GO_ACTION_POTENTIAL	GO_ACTION_POTENTIAL	17	-0.648311938481393	-2.1539853390636	0.000224612043503343	0.00252064626598196	0.00154776525104156	247	tags=82%	list=8%	signal=76%	KCNJ8/SLC8A1/KCNJ2/USP53/ANK3/KCNJ3/SCN3A/CXADR/DSC2/SCN7A/GPR88/SCN2A/ADRA1A/CHRNA1
984	C5	GO_REACTIVE_OXYGEN_SPECIES_METABOLIC_PROCESS	GO_REACTIVE_OXYGEN_SPECIES_METABOLIC_PROCESS	17	-0.648151375461424	-2.15345187612627	0.000224612043503343	0.00252064626598196	0.00154776525104156	873	tags=88%	list=28%	signal=63%	CAT/SOD2/TLR2/CCN1/EDN1/BCO2/GPX3/PID1/PTGS2/EGFR/CLU/DUOXA2/PLIN5/MAOB/PON3
985	C5	GO_REGULATION_OF_PEPTIDE_SECRETION	GO_REGULATION_OF_PEPTIDE_SECRETION	42	-0.507285966598664	-2.08527282461672	0.000226878891040147	0.00253435222065123	0.00155618118811917	950	tags=60%	list=31%	signal=42%	FZD5/ADAM9/EZR/IL4R/TLR2/TLR1/UCN3/ITPR1/CELA2A/ANG/NPY2R/EGFR/DPP4/IL1A/IL1RL1/SYTL4/HCAR2/NR0B2/CFTR/NEUROD1/PDX1/NR1H4/EXPH5/SAA1/FERMT1
986	C5	GO_CYCLIC_NUCLEOTIDE_MEDIATED_SIGNALING	GO_CYCLIC_NUCLEOTIDE_MEDIATED_SIGNALING	23	-0.592627692971296	-2.09805207647563	0.000228243998899226	0.00253790574922809	0.00155836317935058	1005	tags=87%	list=33%	signal=59%	RAPGEF2/MRVI1/CGAS/GNAI1/PDE4D/GUCY1B1/UCN3/IAPP/NPY2R/PDE10A/CALCA/ADGRG2/ADGRG6/PDE3A/GPR78/ADGRB3/GUCA2B/SCTR/ADRA1A/DEFB1
987	C5	GO_CHROMATIN	GO_CHROMATIN	164	0.252290607441435	1.7067307089639	0.000231078270736252	0.00255768825691633	0.00157051033319424	324	tags=22%	list=11%	signal=21%	OLIG1/ZNF730/ZNF280A/H2AC13/ZBTB8B/H2AC17/DLX4/H4C4/H2BC6/EVX2/H4C8/NR5A1/HOXA10/H3C10/H1-4/LHX2/ZNF439/ZNF69/H2BC12/H2BC11/H2BC3/H3C12/ZNF491/H4C9/SIX6/BARHL2/STAG3/H3C2/H2AC20/HSF4/H4C3/H2BE1/H2AC6/FOXD2/MAFA/FOXE3
988	C5	GO_CHROMATIN_SILENCING	GO_CHROMATIN_SILENCING	10	0.722038966256759	2.34508317945104	0.000241115611455914	0.00265665564622334	0.00163127978276872	644	tags=80%	list=21%	signal=63%	H2AC13/H2AC17/H1-4/H2AC20/H2AC6/H2AW/KCNQ1OT1/HMGA1
989	C5	GO_POSITIVE_REGULATION_OF_CYTOKINE_PRODUCTION	GO_POSITIVE_REGULATION_OF_CYTOKINE_PRODUCTION	40	-0.506246796746445	-2.06979253868728	0.000243618174559648	0.00267208350738727	0.00164075303085183	887	tags=57%	list=29%	signal=41%	CGAS/IL15/TLR3/IL4R/TLR2/PDE4D/TLR1/NLRP9/NOD2/F3/HGF/PTGS2/CLU/IL1A/IL1RL1/SULF1/CLNK/NLRP2/AIM2/CEACAM20/SAA1/CCL19/FERMT1
990	C5	HP_PEDIATRIC_ONSET	HP_PEDIATRIC_ONSET	46	-0.481098264304074	-2.02502626580169	0.000248773009565468	0.0027107747771426	0.00166451082807002	417	tags=35%	list=14%	signal=31%	LAMA3/CFH/CFI/HYDIN/SLC12A3/HNF1A/PTPRQ/SCNN1G/SCN3A/UPB1/ACTL6B/CUX2/SCN2A/SCNN1A/TACSTD2/CHRNA1
991	C5	GO_REGULATION_OF_TUBE_SIZE	GO_REGULATION_OF_TUBE_SIZE	18	-0.633912661974391	-2.14880860075832	0.00024938233304571	0.0027107747771426	0.00166451082807002	873	tags=83%	list=28%	signal=60%	SOD2/UTS2R/SLC8A1/EDN1/SLC6A4/KCNMB1/P2RY2/CALCA/PTGS2/EGFR/HTR7/EDN2/HTR1B/AVPR1B/ADRA1A
992	C5	GO_GLYCOPROTEIN_METABOLIC_PROCESS	GO_GLYCOPROTEIN_METABOLIC_PROCESS	35	-0.520868596741454	-2.06050078433177	0.000251987893080098	0.00272686898583106	0.00167439323691381	689	tags=57%	list=22%	signal=45%	MANBA/DSE/IL15/GFPT2/FUT2/MAN1A1/GALNT9/HS3ST3B1/NEU4/SULF1/MUC21/B4GALNT2/HS3ST4/ST8SIA3/BMPR1B/ASGR2/CCL19/B3GNT6/MUC5AC/FUT9
993	C5	HP_UNUSUAL_INFECTION	HP_UNUSUAL_INFECTION	65	-0.434872894890423	-1.96788367088587	0.000263188552799511	0.00281152001661865	0.00172637194002899	519	tags=32%	list=17%	signal=27%	SLC3A1/EGFR/CFH/FAT4/CFI/HYDIN/LAMA2/GRIA3/SCNN1G/SLC5A7/SPIB/MLXIPL/BCL11B/CFTR/CYP4F22/EYA4/SLC6A19/NIPAL4/SCNN1A/CR2/IRF6
994	C5	GO_NCRNA_METABOLIC_PROCESS	GO_NCRNA_METABOLIC_PROCESS	59	0.354831896210542	1.98498923317107	0.000263267268128901	0.00281152001661865	0.00172637194002899	1663	tags=90%	list=54%	signal=42%	TRIM71/FBLL1/PIWIL1/DDX4/NSUN5P1/MYBL1/EXOSC4/BOP1/RPUSD1/QTRT1/RPP25/BYSL/TRMT61A/DUS3L/WDR46/WDR4/AARSD1/RPL7/CPSF1/THUMPD2/AARS2/EXOSC5/EEF1E1/ABT1/TRMT1/PUSL1/DUS4L/CTU2/NHP2/TARBP1/NSUN5/DALRD3/WDR18/URM1/POP5/TSR3/CDK5RAP1/EXOSC8/PUS1/METTL3/TP53RK/UTP25/DDX49/RRP1/SENP3/INTS11/TBL3/ELP6/ELP5/NIFK/RRNAD1/WDR55/FARS2
995	C5	GO_NEGATIVE_REGULATION_OF_CATALYTIC_ACTIVITY	GO_NEGATIVE_REGULATION_OF_CATALYTIC_ACTIVITY	60	-0.453319988203367	-2.02463765365723	0.000263290034559584	0.00281152001661865	0.00172637194002899	575	tags=38%	list=19%	signal=32%	HGF/CARD17/PKIB/EPHA1/PTGS2/ITIH4/SPINK4/CSTA/TNFSF14/PTK6/PTPRQ/PTPRT/NPR3/SPINK13/ANXA8/PLIN5/MYOCD/GCKR/PPP4R4/PCDH11X/SERPINC1/SPINK1/SH3RF2
996	C5	GO_REGULATION_OF_PHOSPHORYLATION	GO_REGULATION_OF_PHOSPHORYLATION	157	-0.343385215257832	-1.78077380111576	0.000270595139051672	0.00287685358360198	0.00176648904256262	1005	tags=46%	list=33%	signal=32%	RAPGEF2/PRKAG2/TOM1L1/NEK10/CNKSR3/FZD5/ADAM9/AVPI1/IRAK2/EZR/FGF21/IL15/TLR3/MAP3K5/CCN1/PDE4D/SLC8A1/EDN1/ACSL1/ITPRIP/NRP1/TNFAIP3/TEC/IRAK3/NOD2/CCND2/IAPP/MECOM/ANG/NIBAN1/EPHA4/PDGFC/NKX3-1/HGF/FBP1/CCNI2/GHR/PID1/TNFAIP8L3/CALCA/PKIB/EPHA1/PTGS2/EGFR/CCL15/PTK6/CLU/TRPC5/CCKBR/KIRREL2/PTPRQ/CCL20/DSCAM/ODAM/PTPRT/FLT3/CCL24/BMP3/PPARGC1A/MLXIPL/HRH4/MYOCD/BDKRB1/GCKR/AVPR1B/BMP10/SAA1/GREM…
997	C5	HP_FUNCTIONAL_RESPIRATORY_ABNORMALITY	HP_FUNCTIONAL_RESPIRATORY_ABNORMALITY	96	-0.39184847289919	-1.90145352754695	0.000274975908614261	0.00291066201956755	0.00178724860850639	1136	tags=54%	list=37%	signal=35%	LAMP2/C9orf72/SLC12A6/MTM1/TSPYL1/AMER1/IFNGR1/SYNE1/ETFDH/ACOX1/PRKAG2/RSPH3/NEK10/PGM1/MYLK/FOXP1/TLR3/IL4R/TCF4/EDN1/RSPH4A/NOD2/ANG/EPHA4/GATA6/FBP1/GP1BA/JPH2/KYNU/LAMB3/MYH11/LAMA3/FAT4/HYDIN/SLC12A3/LAMA2/SCNN1G/SLC5A7/DSC2/PPARGC1A/BCL11B/CFTR/LAMC2/CNTNAP2/SCN2A/NALCN/SCNN1A/PON3/SERPINC1/CR2/CHRNA1/IRF6
998	C5	GO_CATION_TRANSMEMBRANE_TRANSPORT	GO_CATION_TRANSMEMBRANE_TRANSPORT	72	-0.417224950157155	-1.91715125471904	0.000284845792861739	0.00300202696476894	0.00184334989064759	923	tags=56%	list=30%	signal=40%	SLC39A14/UTRN/SLC9A9/KCNJ8/KCNK16/PDE4D/SLC8A1/ASIC5/SLC6A4/ITPR1/KCNMB1/KCNJ2/SLC41A2/SLC9A7/JPH2/ANK3/FAM155A/FGF14/CNGA3/TRPC5/KCNA4/SLC12A3/SLC17A1/GRIA3/SLC12A8/SCNN1G/KCNJ3/SCN3A/CNGA1/PPARGC1A/SCN7A/BDKRB1/CACNG6/SLC6A19/SCN2A/NIPAL4/NALCN/SCNN1A/SLC15A1/CCL19
999	C5	GO_POSITIVE_REGULATION_OF_DEFENSE_RESPONSE	GO_POSITIVE_REGULATION_OF_DEFENSE_RESPONSE	29	-0.551169286309836	-2.07429899447954	0.000289662248605309	0.00301450950909979	0.00185101461085075	887	tags=59%	list=29%	signal=42%	CGAS/IL15/TLR3/NFKBIZ/TLR2/NOD2/PTGS2/EGFR/IL18RAP/C2CD4A/IL1RL1/MUC21/CLNK/CCL24/RAET1E/AIM2/MUC5AC
1000	C5	GO_CELL_PROJECTION_MEMBRANE	GO_CELL_PROJECTION_MEMBRANE	28	-0.561092847676403	-2.09265439896865	0.000290023332870006	0.00301450950909979	0.00185101461085075	958	tags=75%	list=31%	signal=52%	LIMA1/MYO6/UTRN/GABARAPL1/EZR/BVES/TACR3/ITGA8/SLC3A1/DPP4/SSTR3/ABCC2/ROBO2/CNGA1/CNTNAP2/CEACAM20/SLC6A19/SLC7A11/SCNN1A/FERMT1/EPS8L3
1001	C5	GO_GATED_CHANNEL_ACTIVITY	GO_GATED_CHANNEL_ACTIVITY	35	-0.519523639003985	-2.05518027453278	0.000290023332870006	0.00301450950909979	0.00185101461085075	453	tags=51%	list=15%	signal=44%	FAM155A/CNGA3/NMUR2/KCNA4/GRIA3/SCNN1G/KCNJ3/SCN3A/HTR1B/CNGA1/TMC5/CFTR/SCN7A/CACNG6/SCN2A/NALCN/SCNN1A/CHRNA1
1002	C5	GO_HORMONE_TRANSPORT	GO_HORMONE_TRANSPORT	33	-0.534948467916951	-2.08786089753355	0.00029100463082894	0.00301450950909979	0.00185101461085075	781	tags=55%	list=25%	signal=41%	EDN1/UCN3/ITPR1/SLC16A10/CELA2A/NKX3-1/EGFR/DPP4/HNF1A/ABCC2/SYTL4/HCAR2/NR0B2/CFTR/NEUROD1/PDX1/NR1H4/CCKAR
1003	C5	GO_PROTEIN_HETERODIMERIZATION_ACTIVITY	GO_PROTEIN_HETERODIMERIZATION_ACTIVITY	49	0.381500882917308	2.03649596931486	0.000292586712295455	0.00301800081108163	0.00185315839276942	545	tags=45%	list=18%	signal=38%	H2AC13/H2AC17/H4C4/H2BC6/H4C8/H3C10/H2BC12/H2BC11/H2BC3/H3C12/H4C9/H3C2/H2AC20/H4C3/H2BE1/H2AC6/H2BC5/H2AW/H4C2/H2BC19P/H3-5/PDGFA
1004	C5	GO_POSITIVE_REGULATION_OF_PHOSPHORUS_METABOLIC_PROCESS	GO_POSITIVE_REGULATION_OF_PHOSPHORUS_METABOLIC_PROCESS	109	-0.370604292534876	-1.83413412945984	0.000303740248785131	0.00308181487261008	0.00189234246563777	1005	tags=50%	list=33%	signal=35%	RAPGEF2/PRKAG2/TOM1L1/NEK10/FZD5/ADAM9/AVPI1/IRAK2/FGF21/IL15/TLR3/MAP3K5/CCN1/EDN1/ACSL1/NRP1/TEC/NOD2/CCND2/IAPP/ANG/NIBAN1/EPHA4/PDGFC/NKX3-1/HGF/GHR/PID1/TNFAIP8L3/CALCA/EPHA1/PTGS2/EGFR/CCL15/PTK6/CLU/TRPC5/GUCA2B/CCL20/DSCAM/ODAM/FLT3/CCL24/BMP3/PPARGC1A/MLXIPL/AVPR1B/BMP10/NR1H4/SAA1/GREM1/CCL19/ADRA1A/SH3RF2/GUCA1C
1005	C5	GO_OXIDOREDUCTASE_ACTIVITY_ACTING_ON_CH_OH_GROUP_OF_DONORS	GO_OXIDOREDUCTASE_ACTIVITY_ACTING_ON_CH_OH_GROUP_OF_DONORS	12	-0.713544707956865	-2.13304540696701	0.000305228606238311	0.00308181487261008	0.00189234246563777	320	tags=58%	list=10%	signal=52%	AKR1B15/SDR42E1/HSD11B1/HPGD/ADH7/RDH12/LDHC
1006	C5	GO_REGULATION_OF_VASCULATURE_DEVELOPMENT	GO_REGULATION_OF_VASCULATURE_DEVELOPMENT	24	-0.590844585308244	-2.11477911531388	0.000305544305125933	0.00308181487261008	0.00189234246563777	873	tags=75%	list=28%	signal=54%	SOD2/TLR3/HTATIP2/NRP1/TNFAIP3/F3/GATA6/HGF/EPHA1/PTGS2/ADGRB3/IL1A/SULF1/CCR3/LRG1/CCL24/MYOCD/GREM1
1007	C5	GO_ORGANIC_ANION_TRANSPORT	GO_ORGANIC_ANION_TRANSPORT	37	-0.517881622484509	-2.07147055529716	0.000305690908353648	0.00308181487261008	0.00189234246563777	818	tags=68%	list=27%	signal=50%	CPT1A/PLSCR1/PRKAG2/SLC51A/ACACB/EDN1/ACSL1/SLC16A10/PLSCR2/ABCC3/TNFAIP8L3/SLC3A1/SPX/SLC38A1/NMUR2/SLC17A1/ABCC2/HTR1B/SLC22A3/CFTR/CES1/SLC6A19/AVPR1B/NR1H4/SLC7A11
1008	C5	GO_SOMATODENDRITIC_COMPARTMENT	GO_SOMATODENDRITIC_COMPARTMENT	90	-0.394663114317529	-1.88851830252737	0.000305758211517823	0.00308181487261008	0.00189234246563777	722	tags=41%	list=24%	signal=32%	KCNJ2/TACR3/IAPP/PTPRK/ANG/ITGA8/GNG13/EPHA4/PDE10A/PALMD/CALCA/HTR4/ANK3/HTR7/SLC38A1/CLU/CNGA3/TRPC5/KCNA4/LAMA2/GRIA3/DSCAM/SLC5A7/OR10J6P/ADCY10/HTR1B/PRSS12/CHRM2/PVALB/PPARGC1A/ERMN/HRH4/CNTNAP2/BMPR1B/BRINP3/DNER/SST
1009	C5	HP_ANORECTAL_ANOMALY	HP_ANORECTAL_ANOMALY	19	-0.617999621413984	-2.11850782192225	0.000306401561179467	0.00308181487261008	0.00189234246563777	393	tags=42%	list=13%	signal=37%	FAT4/UPB1/MLXIPL/CFTR/RIPK4/GREM1/CR2/FERMT1
1010	C5	GO_GRANULOCYTE_CHEMOTAXIS	GO_GRANULOCYTE_CHEMOTAXIS	11	-0.725480464861933	-2.12333647250159	0.000311127912778098	0.00309703947177203	0.00190169090371967	472	tags=91%	list=15%	signal=77%	PDE4D/EDN1/DPP4/CCL15/EDN2/CCL20/CXADR/CCL24/SAA1/CCL19
1011	C5	GO_NEUTROPHIL_CHEMOTAXIS	GO_NEUTROPHIL_CHEMOTAXIS	11	-0.725480464861933	-2.12333647250159	0.000311127912778098	0.00309703947177203	0.00190169090371967	472	tags=91%	list=15%	signal=77%	PDE4D/EDN1/DPP4/CCL15/EDN2/CCL20/CXADR/CCL24/SAA1/CCL19
1012	C5	GO_REGULATION_OF_PEPTIDASE_ACTIVITY	GO_REGULATION_OF_PEPTIDASE_ACTIVITY	34	-0.52553115293385	-2.06475126320695	0.00031174819765362	0.00309703947177203	0.00190169090371967	669	tags=56%	list=22%	signal=44%	TNFSF10/F3/EPHA4/NKX3-1/HGF/CARD17/PTGS2/ITIH4/SPINK4/CSTA/TNFSF14/PERP/BCL2L10/NLRP2/SPINK13/AIM2/ANXA8/SERPINC1/SPINK1
1013	C5	HP_ABNORMALITY_OF_TEMPERATURE_REGULATION	HP_ABNORMALITY_OF_TEMPERATURE_REGULATION	29	-0.549818989226508	-2.06921721660881	0.000318340784343068	0.00312938488317695	0.00192155212124901	870	tags=62%	list=28%	signal=45%	FOXP1/TLR3/TCF4/TNFAIP3/NOD2/ZFHX2/FBP1/CFH/SLC12A3/ABCC2/SCNN1G/F5/CFTR/NALCN/SCNN1A/PRSS1/SPINK1/CHRNA1
1014	C5	GO_CARBOHYDRATE_BINDING	GO_CARBOHYDRATE_BINDING	19	-0.617110982339499	-2.11546155981313	0.000318749448515271	0.00312938488317695	0.00192155212124901	1103	tags=95%	list=36%	signal=61%	ALPK1/MAN2A1/IGF2R/UGP2/PPP1R3B/NOMO2/MANBA/GUSBP3/GALNT9/FBP1/CLEC12B/CLEC17A/SELE/GCKR/COLEC10/ASGR2/LGALS9C/REG3A
1015	C5	GO_REGULATION_OF_CHEMOTAXIS	GO_REGULATION_OF_CHEMOTAXIS	13	-0.68905846192312	-2.1030467697955	0.000318877089993691	0.00312938488317695	0.00192155212124901	781	tags=85%	list=25%	signal=63%	EDN1/NRP1/MTUS1/F3/DPP4/TNFSF14/EDN2/DSCAM/ROBO2/GREM1/CCL19
1016	C5	GO_EPITHELIAL_CELL_DIFFERENTIATION	GO_EPITHELIAL_CELL_DIFFERENTIATION	60	-0.450486762886317	-2.01198377823266	0.000327590324026171	0.00319702084751792	0.00196308297654609	450	tags=35%	list=15%	signal=30%	CSTA/ENAM/PERP/PTK6/FAT4/HYDIN/DSC2/BCL11B/SULT1B1/NEUROD1/PDX1/CES1/EXPH5/SLC7A11/EHF/REG3A/GREM1/KRT7/FOXA1/POF1B/IRF6
1017	C5	GO_REGULATION_OF_SMALL_MOLECULE_METABOLIC_PROCESS	GO_REGULATION_OF_SMALL_MOLECULE_METABOLIC_PROCESS	36	-0.515451344605661	-2.05260166431118	0.000328406844485133	0.00319702084751792	0.00196308297654609	570	tags=42%	list=19%	signal=34%	FBP1/PID1/PTGS2/GUCA2B/PPARGC1A/MLXIPL/PLIN5/HPGD/GCKR/CES1/AVPR1B/NR1H4/SLC7A11/BHMT/GUCA1C
1018	C5	GO_REGULATION_OF_PHOSPHORUS_METABOLIC_PROCESS	GO_REGULATION_OF_PHOSPHORUS_METABOLIC_PROCESS	174	-0.336690806526857	-1.75737550653742	0.000333189468140267	0.00323060508308803	0.00198370487558037	1005	tags=45%	list=33%	signal=32%	RAPGEF2/PRKAG2/TOM1L1/PPP2R1B/NEK10/CNKSR3/FZD5/ADAM9/AVPI1/IRAK2/EZR/FGF21/IL15/TLR3/MAP3K5/CCN1/PDE4D/SLC8A1/EDN1/ACSL1/ITPRIP/NRP1/TNFAIP3/TEC/IRAK3/NOD2/CCND2/IAPP/MECOM/ANG/NIBAN1/EPHA4/PDGFC/NKX3-1/HGF/FBP1/CCNI2/GHR/PID1/TNFAIP8L3/CALCA/PKIB/EPHA1/PTGS2/EGFR/CCL15/PTK6/CLU/TRPC5/CCKBR/KIRREL2/GUCA2B/PTPRQ/CCL20/DSCAM/ODAM/PTPRT/FLT3/CCL24/BMP3/PPARGC1A/MLXIPL/HRH4/MYOCD/BDKRB1/GCKR/AVPR1B/…
1019	C5	GO_ORGANIC_ACID_BIOSYNTHETIC_PROCESS	GO_ORGANIC_ACID_BIOSYNTHETIC_PROCESS	37	-0.515976996672781	-2.06385225776243	0.000348062605389064	0.00336136954367765	0.00206399884260909	818	tags=57%	list=27%	signal=42%	ACACB/HSD3B7/EDN1/PTGS1/GPT2/DPYD/GATM/ASAH2/KYNU/PTGS2/EDN2/ACSM1/UPB1/MLXIPL/HPGD/CES1/CYP4F11/NR1H4/BHMT/CYP2C9/LDHC
1020	C5	GO_CHROMATIN_ORGANIZATION	GO_CHROMATIN_ORGANIZATION	100	0.295256355109235	1.86994170472647	0.00035824830350959	0.00343277896682956	0.00210784673401815	496	tags=27%	list=16%	signal=23%	FBLL1/H2AC13/SMYD1/H2AC17/H4C4/H2BC6/H4C8/PIWIL1/H3C10/H1-4/H2BC12/H2BC11/H2BC3/H3C12/H4C9/H3C2/H2AC20/HSF4/H4C3/H2BE1/H2AC6/H2BC5/H2AW/USP51/PABPC1L/H4C2/H2BC19P
1021	C5	GO_ORGANIC_ACID_TRANSPORT	GO_ORGANIC_ACID_TRANSPORT	27	-0.55780232794317	-2.07566190734441	0.000360168830810755	0.00343277896682956	0.00210784673401815	890	tags=67%	list=29%	signal=48%	SLC51A/ACACB/EDN1/ACSL1/SLC16A10/ABCC3/SLC3A1/SPX/SLC38A1/NMUR2/SLC17A1/ABCC2/HTR1B/CES1/SLC6A19/AVPR1B/NR1H4/SLC7A11
1022	C5	GO_POSITIVE_REGULATION_OF_CELL_ADHESION	GO_POSITIVE_REGULATION_OF_CELL_ADHESION	27	-0.557899129037364	-2.07602211800282	0.000360168830810755	0.00343277896682956	0.00210784673401815	938	tags=74%	list=31%	signal=52%	ADAM9/UTRN/IL15/IL4R/NFKBIZ/CCN1/NRP1/NOD2/NPY2R/EPHA1/DPP4/ANK3/TNFSF14/EDIL3/IL1A/SELE/SAA1/FOXA1/CCL19/FERMT1
1023	C5	GO_CYTOKINE_ACTIVITY	GO_CYTOKINE_ACTIVITY	13	-0.686687174781275	-2.09580946260099	0.000361121549728357	0.00343277896682956	0.00210784673401815	864	tags=92%	list=28%	signal=67%	IL15/EDN1/TNFSF10/TNFSF14/CCL15/IL1A/CCL20/CCL24/BMP3/BMP10/GREM1/CCL19
1024	C5	GO_POSITIVE_REGULATION_OF_VASCULATURE_DEVELOPMENT	GO_POSITIVE_REGULATION_OF_VASCULATURE_DEVELOPMENT	18	-0.627192266517595	-2.12602810681285	0.000363638066058755	0.00344319793799384	0.00211424434789096	1038	tags=89%	list=34%	signal=59%	SMAD1/RAPGEF2/SOD2/TLR3/NRP1/F3/GATA6/HGF/EPHA1/PTGS2/IL1A/CCR3/LRG1/CCL24/MYOCD/GREM1
1025	C5	GO_HUMORAL_IMMUNE_RESPONSE	GO_HUMORAL_IMMUNE_RESPONSE	23	-0.58513468542741	-2.07152493266688	0.000375336037912797	0.00354013445875728	0.00217376677292114	756	tags=74%	list=25%	signal=56%	C1RL/H2BC10/ANG/IGKV2D-28/IGHV7-81/CFH/CLU/CFI/IGKV1D-33/MASP1/COLEC10/IGKV3D-20/C4BPB/IGHV1-69-2/REG3A/CR2/DEFB1
1026	C5	GO_CELLULAR_GLUCOSE_HOMEOSTASIS	GO_CELLULAR_GLUCOSE_HOMEOSTASIS	16	-0.635005532627446	-2.07748100218261	0.000391251282049157	0.00366174945052956	0.00224844264506201	185	tags=38%	list=6%	signal=35%	PPARGC1A/MLXIPL/CFTR/NEUROD1/PDX1/NR1H4
1027	C5	HP_ABNORMALITY_OF_BLOOD_CIRCULATION	HP_ABNORMALITY_OF_BLOOD_CIRCULATION	16	-0.634688133901055	-2.07644260205803	0.000391251282049157	0.00366174945052956	0.00224844264506201	536	tags=62%	list=17%	signal=52%	GP1BA/MYH11/CFH/CFI/CYSLTR2/F5/HPGD/PDX1/ZFP57/GREM1
1028	C5	GO_NEGATIVE_REGULATION_OF_BLOOD_VESSEL_DIAMETER	GO_NEGATIVE_REGULATION_OF_BLOOD_VESSEL_DIAMETER	10	-0.738874345549738	-2.09580643295126	0.000400932225760433	0.00373792198170496	0.0022952152519241	809	tags=100%	list=26%	signal=74%	EDN1/SLC6A4/PTGS2/EGFR/HTR7/EDN2/HTR1B/AVPR1B/ADRA1A
1029	C5	HP_SYNOSTOSIS_OF_JOINTS	HP_SYNOSTOSIS_OF_JOINTS	18	-0.62443128866164	-2.11666906838491	0.000409501155433651	0.00379034516206461	0.00232740492407476	198	tags=44%	list=6%	signal=42%	MYO18B/MLXIPL/MASP1/COLEC10/BMPR1B/NALCN/RIPK4/CHRNA1
1030	C5	GO_SYMPORTER_ACTIVITY	GO_SYMPORTER_ACTIVITY	12	-0.704412803522418	-2.10574681362934	0.00041011352188252	0.00379034516206461	0.00232740492407476	440	tags=67%	list=14%	signal=57%	SLC38A1/SLC12A3/SLC17A1/SLC12A8/SLC5A7/SLC22A3/SLC6A19/SLC15A1
1031	C5	GO_AMIDE_BINDING	GO_AMIDE_BINDING	46	-0.471798061430133	-1.98588009443843	0.000411246195389023	0.00379034516206461	0.00232740492407476	995	tags=59%	list=32%	signal=40%	CLN8/CAT/FZD5/FTCDNL1/TLR2/ACACB/TLR1/NOD2/IAPP/ANG/EPHA4/GHR/CLU/CCKBR/SSTR3/NMUR2/GRIA3/NPR3/TRAV29DV5/KPNA7/SCTR/TRHDE/BDKRB1/SSTR1/AVPR1B/GLP2R/CCKAR
1032	C5	GO_CIRCULATORY_SYSTEM_DEVELOPMENT	GO_CIRCULATORY_SYSTEM_DEVELOPMENT	90	-0.390584225029371	-1.86900024574623	0.000421447807662622	0.00386965714308407	0.00237610526329724	889	tags=50%	list=29%	signal=37%	MYLK/CFC1/SOD2/TLR3/HTATIP2/ACACB/CCN1/SLC8A1/EDN1/NRP1/BVES/MICAL2/TNFAIP3/LTBP1/ANG/F3/ADAMTS6/NPY2R/GATA6/NKX3-1/HGF/JPH2/EPHA1/PTGS2/MYH11/EGFR/ADGRG6/FAT4/ADGRB3/SGCZ/IL1A/SULF1/FHOD3/CCR3/LRG1/CXADR/CCL24/ROBO2/MYO18B/HPGD/MYOCD/BMP10/NEBL/GREM1/ADRA1A
1033	C5	HP_ABNORMALITY_OF_THE_PLANTAR_SKIN_OF_FOOT	HP_ABNORMALITY_OF_THE_PLANTAR_SKIN_OF_FOOT	10	-0.736450421823436	-2.0889310082337	0.000436412065225301	0.00399193526832502	0.00245118832265571	499	tags=70%	list=16%	signal=59%	LAMB3/LAMA3/PERP/HPGD/LAMC2/COL17A1/FERMT1
1034	C5	HP_ABDOMINAL_PAIN	HP_ABDOMINAL_PAIN	22	-0.577437751233673	-2.02433224725783	0.000439607867665493	0.00400605064368856	0.00245985565840525	870	tags=64%	list=28%	signal=46%	FOXP1/TCF4/NOD2/PALLD/CPA1/CFH/CFI/SLC12A3/ABCC2/F5/CFTR/SAA1/PRSS1/SPINK1
1035	C5	GO_REGULATION_OF_BODY_FLUID_LEVELS	GO_REGULATION_OF_BODY_FLUID_LEVELS	37	-0.509623710072601	-2.03843979755869	0.000444912633381561	0.00403920682890226	0.00248021471950139	781	tags=57%	list=25%	signal=43%	EDN1/TEC/ITPR1/CELA2A/P2RY2/LSR/F3/GATA6/GP1BA/GUCA2B/SCNN1G/F5/NPR3/CFTR/ANXA8/CYP4F11/C4BPB/SLC7A11/SCNN1A/SERPINC1/SAA1
1036	C5	GO_RNA_PROCESSING	GO_RNA_PROCESSING	135	0.253488397326738	1.66814637056644	0.000447092688964691	0.0040438532763075	0.00248306780124145	1711	tags=87%	list=56%	signal=40%	TRIM71/FBLL1/AFF2/SNORD11/SNORD51/SCARNA9/RBFOX1/GTF2H2/SNORD93/SNORA15B-2/PABPC1L/SNORA80D/NSUN5P1/SPOUT1/USP49/SNORD121A/SNORD9/ADARB1/SNRPE/EXOSC4/BOP1/RPUSD1/GTF2H4/QTRT1/RPP25/BYSL/LSM7/SNRNP70/LSM2/TRMT61A/DUS3L/LUC7L/WDR46/SNORD11B/WDR4/RPL7/CPSF1/THUMPD2/AARS2/CDK11A/DDX39B/PRMT7/EXOSC5/PUF60/CCDC130/ABT1/SNRPC/CLK2/TRMT1/PUSL1/DUS4L/CTU2/NHP2/FASTK/TARBP1/NSUN5/SNORA38/CACTIN/WDR18/ZC3H3…
1037	C5	GO_REGULATION_OF_LEUKOCYTE_MIGRATION	GO_REGULATION_OF_LEUKOCYTE_MIGRATION	17	-0.632264421409528	-2.10066823282283	0.00045144241910397	0.00405803439698565	0.00249177550692101	472	tags=76%	list=15%	signal=65%	JAM2/EDN1/MTUS1/DPP4/TNFSF14/EDN2/CCL20/SELE/CCL24/BDKRB1/GREM1/CCL19/FUT9
1038	C5	GO_REGULATION_OF_CELL_CELL_ADHESION	GO_REGULATION_OF_CELL_CELL_ADHESION	25	-0.560626724975239	-2.02735957454584	0.000452008781842461	0.00405803439698565	0.00249177550692101	864	tags=64%	list=28%	signal=46%	IL15/IL4R/NFKBIZ/NOD2/CELA2A/DPP4/ANK3/TNFSF14/IL1A/MUC21/SELE/B4GALNT2/LGALS9C/FOXA1/CCL19/FUT9
1039	C5	HP_ABNORMAL_SYSTEMIC_BLOOD_PRESSURE	HP_ABNORMAL_SYSTEMIC_BLOOD_PRESSURE	32	-0.529025878081951	-2.04626700404928	0.000454910623852527	0.00406901605984695	0.00249851863323936	814	tags=62%	list=27%	signal=46%	MYLK/PDE4D/TCF4/GLIS3/KCNMB1/NOD2/ITGA8/KYNU/MYH11/EGFR/PDE3A/CFH/CFI/SLC12A3/SCNN1G/F5/SPIB/MLXIPL/SCNN1A/SAA1
1040	C5	GO_SMALL_MOLECULE_CATABOLIC_PROCESS	GO_SMALL_MOLECULE_CATABOLIC_PROCESS	44	-0.468011794900273	-1.94415631434416	0.000461734257267862	0.00411486705741654	0.00252667275455401	1053	tags=61%	list=34%	signal=41%	ACAT2/CPT1A/ETFDH/ACOX1/GK/PGM1/AIG1/ALDOC/ACACB/GPT2/DPYD/FUT2/GUSBP3/NT5E/KYNU/HMGCLL1/UPB1/PLIN5/HPGD/SULT1B1/TDO2/SULT1E1/CYP4F11/AMDHD1/ADH7/PON3/FUT9
1041	C5	GO_APICAL_PLASMA_MEMBRANE	GO_APICAL_PLASMA_MEMBRANE	28	-0.551209771672746	-2.05579443441903	0.000480982344706926	0.00425731802520495	0.00261414264705567	487	tags=79%	list=16%	signal=67%	RAPGEF2/CNKSR3/SLC39A14/EZR/PDE4D/PLD1/PATJ/EGFR/ADGRG2/DPP4/SLC38A1/SLC12A3/SLC17A1/ABCC2/SCNN1G/ADCY10/CFTR/CEACAM20/GP2/SLC6A19/SCNN1A/SLC15A1
1042	C5	GO_REGULATION_OF_HORMONE_SECRETION	GO_REGULATION_OF_HORMONE_SECRETION	27	-0.55149702383047	-2.05219897270731	0.000481231492948084	0.00425731802520495	0.00261414264705567	781	tags=56%	list=25%	signal=42%	EDN1/UCN3/ITPR1/CELA2A/NKX3-1/EGFR/DPP4/SYTL4/HCAR2/NR0B2/CFTR/NEUROD1/PDX1/NR1H4/CCKAR
1043	C5	HP_NEPHROPATHY	HP_NEPHROPATHY	11	-0.716262729258522	-2.09635800078723	0.000491569930201709	0.00433040085297965	0.00265901806761908	309	tags=55%	list=10%	signal=49%	HNF1A/SCNN1G/NEUROD1/PDX1/SCNN1A/SAA1
1044	C5	GO_ANATOMICAL_STRUCTURE_FORMATION_INVOLVED_IN_MORPHOGENESIS	GO_ANATOMICAL_STRUCTURE_FORMATION_INVOLVED_IN_MORPHOGENESIS	76	-0.40875681474749	-1.89517317752921	0.000493065443656099	0.00433040085297965	0.00265901806761908	859	tags=55%	list=28%	signal=41%	TLR3/IL4R/PHLDB2/HTATIP2/JAM2/TLR2/CCN1/EDN1/NRP1/TNFAIP3/NANOG/LHX5/ANG/F3/ITGA8/GATA6/NKX3-1/HGF/LAMB3/EPHA1/PTGS2/MYH11/ADGRG6/TNFSF14/CSRP2/ENAM/LAMA3/PERP/ADGRB3/IL1A/SULF1/FHOD3/CCR3/DSCAM/LRG1/CCL24/ROBO2/AMTN/BMP10/NEBL/GREM1/FOXA1
1045	C5	GO_REGULATION_OF_RESPONSE_TO_STRESS	GO_REGULATION_OF_RESPONSE_TO_STRESS	137	-0.348199348008083	-1.77130579005098	0.000502451116852112	0.00439690074819321	0.00269985133660987	889	tags=37%	list=29%	signal=28%	MYLK/CGAS/EZR/SOD2/FOXP1/IL15/TLR3/PHLDB2/NFKBIZ/MAP3K5/TLR2/EDN1/TNFAIP3/TEC/IRAK3/NOD2/CELA2A/MECOM/F3/EPHA4/NT5E/NKX3-1/HGF/IL1R2/GP1BA/PTGS2/EGFR/IL18RAP/CLU/C2CD4A/DUOXA2/IL1RL1/CLEC12B/SYTL4/MUC21/CLNK/SELE/CCL24/RAET1E/AIM2/PDX1/EYA4/BMP10/NR1H4/SLC7A11/REG3A/SERPINC1/SAA1/CCL19/SH3RF2/MUC5AC
1046	C5	GO_G_PROTEIN_COUPLED_AMINE_RECEPTOR_ACTIVITY	GO_G_PROTEIN_COUPLED_AMINE_RECEPTOR_ACTIVITY	10	-0.732650456063284	-2.07815246011779	0.000507371922624718	0.00439886540681442	0.00270105770593868	476	tags=80%	list=16%	signal=68%	HTR4/HTR7/OR10J6P/HTR1B/CHRM2/TAAR3P/HRH4/ADRA1A
1047	C5	GO_MEGAKARYOCYTE_DIFFERENTIATION	GO_MEGAKARYOCYTE_DIFFERENTIATION	11	0.662503113806949	2.2427242943003	0.000508119766463712	0.00439886540681442	0.00270105770593868	493	tags=73%	list=16%	signal=61%	H4C4/H4C8/H3C10/H3C12/H4C9/H3C2/H4C3/H4C2
1048	C5	GO_REGULATION_OF_MEGAKARYOCYTE_DIFFERENTIATION	GO_REGULATION_OF_MEGAKARYOCYTE_DIFFERENTIATION	11	0.662503113806949	2.2427242943003	0.000508119766463712	0.00439886540681442	0.00270105770593868	493	tags=73%	list=16%	signal=61%	H4C4/H4C8/H3C10/H3C12/H4C9/H3C2/H4C3/H4C2
1049	C5	GO_NEGATIVE_REGULATION_OF_CELL_DEATH	GO_NEGATIVE_REGULATION_OF_CELL_DEATH	77	-0.410246123765846	-1.90719289047258	0.000515645904514141	0.00443411254034044	0.00272270068266518	880	tags=48%	list=29%	signal=35%	FGF21/SOD2/FOXP1/HTATIP2/CCN1/EDN1/ITPRIP/NRP1/TNFAIP3/NOD2/CCND2/TNFSF10/MECOM/GATA6/HGF/ASAH2/PTGS2/EGFR/PDE3A/TNFSF14/BCL2L10/CLU/IL1A/NAT8/TEX11/PPARGC1A/BCL11B/NEUROD1/MYOCD/PDX1/EYA4/AGR3/NR1H4/SLC7A11/GREM1/CCL19/SH3RF2
1050	C5	GO_REGULATION_OF_CELL_DEATH	GO_REGULATION_OF_CELL_DEATH	132	-0.358777510175028	-1.81854567670059	0.000515849726227724	0.00443411254034044	0.00272270068266518	880	tags=42%	list=29%	signal=31%	FGF21/SOD2/FOXP1/TLR3/HTATIP2/HEBP2/MAP3K5/STK17B/CCN1/EDN1/ITPRIP/NRP1/TNFAIP3/NOD2/CCND2/IAPP/TNFSF10/MECOM/F3/GATA6/NKX3-1/HGF/ASAH2/TNFAIP8L3/CARD17/PTGS2/EGFR/PDE3A/TNFSF14/PERP/BCL2L10/CLU/IL1A/NAT8/TEX11/CLNK/HCAR2/FLT3/ADCY10/PPARGC1A/NLRP2/BCL11B/HPGD/NEUROD1/MYOCD/PDX1/EYA4/BMPR1B/AGR3/NR1H4/SLC7A11/GREM1/FOXA1/CCL19/SH3RF2
1051	C5	GO_ENDOCYTOSIS	GO_ENDOCYTOSIS	47	-0.477231546247715	-2.01515925521428	0.000525689247024218	0.00447105653101881	0.00274538558922208	436	tags=36%	list=14%	signal=32%	IGHV7-81/CLU/CFI/SELE/HTR1B/PRSS12/IGKV1D-33/STEAP2/MASP1/TMPRSS4/IGKV3D-20/ASGR2/IGHV1-69-2/SAA1/GREM1/CCL19/DNER
1052	C5	GO_FATTY_ACID_DERIVATIVE_METABOLIC_PROCESS	GO_FATTY_ACID_DERIVATIVE_METABOLIC_PROCESS	25	-0.556934772545729	-2.01400859648273	0.000526822926647906	0.00447105653101881	0.00274538558922208	839	tags=68%	list=27%	signal=50%	TLR2/EDN1/ACSL1/PTGS1/DGAT2/PTGS2/CPA1/EDN2/HMGCLL1/CYP2A7/FAAH2/HPGD/CYP4F22/CYP4F11/CYP2C18/PON3/CYP2C9
1053	C5	GO_MUSCLE_CELL_PROLIFERATION	GO_MUSCLE_CELL_PROLIFERATION	25	-0.55578154590009	-2.00983825465367	0.000526822926647906	0.00447105653101881	0.00274538558922208	873	tags=72%	list=28%	signal=52%	SOD2/FOXP1/IL15/MAP3K5/EDN1/TNFAIP3/ANG/GATA6/CNN1/PTGS2/EGFR/CXADR/NPR3/HTR1B/PPARGC1A/HPGD/MYOCD/BMP10
1054	C5	GO_RESPONSE_TO_INTERLEUKIN_1	GO_RESPONSE_TO_INTERLEUKIN_1	21	-0.592405942076258	-2.07297188205338	0.000527525646811626	0.00447105653101881	0.00274538558922208	781	tags=67%	list=25%	signal=50%	IRAK2/EDN1/IRAK3/NOD2/NKX3-1/IL1R2/CCL15/GBP3/IL1A/ABCC2/CCL20/SELE/CCL24/CCL19
1055	C5	HP_ABNORMAL_JOINT_MORPHOLOGY	HP_ABNORMAL_JOINT_MORPHOLOGY	81	-0.397383813326523	-1.86167764682544	0.000530449956791164	0.0044801766385428	0.00275098565524558	499	tags=35%	list=16%	signal=30%	ANTXR2/MECOM/NT5E/GHR/LAMB3/GPC6/LAMA3/FAT4/CFI/SLC12A3/GRIA3/HEPHL1/F5/SLC5A7/MYO18B/MLXIPL/HPGD/MASP1/LAMC2/COLEC10/BMPR1B/SCN2A/NALCN/RIPK4/COL17A1/FERMT1/CHRNA1/IRF6
1056	C5	GO_DIVALENT_INORGANIC_CATION_HOMEOSTASIS	GO_DIVALENT_INORGANIC_CATION_HOMEOSTASIS	48	-0.465426534253228	-1.97155147933894	0.000547770677043007	0.00461040319844531	0.0028309493323787	814	tags=54%	list=27%	signal=40%	PDE4D/SLC8A1/EDN1/ITPR1/IAPP/NPY2R/JPH2/CALCA/EGFR/ANK3/FAM155A/CCL15/EDN2/TRPC5/CCKBR/NMUR2/CCR3/HTR1B/PLCZ1/HRH4/BDKRB1/MT1H/AVPR1B/SAA1/CCL19/ADRA1A
1057	C5	HP_THICKENED_SKIN	HP_THICKENED_SKIN	43	-0.478778488615554	-1.97869187681642	0.000550604588755166	0.00461821980326132	0.00283574900200257	499	tags=37%	list=16%	signal=32%	LAMB3/CSTA/LAMA3/PERP/SLC12A3/HSD11B1/DSC2/HPGD/LAMC2/CYP4F22/TMPRSS6/EXPH5/NEBL/NIPAL4/COL17A1/FERMT1
1058	C5	GO_INORGANIC_ION_TRANSMEMBRANE_TRANSPORT	GO_INORGANIC_ION_TRANSMEMBRANE_TRANSPORT	72	-0.407964520429617	-1.8745995222191	0.000560761219119853	0.00468719032809146	0.00287809932426669	923	tags=54%	list=30%	signal=39%	SLC39A14/UTRN/SLC9A9/KCNJ8/KCNK16/PDE4D/SLC8A1/ASIC5/SLC6A4/ITPR1/KCNMB1/KCNJ2/APOL1/SLC9A7/JPH2/ANK3/FAM155A/FGF14/CNGA3/TRPC5/NMUR2/KCNA4/SLC12A3/SLC17A1/SLC12A8/SCNN1G/KCNJ3/SCN3A/CFTR/SCN7A/BDKRB1/CACNG6/SLC6A19/SCN2A/NIPAL4/NALCN/SCNN1A/SLC15A1/CCL19
1059	C5	HP_NAUSEA_AND_VOMITING	HP_NAUSEA_AND_VOMITING	36	-0.500760195444177	-1.9940993875491	0.000571008533801622	0.00475644221970836	0.0029206224156104	661	tags=44%	list=22%	signal=35%	ANG/EPHA4/PALLD/FBP1/MYH11/EGFR/CFH/CFI/SLC12A3/HNF1A/SCNN1G/PPARGC1A/SCN2A/SCNN1A/PON3/SAA1
1060	C5	HP_ABNORMALITY_OF_THE_UPPER_URINARY_TRACT	HP_ABNORMALITY_OF_THE_UPPER_URINARY_TRACT	102	-0.376433857703668	-1.84885672653164	0.000573663249285409	0.00476219080913641	0.00292415225122411	723	tags=41%	list=24%	signal=33%	DSE/MYLK/FOXP1/TLR2/TCF4/PLD1/GLIS3/NOD2/APOL1/TACR3/CCND2/GATM/ITGA8/GATA6/GP1BA/SLC3A1/KYNU/MYH11/ADGRG2/CFH/FAT4/CFI/SLC12A3/GRIA3/HNF1A/SCNN1G/F5/ROBO2/ADCY10/MLXIPL/CFTR/MASP1/NEUROD1/CYP4F22/PDX1/SLC6A19/SCN2A/NIPAL4/RIPK4/SCNN1A/ZFP57/SAA1
1061	C5	GO_TUBE_DEVELOPMENT	GO_TUBE_DEVELOPMENT	79	-0.401268094673513	-1.87175267832701	0.000588563501524398	0.0048526460125685	0.0029796949199982	889	tags=51%	list=29%	signal=37%	MYLK/FOXP1/TLR3/HTATIP2/CCN1/EDN1/NRP1/MICAL2/TNFAIP3/ANG/F3/EPHA4/PDGFC/GATA6/NKX3-1/HGF/EPHA1/PTGS2/EGFR/EDN2/PTK6/FAT4/CCKBR/ADGRB3/IL1A/SULF1/CCR3/LRG1/CCL24/ROBO2/HSD11B1/MYO18B/HPGD/MYOCD/PDX1/ESRP2/SLC7A11/TACSTD2/GREM1/FOXA1
1062	C5	HP_ABNORMALITY_OF_THE_DENTITION	HP_ABNORMALITY_OF_THE_DENTITION	79	-0.401332446340426	-1.87205285271541	0.000588563501524398	0.0048526460125685	0.0029796949199982	814	tags=41%	list=27%	signal=31%	PDE4D/TCF4/EDN1/TENT5A/KCNJ2/TACR3/ANTXR2/SLC9A7/GHR/LAMB3/ENAM/LAMA3/PERP/FAT4/TAC3/GRIA3/HEPHL1/SCN3A/MLXIPL/BCL11B/MASP1/LAMC2/CYP4F22/ACTL6B/AMTN/NIPAL4/NALCN/RIPK4/COL17A1/FERMT1/POF1B/IRF6
1063	C5	GO_ALCOHOL_METABOLIC_PROCESS	GO_ALCOHOL_METABOLIC_PROCESS	40	-0.489758599848717	-2.00238046391534	0.000591775216103795	0.00486258686045966	0.00298579894940505	716	tags=48%	list=23%	signal=37%	DGAT2/APOL1/SGPP2/ASAH2/MOXD1/SPTLC3/AKR1B15/NR0B2/PLCZ1/BCO1/CFTR/SULT1B1/SULT1E1/CES1/AVPR1B/NR1H4/ADH7/RDH12/CYP2C9
1064	C5	GO_APOPTOTIC_PROCESS	GO_APOPTOTIC_PROCESS	161	-0.342669832197457	-1.78023460677059	0.000598222422437562	0.00489895659455625	0.00300813124227138	880	tags=39%	list=29%	signal=29%	FGF21/SOD2/FOXP1/TLR3/HTATIP2/MAP3K5/TLR2/STK17B/CCN1/EDN1/ITPRIP/NRP1/TNFAIP3/ITPR1/NOD2/CCND2/IAPP/TNFSF10/MECOM/F3/GATA6/USP53/NKX3-1/HGF/ASAH2/TNFAIP8L3/CARD17/PTGS2/EGFR/PDE3A/TNFSF14/PERP/BCL2L10/CLU/SSTR3/IL1A/NAT8/TEX11/SULF1/HCAR2/FLT3/ROBO2/ADCY10/RNF186/PPARGC1A/NLRP2/BCL11B/AIM2/HPGD/NEUROD1/MYOCD/PDX1/EYA4/BMPR1B/NR1H4/SCN2A/SLC7A11/GREM1/FOXA1/CCL19/ADRA1A/SH3RF2/SST
1065	C5	GO_ANATOMICAL_STRUCTURE_MATURATION	GO_ANATOMICAL_STRUCTURE_MATURATION	29	-0.536559266296016	-2.01931488963783	0.000605241387483542	0.00493762459493475	0.00303187475127573	458	tags=45%	list=15%	signal=38%	RND1/PDE3A/FAT4/ADGRB3/CFTR/ACTL6B/CNTNAP2/GREM1/FOXA1/CCL19/FERMT1/SPINK1/DEFB1
1066	C5	GO_POSITIVE_REGULATION_OF_HYDROLASE_ACTIVITY	GO_POSITIVE_REGULATION_OF_HYDROLASE_ACTIVITY	68	-0.414445720696661	-1.89420984368387	0.00060701820515287	0.00493762459493475	0.00303187475127573	669	tags=41%	list=22%	signal=33%	TNFSF10/ANG/F3/EPHA4/TBC1D3F/NKX3-1/RGPD3/ARAP2/EPHA1/EGFR/AGAP11/CCL15/PERP/BCL2L10/ADGRB3/NMUR2/CCL20/ODAM/SELE/CCL24/RASAL1/NLRP2/AIM2/PLIN5/PLEKHG6/AVPR1B/CCL19/ADRA1A
1067	C5	GO_MONOVALENT_INORGANIC_CATION_TRANSMEMBRANE_TRANSPORTER_ACTIVITY	GO_MONOVALENT_INORGANIC_CATION_TRANSMEMBRANE_TRANSPORTER_ACTIVITY	32	-0.52245544937136	-2.02085264904327	0.000615829230875738	0.00499254199211635	0.00306559596007144	918	tags=75%	list=30%	signal=53%	SLC9A9/KCNJ8/KCNK16/SLC8A1/ASIC5/SLC6A4/KCNMB1/KCNJ2/SLC9A7/SLC38A1/KCNA4/SLC12A3/SLC17A1/SLC12A8/SCNN1G/KCNJ3/SCN3A/SLC5A7/SLC22A3/SCN7A/SCN2A/NALCN/SCNN1A/SLC15A1
1068	C5	GO_DENDRITIC_TREE	GO_DENDRITIC_TREE	61	-0.436343420538162	-1.95185648087112	0.000625608604692587	0.00504584082048879	0.00309832331082645	616	tags=41%	list=20%	signal=33%	GNG13/EPHA4/PALMD/HTR4/ANK3/HTR7/CLU/CNGA3/TRPC5/KCNA4/LAMA2/GRIA3/DSCAM/SLC5A7/OR10J6P/ADCY10/HTR1B/PRSS12/CHRM2/PPARGC1A/HRH4/CNTNAP2/BMPR1B/BRINP3/DNER
1069	C5	HP_REGIONAL_ABNORMALITY_OF_SKIN	HP_REGIONAL_ABNORMALITY_OF_SKIN	37	-0.502213305600536	-2.00879898004313	0.000626566867560695	0.00504584082048879	0.00309832331082645	499	tags=38%	list=16%	signal=32%	LAMB3/GPC6/CSTA/LAMA3/PERP/HPGD/LAMC2/BMPR1B/NALCN/RIPK4/COL17A1/FERMT1/CHRNA1/IRF6
1070	C5	GO_REGULATION_OF_DEFENSE_RESPONSE	GO_REGULATION_OF_DEFENSE_RESPONSE	55	-0.441925083992388	-1.93572007121746	0.00063823102428358	0.00512275497636887	0.00314555130127913	887	tags=51%	list=29%	signal=37%	CGAS/FOXP1/IL15/TLR3/NFKBIZ/TLR2/TNFAIP3/IRAK3/NOD2/NT5E/HGF/IL1R2/PTGS2/EGFR/IL18RAP/C2CD4A/DUOXA2/IL1RL1/CLEC12B/MUC21/CLNK/SELE/CCL24/RAET1E/AIM2/NR1H4/SAA1/MUC5AC
1071	C5	HP_ABNORMALITY_OF_SKIN_ADNEXA_PHYSIOLOGY	HP_ABNORMALITY_OF_SKIN_ADNEXA_PHYSIOLOGY	23	-0.572618341486128	-2.02721390618712	0.000644802874858048	0.00515842299886438	0.00316745271860094	663	tags=52%	list=22%	signal=41%	ZFHX2/GHR/LAMB3/LAMA3/PERP/SLC12A3/HNF1A/HPGD/LAMC2/NIPAL4/RIPK4/COL17A1
1072	C5	GO_REGULATION_OF_HEART_RATE	GO_REGULATION_OF_HEART_RATE	13	-0.667906289495987	-2.03848910109946	0.000647410079275051	0.00516224352685107	0.00316979865683838	814	tags=85%	list=27%	signal=62%	PDE4D/SLC8A1/EDN1/BVES/KCNJ2/TACR3/SPX/EDN2/KCNJ3/DSC2/ADRA1A
1073	C5	HP_ABNORMAL_GLUCOSE_HOMEOSTASIS	HP_ABNORMAL_GLUCOSE_HOMEOSTASIS	55	-0.441905433803709	-1.93563399946909	0.000649941359723009	0.00516543559333958	0.00317175869766466	625	tags=56%	list=20%	signal=46%	CPT1A/ETFDH/GK/PRKAG2/CAT/PGM1/FOXP1/PDE4D/TCF4/GLIS3/ITGA8/PALLD/GATA6/FBP1/GHR/SLC3A1/CPA1/EYS/SLC12A3/HNF1A/CNGA1/HSD11B1/MLXIPL/CFTR/NEUROD1/PDX1/NR1H4/RDH12/ZFP57/PRSS1/SPINK1
1074	C5	GO_FATTY_ACID_BIOSYNTHETIC_PROCESS	GO_FATTY_ACID_BIOSYNTHETIC_PROCESS	14	-0.663491468602141	-2.07460148999383	0.00065391665874374	0.00518004568887198	0.00318072980895648	818	tags=79%	list=27%	signal=58%	ACACB/EDN1/PTGS1/ASAH2/PTGS2/EDN2/ACSM1/MLXIPL/HPGD/CYP4F11/CYP2C9
1075	C5	HP_FEVER	HP_FEVER	24	-0.568953208234955	-2.03642445456007	0.000657870810245611	0.00519439362877968	0.0031895399474963	870	tags=67%	list=28%	signal=48%	FOXP1/TLR3/TCF4/TNFAIP3/NOD2/ZFHX2/FBP1/CFH/SLC12A3/ABCC2/SCNN1G/F5/CFTR/SCNN1A/PRSS1/SPINK1
1076	C5	GO_PASSIVE_TRANSMEMBRANE_TRANSPORTER_ACTIVITY	GO_PASSIVE_TRANSMEMBRANE_TRANSPORTER_ACTIVITY	43	-0.475235946167502	-1.96405128595465	0.000661651700870986	0.00520398147154934	0.0031954272193724	744	tags=58%	list=24%	signal=45%	ASIC5/ITPR1/KCNMB1/KCNJ2/APOL1/PANX3/FAM155A/CNGA3/TRPC5/NMUR2/KCNA4/GRIA3/SCNN1G/KCNJ3/SCN3A/HTR1B/CNGA1/TMC5/CFTR/SCN7A/CACNG6/SCN2A/NALCN/SCNN1A/CHRNA1
1077	C5	GO_ORGANIC_ACID_BINDING	GO_ORGANIC_ACID_BINDING	18	-0.611445059687913	-2.07264893409189	0.000665025472721642	0.00520398147154934	0.0031954272193724	319	tags=44%	list=10%	signal=40%	UGT1A3/SELE/AFP/TDO2/ST8SIA3/TM4SF5/CYP4F11/NR1H4
1078	C5	HP_IMMUNOLOGIC_HYPERSENSITIVITY	HP_IMMUNOLOGIC_HYPERSENSITIVITY	19	-0.601547178151365	-2.06210871012046	0.000665525683242696	0.00520398147154934	0.0031954272193724	986	tags=79%	list=32%	signal=54%	RSPH3/NEK10/FOXP1/IL4R/TCF4/RSPH4A/NOD2/GP1BA/CSTA/HYDIN/SPIB/MLXIPL/BCL11B/CFTR/CNTNAP2
1079	C5	HP_JAUNDICE	HP_JAUNDICE	18	-0.610504621260092	-2.06946107825084	0.000678193867887462	0.00527400382425459	0.00323842340085808	813	tags=67%	list=27%	signal=49%	HSD3B7/TCF4/PALLD/CPA1/DUOXA2/ABCC2/F5/SPIB/CFTR/NR1H4/PRSS1/SPINK1
1080	C5	GO_POSITIVE_REGULATION_OF_SMALL_MOLECULE_METABOLIC_PROCESS	GO_POSITIVE_REGULATION_OF_SMALL_MOLECULE_METABOLIC_PROCESS	16	-0.618568950593476	-2.02370716059875	0.000678832175399106	0.00527400382425459	0.00323842340085808	539	tags=62%	list=18%	signal=52%	PID1/PTGS2/GUCA2B/PPARGC1A/MLXIPL/PLIN5/CES1/AVPR1B/NR1H4/GUCA1C
1081	C5	HP_DIARRHEA	HP_DIARRHEA	29	-0.534390000035685	-2.01115096081536	0.000685937943058559	0.00531218394240878	0.00326186733305802	723	tags=59%	list=24%	signal=45%	HSD3B7/NOD2/ANTXR2/PALLD/GATA6/FBP1/GP1BA/EGFR/CFH/SLC12A3/HNF1A/SCNN1G/F5/SCNN1A/SAA1/GREM1/CR2
1082	C5	GO_DIGESTIVE_SYSTEM_DEVELOPMENT	GO_DIGESTIVE_SYSTEM_DEVELOPMENT	11	-0.709708981900395	-2.07717649077962	0.000692273961772108	0.00534417860934901	0.00328151318117922	604	tags=73%	list=20%	signal=59%	PDGFC/GATA6/EGFR/PTK6/FAT4/CCKBR/MYOCD/PDX1
1083	C5	HP_VOMITING	HP_VOMITING	18	-0.609989313970612	-2.06771431280177	0.000704530681871643	0.00542153134240274	0.00332901047340519	570	tags=50%	list=19%	signal=41%	FBP1/EGFR/CFH/CFI/SLC12A3/HNF1A/SCNN1G/SCNN1A/SAA1
1084	C5	HP_ABNORMAL_UMBILICUS_MORPHOLOGY	HP_ABNORMAL_UMBILICUS_MORPHOLOGY	24	-0.566457431655445	-2.0274914520107	0.000707992838919237	0.00543093240993744	0.00333478305873352	889	tags=67%	list=29%	signal=48%	MYLK/KCNJ8/TENT5A/GLIS3/GATA6/MYH11/GPC6/DUOXA2/MLXIPL/BCL11B/MASP1/COLEC10/SCN2A/NALCN/RIPK4/IRF6
1085	C5	HP_ABNORMALITY_OF_MOUTH_SHAPE	HP_ABNORMALITY_OF_MOUTH_SHAPE	22	-0.567884910856183	-1.99084271044154	0.000718290871511476	0.00549229128303991	0.00337245955976135	393	tags=41%	list=13%	signal=36%	FAT4/LAMA2/GRIA3/MLXIPL/MASP1/PDX1/COLEC10/NALCN/ZFP57
1086	C5	GO_NEGATIVE_REGULATION_OF_PROTEOLYSIS	GO_NEGATIVE_REGULATION_OF_PROTEOLYSIS	25	-0.547892116260356	-1.98130820068857	0.000720523361388899	0.00549229128303991	0.00337245955976135	613	tags=52%	list=20%	signal=42%	EPHA4/HGF/IL1R2/CARD17/PTGS2/ITIH4/SPINK4/CSTA/TNFSF14/SPINK13/ANXA8/SERPINC1/SPINK1
1087	C5	GO_DEVELOPMENTAL_MATURATION	GO_DEVELOPMENTAL_MATURATION	30	-0.528418296649806	-2.01206163148777	0.000736243802541439	0.00559452970959388	0.0034352375409787	458	tags=43%	list=15%	signal=37%	RND1/PDE3A/FAT4/ADGRB3/CFTR/ACTL6B/CNTNAP2/GREM1/FOXA1/CCL19/FERMT1/SPINK1/DEFB1
1088	C5	GO_NEGATIVE_REGULATION_OF_TRANSPORT	GO_NEGATIVE_REGULATION_OF_TRANSPORT	29	-0.533086021499884	-2.00624350056165	0.000743578482902078	0.00563260700798324	0.00345861833823532	621	tags=41%	list=20%	signal=33%	NPY2R/PID1/SPX/PTGS2/ANK3/SYTL4/HTR1B/MAOB/NR1H4/FERMT1/SPINK1/IL13RA2
1089	C5	HP_INCREASED_BLOOD_PRESSURE	HP_INCREASED_BLOOD_PRESSURE	23	-0.567190218470441	-2.0079969764022	0.000754379000740138	0.00569661899624329	0.00349792394506167	889	tags=70%	list=29%	signal=50%	MYLK/TCF4/GLIS3/KCNMB1/NOD2/ITGA8/MYH11/EGFR/PDE3A/CFH/CFI/SCNN1G/F5/SPIB/MLXIPL/SCNN1A
1090	C5	GO_CARBOHYDRATE_METABOLIC_PROCESS	GO_CARBOHYDRATE_METABOLIC_PROCESS	52	-0.447731917935471	-1.94563323578024	0.000759708493597277	0.00571904779030993	0.00351169601159382	1090	tags=62%	list=36%	signal=40%	MAN2A1/CTBS/UGP2/CPT1A/PPP1R3B/GK/PRKAG2/PGM1/MANBA/SLC39A14/ALDOC/ACACB/DGAT2/FUT2/GUSBP3/ME1/FBP1/SLC3A1/GSTO2/NEU4/UGT1A10/UGT1A3/PPARGC1A/MLXIPL/UGT1A6/ST8SIA3/PDX1/GCKR/AVPR1B/B3GNT6/LDHC/FUT9
1091	C5	HP_COGNITIVE_IMPAIRMENT	HP_COGNITIVE_IMPAIRMENT	45	-0.473384919022895	-1.98636550197087	0.000796481033525515	0.00597586193647897	0.00366938890836428	444	tags=31%	list=14%	signal=27%	FGF14/CFH/LAMA2/HNF1A/PRDM8/SCN3A/SLC5A7/CYP4F22/ACTL6B/CNTNAP2/CUX2/SCN2A/NIPAL4/IRF6
1092	C5	GO_UNSATURATED_FATTY_ACID_METABOLIC_PROCESS	GO_UNSATURATED_FATTY_ACID_METABOLIC_PROCESS	15	-0.642037376566371	-2.04798816537074	0.000800263453820089	0.00597586193647897	0.00366938890836428	781	tags=87%	list=25%	signal=65%	CYP2A13/ACOX1/EDN1/ACSL1/PTGS1/PTGS2/EDN2/CYP2A7/FAAH2/HPGD/CYP4F11/CYP2C18/CYP2C9
1093	C5	GO_ANION_TRANSMEMBRANE_TRANSPORTER_ACTIVITY	GO_ANION_TRANSMEMBRANE_TRANSPORTER_ACTIVITY	29	-0.530667543003234	-1.99714167352161	0.000801219112770489	0.00597586193647897	0.00366938890836428	923	tags=66%	list=30%	signal=46%	SLC39A14/SLC9A9/SLC51A/SLC6A4/APOL1/SLC16A10/ABCC3/SLC9A7/SLC3A1/SLC38A1/NMUR2/SLC12A3/SLC17A1/ABCC2/SLC12A8/SLC22A3/CFTR/SLC6A19/SLC7A11
1094	C5	GO_POSITIVE_REGULATION_OF_SIGNALING	GO_POSITIVE_REGULATION_OF_SIGNALING	178	-0.321498240304187	-1.68481655290292	0.000805865756705053	0.00599208157746334	0.00367934833703889	1005	tags=42%	list=33%	signal=30%	RAPGEF2/CACNG2/CAT/PPP2R1B/NEK10/FZD5/ADAM9/SLC39A14/AVPI1/IRAK2/CGAS/FGF21/FOXP1/IL15/TLR3/IL4R/MAP3K5/TLR2/CCN1/TLR1/EDN1/UCN3/NRP1/BVES/TNFAIP3/SLC6A4/NOD2/IAPP/TNFSF10/NOTCH2NLB/F3/ITGA8/NPY2R/EPHA4/PDGFC/NKX3-1/HGF/GHR/TNFAIP8L3/JPH2/PTGS2/EGFR/TNFSF14/CCL15/NRG4/PTK6/IL1A/IL1RL1/SULF1/LAMA2/CCL20/HCAR2/LRG1/FLT3/CCL24/BMP3/ROBO2/NR0B2/SCTR/CFTR/MYOCD/PDX1/CUX2/AVPR1B/BMPR1B/BMP10/NR1H4/SAA1…
1095	C5	GO_NEGATIVE_REGULATION_OF_PROTEIN_METABOLIC_PROCESS	GO_NEGATIVE_REGULATION_OF_PROTEIN_METABOLIC_PROCESS	111	-0.357182311648373	-1.77135270907634	0.000815070242074142	0.00604198858344869	0.00370999298983691	833	tags=38%	list=27%	signal=29%	PAIP2B/PDE4D/SLC8A1/EDN1/ITPRIP/TNFAIP3/IRAK3/IAPP/MECOM/ANG/NIBAN1/EPHA4/HGF/IL1R2/PID1/CARD17/PKIB/EPHA1/PTGS2/EGFR/ITIH4/SPINK4/CSTA/TNFSF14/PTK6/CLU/KIRREL2/PTPRQ/PTPRT/PPARGC1A/MLXIPL/SPINK13/ANXA8/MYOCD/BDKRB1/PPP4R4/GRB7/SERPINC1/GREM1/SPINK1/TRIM40/SH3RF2
1096	C5	GO_RESPONSE_TO_NUTRIENT	GO_RESPONSE_TO_NUTRIENT	20	-0.58804420923231	-2.03864911167732	0.000850613687345059	0.00627821033546161	0.00385504143405537	864	tags=65%	list=28%	signal=47%	IL15/SLC8A1/ACSL1/SLC6A4/NOD2/KYNU/PTGS2/EGFR/PDX1/SLC6A19/NR1H4/SERPINC1/SST
1097	C5	GO_POSITIVE_REGULATION_OF_LIPID_METABOLIC_PROCESS	GO_POSITIVE_REGULATION_OF_LIPID_METABOLIC_PROCESS	19	-0.59250053780141	-2.03109675205543	0.000852116831834517	0.00627821033546161	0.00385504143405537	880	tags=84%	list=29%	signal=60%	ABHD6/CPT1A/FGF21/CCN1/NOD2/DGAT2/CGA/TNFAIP8L3/PTGS2/FLT3/PPARGC1A/MLXIPL/PLIN5/CES1/NR1H4/CCL19
1098	C5	GO_RESPONSE_TO_MECHANICAL_STIMULUS	GO_RESPONSE_TO_MECHANICAL_STIMULUS	13	-0.65950237322961	-2.01283985660965	0.000856582881792752	0.00629199062262313	0.00386350301389139	895	tags=85%	list=29%	signal=60%	LRP11/TLR3/SLC8A1/EDN1/KCNJ2/USP53/PTGS2/EGFR/TNFSF14/BDKRB1/CNTNAP2
1099	C5	HP_ABNORMALITY_OF_CONNECTIVE_TISSUE	HP_ABNORMALITY_OF_CONNECTIVE_TISSUE	120	-0.351524819413265	-1.76307963387947	0.00086200333006771	0.00631267695493695	0.0038762051477683	499	tags=27%	list=16%	signal=23%	LAMB3/MYH11/ADGRG6/GPC6/ENAM/LAMA3/EYS/FAT4/TAC3/CFI/DUOXA2/SLC12A3/LAMA2/SLC5A7/CNGA1/MYO18B/MLXIPL/BCL11B/MASP1/LAMC2/AMTN/PDX1/COLEC10/SCN2A/NEBL/NALCN/RDH12/ZFP57/COL17A1/FERMT1/CHRNA1/IRF6
1100	C5	GO_IMMUNE_RECEPTOR_ACTIVITY	GO_IMMUNE_RECEPTOR_ACTIVITY	12	-0.686655329303351	-2.05266324591461	0.000865149793985576	0.00631663584524408	0.00387863604532531	629	tags=100%	list=21%	signal=80%	IFNGR1/IL4R/F3/IL1R2/GHR/IL18RAP/IL1RL1/CCR3/FLT3/CR2/IL13RA2
1101	C5	GO_LIPID_CATABOLIC_PROCESS	GO_LIPID_CATABOLIC_PROCESS	37	-0.491545279814909	-1.96612802911798	0.000869887231076302	0.00633215209648335	0.00388816356801609	1091	tags=68%	list=36%	signal=44%	NAAA/ACAT2/ABHD6/CPT1A/ETFDH/ACOX1/AIG1/FGF21/NCEH1/ACACB/PLD1/BCO2/ASAH2/NEU4/HCAR2/PLCZ1/BCO1/HSD11B1/FAAH2/PLIN5/HPGD/PNLIPRP3/SULT1E1/CES1/CYP4F11
1102	C5	GO_LEUKOCYTE_PROLIFERATION	GO_LEUKOCYTE_PROLIFERATION	20	-0.586341585055398	-2.0327464036644	0.000876586127381325	0.00636181069692315	0.00390637498933878	441	tags=45%	list=14%	signal=39%	TNFSF14/CLU/IL1A/FLT3/NPR3/LGALS9C/GREM1/CR2/CCL19
1103	C5	GO_PHENOL_CONTAINING_COMPOUND_METABOLIC_PROCESS	GO_PHENOL_CONTAINING_COMPOUND_METABOLIC_PROCESS	13	-0.657824011219997	-2.00771739748911	0.00088273758382076	0.0063873310542732	0.00392204538420284	707	tags=77%	list=23%	signal=59%	TACR3/SLC16A10/CGA/RTL4/MOXD1/DIO1/DUOXA2/MAOB/SULT1B1/SLC7A11
1104	C5	GO_REGULATION_OF_ANATOMICAL_STRUCTURE_MORPHOGENESIS	GO_REGULATION_OF_ANATOMICAL_STRUCTURE_MORPHOGENESIS	82	-0.388015555292389	-1.82670206916581	0.000928529796401393	0.00669867924546719	0.00411322409809389	886	tags=51%	list=29%	signal=37%	EZR/RHOU/FOXP1/TLR3/IL4R/PHLDB2/HTATIP2/SHTN1/ARHGAP18/EDN1/NRP1/BVES/TNFAIP3/F3/EPHA4/GATA6/HGF/PID1/PALMD/EPHA1/PTGS2/RND1/GPC6/TNFSF14/ENAM/TRPC5/ADGRB3/IL1A/SULF1/CCR3/DSCAM/LRG1/CCL24/ROBO2/RASAL1/PPARGC1A/ERMN/AMTN/CUX2/BMP10/TACSTD2/GREM1
1105	C5	GO_ACTIN_FILAMENT_BINDING	GO_ACTIN_FILAMENT_BINDING	26	-0.53802198171745	-1.97737995968137	0.000942883617179132	0.00678204714552587	0.00416441491391939	1089	tags=81%	list=36%	signal=53%	TWF1/MARCKS/SYNE1/LIMA1/MYO6/NEXN/UTRN/EZR/SHTN1/SLC6A4/PSTPIP2/ABLIM1/MYO16/MYH11/EGFR/FHOD3/ANXA8/ERMN/NEBL/FERMT1/POF1B
1106	C5	GO_ANION_HOMEOSTASIS	GO_ANION_HOMEOSTASIS	11	-0.702899519554615	-2.05724655405876	0.000947669063293717	0.00679630121131352	0.00417316741045567	317	tags=55%	list=10%	signal=49%	SLC12A3/ABCC2/SLC12A8/MLXIPL/NR1H4/SLC7A11
1107	C5	GO_NEUROTRANSMITTER_TRANSPORT	GO_NEUROTRANSMITTER_TRANSPORT	12	-0.684158989703735	-2.04520077627843	0.000974142917234005	0.00694153544889926	0.00426234632827147	440	tags=58%	list=14%	signal=50%	SLC38A1/SLC5A7/HTR1B/CHRM2/SLC22A3/ADRA1A/SYT10
1108	C5	GO_CELLULAR_RESPONSE_TO_CARBOHYDRATE_STIMULUS	GO_CELLULAR_RESPONSE_TO_CARBOHYDRATE_STIMULUS	17	-0.609070156654144	-2.02360639997971	0.000974552847535005	0.00694153544889926	0.00426234632827147	185	tags=35%	list=6%	signal=33%	PPARGC1A/MLXIPL/CFTR/NEUROD1/PDX1/NR1H4
1109	C5	GO_RESPONSE_TO_STEROID_HORMONE	GO_RESPONSE_TO_STEROID_HORMONE	32	-0.512268004526415	-1.98144771044676	0.000976511381218914	0.00694153544889926	0.00426234632827147	938	tags=56%	list=31%	signal=39%	ADAM9/IGFBP7/FOXP1/TLR2/EDN1/UCN3/NKX3-1/PTGS2/EGFR/CNGA3/SSTR3/ABCC2/FLT3/HTR1B/MAOB/PDX1/FOXA1/SST
1110	C5	GO_GLYCOPROTEIN_BIOSYNTHETIC_PROCESS	GO_GLYCOPROTEIN_BIOSYNTHETIC_PROCESS	28	-0.535489594382399	-1.99716439075435	0.000979518993475244	0.00694255567305261	0.00426297278169897	279	tags=57%	list=9%	signal=52%	DSE/IL15/GFPT2/FUT2/MAN1A1/GALNT9/HS3ST3B1/MUC21/B4GALNT2/ST8SIA3/BMPR1B/ASGR2/CCL19/B3GNT6/MUC5AC/FUT9
1111	C5	GO_GENERATION_OF_PRECURSOR_METABOLITES_AND_ENERGY	GO_GENERATION_OF_PRECURSOR_METABOLITES_AND_ENERGY	33	-0.510015463561829	-1.99054938441941	0.000988950849492187	0.00696670190377516	0.00427779941459878	1036	tags=64%	list=34%	signal=43%	UGP2/PPP1R3B/ETFDH/ACOX1/PRKAG2/CAT/ACO1/PGM1/ALDOC/GFPT2/ME1/FBP1/PID1/HMGCLL1/ACSM1/PPARGC1A/MLXIPL/MAOB/PDX1/GCKR/ADH7
1112	C5	GO_BIOMINERALIZATION	GO_BIOMINERALIZATION	10	-0.713936149111004	-2.02506959814667	0.000991230655930404	0.00696670190377516	0.00427779941459878	815	tags=90%	list=27%	signal=66%	CCN1/SLC8A1/PTGS2/ENAM/ODAM/AMTN/BMPR1B/ASGR2/GREM1
1113	C5	HP_ABNORMAL_RENAL_PHYSIOLOGY	HP_ABNORMAL_RENAL_PHYSIOLOGY	49	-0.448451267314127	-1.9150410650025	0.00099154791947295	0.00696670190377516	0.00427779941459878	723	tags=41%	list=24%	signal=32%	NOD2/APOL1/GATM/GP1BA/SLC3A1/KYNU/CFH/CFI/SLC12A3/HNF1A/SCNN1G/F5/MLXIPL/NEUROD1/CYP4F22/PDX1/NIPAL4/SCNN1A/ZFP57/SAA1
1114	C5	GO_MONOOXYGENASE_ACTIVITY	GO_MONOOXYGENASE_ACTIVITY	10	-0.710555315444975	-2.01547991217547	0.00101975479392193	0.00713008380039779	0.0043781216318232	468	tags=70%	list=15%	signal=60%	MOXD1/FMO2/CYP2A7/CYP4F22/CYP4F11/CYP2C18/CYP2C9
1115	C5	HP_FAILURE_TO_THRIVE	HP_FAILURE_TO_THRIVE	72	-0.399419530572169	-1.8353352403956	0.00102084655354421	0.00713008380039779	0.0043781216318232	813	tags=38%	list=27%	signal=28%	HSD3B7/TCF4/GPT2/DPYD/GATM/ANTXR2/GATA6/SLC3A1/LAMB3/EGFR/LAMA3/SLC12A3/SCNN1G/SCN3A/MLXIPL/CFTR/LAMC2/ACTL6B/CNTNAP2/PDX1/NR1H4/SCN2A/NIPAL4/NALCN/SCNN1A/ZFP57/CR2
1116	C5	GO_VASCULATURE_DEVELOPMENT	GO_VASCULATURE_DEVELOPMENT	50	-0.444348538282489	-1.91318700659146	0.00102362589213632	0.00713008380039779	0.0043781216318232	889	tags=58%	list=29%	signal=42%	MYLK/CFC1/SOD2/TLR3/HTATIP2/CCN1/EDN1/NRP1/TNFAIP3/LTBP1/ANG/F3/ADAMTS6/GATA6/NKX3-1/HGF/EPHA1/PTGS2/ADGRB3/IL1A/SULF1/CCR3/LRG1/CCL24/ROBO2/MYO18B/HPGD/MYOCD/GREM1
1117	C5	GO_REGULATION_OF_SYSTEM_PROCESS	GO_REGULATION_OF_SYSTEM_PROCESS	58	-0.444322249558908	-1.9640139378897	0.00104107755916873	0.00723086533932663	0.00444000503291986	846	tags=57%	list=28%	signal=42%	PBX3/JAM2/PDE4D/SLC8A1/EDN1/BVES/ITPR1/KCNJ2/TACR3/ZFHX2/NPY2R/NKX3-1/HGF/CNN1/SPX/CALCA/PTGS2/EGFR/EDN2/NMUR2/HCAR2/KCNJ3/CXADR/CHRM2/DSC2/PPARGC1A/NEUROD1/MYOCD/CUX2/CACNG6/AVPR1B/BMP10/ADRA1A
1118	C5	GO_SERINE_HYDROLASE_ACTIVITY	GO_SERINE_HYDROLASE_ACTIVITY	21	-0.57623141866229	-2.01637330688505	0.00104800406757666	0.00725817674230237	0.0044567751926418	897	tags=76%	list=29%	signal=54%	PRSS55/TMPRSS12/C1RL/CELA2A/F3/TMPRSS7/HGF/TMPRSS11A/DPP4/PRSS51/CFI/PRSS12/MASP1/TMPRSS4/TMPRSS6/PRSS1
1119	C5	GO_G_PROTEIN_COUPLED_RECEPTOR_BINDING	GO_G_PROTEIN_COUPLED_RECEPTOR_BINDING	20	-0.581038022513961	-2.0143598556905	0.00109735233542226	0.00757829647026655	0.00465333993788297	885	tags=65%	list=29%	signal=47%	GNAI1/PDE4D/EDN1/UCN3/CALCA/CCL15/EDN2/CCKBR/CCL20/CCL24/SAA1/CCL19/DEFB1
1120	C5	GO_RIBOSOME_BIOGENESIS	GO_RIBOSOME_BIOGENESIS	30	0.452612760204645	2.10798508013623	0.0011076381751986	0.00762759925193583	0.00468361357575007	1643	tags=97%	list=54%	signal=45%	FBLL1/RPL3L/NSUN5P1/EXOSC4/BOP1/RPUSD1/RPP25/BYSL/WDR46/RPL7/EXOSC5/ABT1/NHP2/RBIS/NSUN5/WDR18/POP5/TSR3/MYBBP1A/EXOSC8/MRPL11/UTP25/DDX49/RRP1/SENP3/TBL3/NIFK/RRNAD1/WDR55
1121	C5	GO_ACTIVE_TRANSMEMBRANE_TRANSPORTER_ACTIVITY	GO_ACTIVE_TRANSMEMBRANE_TRANSPORTER_ACTIVITY	31	-0.507178875885429	-1.94514767231007	0.00111753764859434	0.00767396957561668	0.00471208658151902	923	tags=61%	list=30%	signal=43%	SLC39A14/SLC9A9/KCNJ8/SLC8A1/SLC6A4/SLC16A10/ABCC3/SLC9A7/SLC38A1/SLC12A3/SLC17A1/ABCC2/SLC12A8/SLC5A7/SLC22A3/CFTR/SLC6A19/SLC7A11/SLC15A1
1122	C5	HP_PAIN	HP_PAIN	58	-0.443281859728999	-1.9594151582229	0.00113111585742267	0.00774526790506369	0.00475586625749525	923	tags=50%	list=30%	signal=36%	SLC39A14/DSE/MYLK/FOXP1/TCF4/BVES/NOD2/ANG/EPHA4/PALLD/MYH11/CPA1/CFH/CFI/SLC12A3/ABCC2/SCNN1G/CYSLTR2/F5/PPARGC1A/CFTR/HPGD/SCNN1A/PON3/COL17A1/SAA1/CR2/PRSS1/SPINK1
1123	C5	HP_GLUCOSE_INTOLERANCE	HP_GLUCOSE_INTOLERANCE	35	-0.485655517185606	-1.92120158584394	0.00115877501636817	0.00791231166106041	0.00485843698486166	606	tags=54%	list=20%	signal=44%	FOXP1/PDE4D/TCF4/GLIS3/PALLD/GATA6/CPA1/EYS/SLC12A3/HNF1A/CNGA1/MLXIPL/CFTR/NEUROD1/PDX1/RDH12/ZFP57/PRSS1/SPINK1
1124	C5	HP_APLASIA_HYPOPLASIA_OF_THE_NAILS	HP_APLASIA_HYPOPLASIA_OF_THE_NAILS	20	-0.578956020993799	-2.00714191104799	0.00116228368966045	0.00791397658353074	0.00485945930567677	499	tags=45%	list=16%	signal=38%	LAMB3/LAMA3/HEPHL1/MLXIPL/LAMC2/ACTL6B/SCN2A/RIPK4/COL17A1
1125	C5	GO_REGULATION_OF_MUSCLE_SYSTEM_PROCESS	GO_REGULATION_OF_MUSCLE_SYSTEM_PROCESS	29	-0.522046171637692	-1.96469555869125	0.00117012039367374	0.00794501914359984	0.00487852052677183	814	tags=62%	list=27%	signal=46%	PDE4D/SLC8A1/EDN1/KCNJ2/TACR3/NPY2R/CNN1/SPX/CALCA/PTGS2/EDN2/NMUR2/CHRM2/DSC2/PPARGC1A/MYOCD/BMP10/ADRA1A
1126	C5	GO_ODONTOGENESIS_OF_DENTIN_CONTAINING_TOOTH	GO_ODONTOGENESIS_OF_DENTIN_CONTAINING_TOOTH	10	-0.707002362080908	-2.00540201116126	0.00119089986243699	0.00806352309091417	0.00495128610845607	419	tags=60%	list=14%	signal=52%	ENAM/PERP/FST/ODAM/BCL11B/AMTN
1127	C5	GO_MUSCLE_SYSTEM_PROCESS	GO_MUSCLE_SYSTEM_PROCESS	51	-0.431847841295066	-1.86142823782824	0.00119522734651397	0.0080690347334371	0.00495467045035611	922	tags=61%	list=30%	signal=43%	UTRN/MYLK/KCNJ8/IL15/PDE4D/SLC8A1/EDN1/KCNJ2/DTNA/TACR3/GATM/NPY2R/GATA6/CNN1/SPX/CALCA/PTGS2/MYH11/HTR7/EDN2/NMUR2/SULF1/KCNJ3/CHRM2/DSC2/PPARGC1A/SCN7A/MYOCD/BMP10/ADRA1A/CHRNA1
1128	C5	HP_ABNORMALITY_OF_CENTRAL_NERVOUS_SYSTEM_ELECTROPHYSIOLOGY	HP_ABNORMALITY_OF_CENTRAL_NERVOUS_SYSTEM_ELECTROPHYSIOLOGY	49	-0.445029681447115	-1.90042971719206	0.00119837149506492	0.0080690347334371	0.00495467045035611	241	tags=22%	list=8%	signal=21%	SCN3A/SLC5A7/PRSS12/UPB1/ACTL6B/CNTNAP2/PDX1/CUX2/SLC6A19/SCN2A/NALCN
1129	C5	GO_POSITIVE_REGULATION_OF_INFLAMMATORY_RESPONSE	GO_POSITIVE_REGULATION_OF_INFLAMMATORY_RESPONSE	11	-0.696212302033147	-2.03767440353147	0.00120306540898579	0.00807820097335614	0.00496029884328886	864	tags=91%	list=28%	signal=66%	IL15/TLR3/NFKBIZ/TLR2/NOD2/PTGS2/EGFR/C2CD4A/IL1RL1/CCL24
1130	C5	GO_MONOVALENT_INORGANIC_CATION_TRANSPORT	GO_MONOVALENT_INORGANIC_CATION_TRANSPORT	43	-0.462178750358196	-1.91008861240893	0.00121215649788261	0.00811676063775535	0.00498397583020065	952	tags=65%	list=31%	signal=46%	CNKSR3/UTRN/SLC9A9/KCNJ8/KCNK16/SLC8A1/ASIC5/SLC6A4/KCNMB1/KCNJ2/SLC9A7/ANK3/FGF14/SLC38A1/KCNA4/SLC12A3/SLC17A1/SLC12A8/SCNN1G/KCNJ3/SCN3A/SLC5A7/SCN7A/SLC6A19/SCN2A/NALCN/SCNN1A/SLC15A1
1131	C5	GO_NEGATIVE_REGULATION_OF_PEPTIDASE_ACTIVITY	GO_NEGATIVE_REGULATION_OF_PEPTIDASE_ACTIVITY	15	-0.632534630564358	-2.01767604950183	0.00122279510119097	0.00815753228963228	0.00500901105503736	575	tags=73%	list=19%	signal=60%	HGF/CARD17/PTGS2/ITIH4/SPINK4/CSTA/TNFSF14/SPINK13/ANXA8/SERPINC1/SPINK1
1132	C5	GO_CYTOKINE_MEDIATED_SIGNALING_PATHWAY	GO_CYTOKINE_MEDIATED_SIGNALING_PATHWAY	70	-0.397701009975665	-1.82454397093983	0.00122497597088537	0.00815753228963228	0.00500901105503736	904	tags=47%	list=29%	signal=34%	IRAK2/RHOU/SOD2/IL15/IL4R/EDN1/ACSL1/TNFAIP3/TEC/IRAK3/NANOG/NOD2/F3/HGF/IL1R2/GHR/PTGS2/TNFSF14/CCL15/EDN2/IL18RAP/IL1A/IL1RL1/CCR3/CCL20/FLT3/CCL24/AIM2/NR1H4/SAA1/CCL19/IRF6/IL13RA2
1133	C5	HP_ABNORMAL_EYEBROW_MORPHOLOGY	HP_ABNORMAL_EYEBROW_MORPHOLOGY	36	-0.483184332342538	-1.92410976344262	0.00123102265239507	0.00817533947782371	0.00501994529340053	294	tags=28%	list=10%	signal=25%	HEPHL1/MLXIPL/BCL11B/MASP1/CYP4F22/MAB21L1/COLEC10/NIPAL4/RIPK4/EPS8L3
1134	C5	HP_ABNORMALITY_OF_SALIVATION	HP_ABNORMALITY_OF_SALIVATION	16	-0.603108100013392	-1.97312551727856	0.00124339121110558	0.00823491884076485	0.00505652911275035	757	tags=62%	list=25%	signal=47%	GPT2/NOD2/ANG/EPHA4/SLC9A7/PDE10A/PPARGC1A/CNTNAP2/SCN2A/PON3
1135	C5	GO_METAL_ION_TRANSMEMBRANE_TRANSPORTER_ACTIVITY	GO_METAL_ION_TRANSMEMBRANE_TRANSPORTER_ACTIVITY	46	-0.448319326112993	-1.88705401412864	0.00127882788352674	0.00840615685811667	0.00516167526375585	923	tags=65%	list=30%	signal=46%	SLC39A14/SLC9A9/KCNJ8/KCNK16/SLC8A1/ASIC5/SLC6A4/ITPR1/KCNMB1/KCNJ2/SLC9A7/FAM155A/SLC38A1/TRPC5/KCNA4/SLC12A3/SLC17A1/SLC12A8/SCNN1G/KCNJ3/SCN3A/SLC5A7/HTR1B/SLC22A3/SCN7A/CACNG6/SCN2A/NIPAL4/NALCN/SCNN1A
1136	C5	GO_NUCLEAR_OUTER_MEMBRANE_ENDOPLASMIC_RETICULUM_MEMBRANE_NETWORK	GO_NUCLEAR_OUTER_MEMBRANE_ENDOPLASMIC_RETICULUM_MEMBRANE_NETWORK	90	-0.374552785661683	-1.79228756203346	0.00127965011577766	0.00840615685811667	0.00516167526375585	1052	tags=52%	list=34%	signal=35%	LPCAT3/MIA2/SYNE1/NOMO2/CYP2A13/CLN8/NUCB2/MRVI1/SLC51A/TLR3/MAP3K5/NCEH1/HSD3B7/PLD1/TMCC3/ACSL1/PTGS1/ITPRIP/GRAMD1B/ITPR1/DGAT2/ANTXR2/SGPP2/JPH2/GPAT3/PTGS2/MBOAT4/EGFR/MOXD1/FMO2/SPTLC3/HMGCLL1/UGT1A10/DIO1/DUOXA2/NAT8/CYP2A7/UGT1A3/HSD11B1/RNF186/CFTR/UGT1A6/CYP4F22/CYP4F11/CYP2C18/RDH12/CYP2C9
1137	C5	HP_ABNORMAL_RENAL_MORPHOLOGY	HP_ABNORMAL_RENAL_MORPHOLOGY	76	-0.395242705934814	-1.83251593093182	0.00127965011577766	0.00840615685811667	0.00516167526375585	794	tags=38%	list=26%	signal=29%	PLD1/GLIS3/NOD2/APOL1/TACR3/CCND2/ITGA8/GP1BA/SLC3A1/KYNU/MYH11/ADGRG2/CFH/FAT4/CFI/SLC12A3/GRIA3/HNF1A/ROBO2/ADCY10/MLXIPL/CFTR/MASP1/NEUROD1/PDX1/SLC6A19/SCN2A/RIPK4/SAA1
1138	C5	GO_ENZYME_INHIBITOR_ACTIVITY	GO_ENZYME_INHIBITOR_ACTIVITY	22	-0.558064933701388	-1.95641666818968	0.00129036932327513	0.00845366280978087	0.00519084558495317	527	tags=50%	list=17%	signal=42%	CARD17/PKIB/ITIH4/SPINK4/CSTA/TNFSF14/SPINK13/GCKR/SERPINC1/SPINK1/SH3RF2
1139	C5	GO_LONG_CHAIN_FATTY_ACID_METABOLIC_PROCESS	GO_LONG_CHAIN_FATTY_ACID_METABOLIC_PROCESS	17	-0.600405166025385	-1.99481738396808	0.0013106009090574	0.00856306362144243	0.00525802152193833	1032	tags=82%	list=34%	signal=55%	CPT1A/CYP2A13/ACOX1/AIG1/ACSL1/PTGS1/ASAH2/PTGS2/CYP2A7/FAAH2/HPGD/CYP4F11/CYP2C18/CYP2C9
1140	C5	GO_NEGATIVE_REGULATION_OF_CELL_POPULATION_PROLIFERATION	GO_NEGATIVE_REGULATION_OF_CELL_POPULATION_PROLIFERATION	66	-0.414447220993035	-1.88300644444126	0.00132333474851781	0.00857576851740598	0.00526582277384578	752	tags=50%	list=25%	signal=39%	FZD5/TOB1/IGFBP7/SOD2/IL15/TLR2/TNFAIP3/SLC6A4/PTPRK/ANG/FRK/NKX3-1/CNN1/MYO16/PTGS2/SSTR3/IL1A/SULF1/CXADR/NPR3/PPARGC1A/BCL11B/NUPR2/MYOCD/PDX1/SSTR1/BMPR1B/LGALS9C/GREM1/ADRA1A/FERMT1/IRF6/SST
1141	C5	GO_DIGESTION	GO_DIGESTION	17	-0.600228663682222	-1.99423096339348	0.00132404285243026	0.00857576851740598	0.00526582277384578	1052	tags=88%	list=34%	signal=58%	LPCAT3/ACO1/LIMA1/EZR/UCN3/NOD2/ASAH2/CCKBR/GUCA2B/NPR3/PPARGC1A/NEUROD1/PGA4/PRSS1/SST
1142	C5	GO_REGULATION_OF_REACTIVE_OXYGEN_SPECIES_METABOLIC_PROCESS	GO_REGULATION_OF_REACTIVE_OXYGEN_SPECIES_METABOLIC_PROCESS	11	-0.691767952210587	-2.02466667895188	0.00132404285243026	0.00857576851740598	0.00526582277384578	781	tags=82%	list=25%	signal=61%	EDN1/BCO2/PID1/PTGS2/EGFR/CLU/DUOXA2/PLIN5/PON3
1143	C5	GO_CELLULAR_RESPONSE_TO_HORMONE_STIMULUS	GO_CELLULAR_RESPONSE_TO_HORMONE_STIMULUS	48	-0.442422563309118	-1.87410642709606	0.00133231032298085	0.00857576851740598	0.00526582277384578	923	tags=48%	list=30%	signal=34%	SLC39A14/IGFBP7/FGF21/FOXP1/NR5A2/EDN1/ACSL1/UCN3/GATA6/NKX3-1/GHR/PID1/EGFR/SSTR3/ABCC2/FLT3/ROBO2/PPARGC1A/SSTR1/NR1H4/GLP2R/FOXA1/SST
1144	C5	GO_HETEROCHROMATIN_ORGANIZATION	GO_HETEROCHROMATIN_ORGANIZATION	16	0.557952460847888	2.13591986696479	0.0013335774058253	0.00857576851740598	0.00526582277384578	748	tags=62%	list=24%	signal=48%	H4C4/H4C8/H3C10/H3C12/H4C9/H3C2/H4C3/H4C2/HMGA1/H3C13
1145	C5	GO_WHOLE_MEMBRANE	GO_WHOLE_MEMBRANE	149	-0.333060724892486	-1.71429751876647	0.00133377257882098	0.00857576851740598	0.00526582277384578	1330	tags=64%	list=43%	signal=38%	SCYL2/VTA1/APPL1/USO1/VPS4B/RAP2C/SEC24B/RAB21/STX12/PEX13/STIM1/TAB3/GOPC/MARCHF5/FOXO3/SPPL2A/TAB2/OSBPL11/ANXA7/PEX7/SEC23IP/ATG5/CAMK2D/ACBD5/ACSL4/SYCN/PEX3/LAMP2/WDR44/SLC49A4/GOLIM4/CD164/CBLB/LMBRD1/IGF2R/ABHD6/SYNE1/CPT1A/NPHS2/ACOX1/PLSCR1/GK/CACNG2/CAT/TOM1L1/PPP2R1B/RFFL/NUCB2/FZD5/MANBA/MYO6/SLC39A14/SLC9A9/RFTN1/IRAK2/GABARAPL1/TMEM190/EZR/GNAI1/TLR3/TLR2/ACACB/TLR1/PLD1/ACSL1/GLIPR…
[truncated: 450 more rows]
